# Supplementary material for: Crystal structure of bis­{5-(4-chloro­phen­yl)-3-[6-(1H-pyrazol-1-yl)pyridin-2-yl]-1H-1,2,4-triazol-1-ido}nickel(II) methanol disolvate
Source: Acta Crystallogr E Crystallogr Commun. 2024 Oct 31;80(Pt 11):1235–9. doi: 10.1107/S2056989024010338 (PMC11660485; doi:10.1107/S2056989024010338)
Supplement: Supplementary file 1 [file e-80-01235-sup1.cif]

##############################################################################
#                                                                            #
# This CIF contains the data in a paper accepted for publication in          #
# Acta Crystallographica Section E. It conforms to the requirements of       #
# Notes for Authors for Acta Crystallographica Section E, and has been       #
# peer reviewed under the auspices of the IUCr Commission on Journals.       #
#                                                                            #
# Full details of the Crystallographic Information File format               #
# are given in the paper "The Crystallographic Information File (CIF):       #
# a New Standard Archive File for Crystallography" by S. R. Hall, F. H.      #
# Allen and I. D. Brown [Acta Cryst. (1991), A47, 655-685].                  #
#                                                                            #
# The current version of the core CIF dictionary is obtainable from          #
# ftp://ftp.iucr.org/pub/cif_core.dic.                                       #
#                                                                            #
# Software is freely available for graphical display of the structure(s)     #
# in this CIF. For information consult the CIF software page                 #
# http://www.iucr.org/resources/cif/software.                                #
#                                                                            #
# This file may be used for bona fide research purposes within the           #
# scientific community so long as proper attribution is given to the journal # 
# article from which it was obtained.                                        #
#                                                                            #
##############################################################################
data_I
_audit_creation_method
;
Olex2 1.3
(compiled 2020.11.12 svn.r5f609507 for OlexSys, GUI svn.r6408)
;
_journal_date_recd_electronic     2024-10-01
_journal_date_accepted     2024-10-23
_journal_name_full     'Acta Crystallographica, Section E'
_journal_year     2024
_journal_volume     80
_journal_issue      1
_journal_page_first     0
_journal_page_last     0
_journal_paper_category     GM
_journal_paper_doi     10.1107/S2056989024010338
_journal_coeditor_code     TX2090
_publ_contact_author_name     'Maksym Seredyuk'
_publ_contact_author_address
;
Department of Chemistry, Taras Shevchenko National University of Kyiv,
Volodymyrska Street 64, Kyiv, 01601,
Ukraine
;
_publ_contact_author_email     'mlseredyuk@gmail.com'
_publ_contact_author_fax     ?
_publ_contact_author_phone     ?
_publ_section_title
;\
Crystal structure of
bis{5-(4-chlorophenyl)-3-[6-(1<i>H</i>-pyrazol-1-yl)pyridin-2-yl]-1<i>H</i>-\
1,2,4-triazol-1-ido}nickel(II) methanol disolvate
;
loop_
    _publ_author_name
    _publ_author_footnote
    _publ_author_address
    'Znovjyak, Kateryna' .
;
Department of Chemistry, Taras Shevchenko National University of Kyiv,
Volodymyrska Street 64, Kyiv, 01601,
Ukraine
;
    'Shova, Sergiu' .
;
Department of Inorganic Polymers,
"Petru Poni" Institute of Macromolecular Chemistry,
Romanian Academy of Science, Aleea Grigore Ghica Voda 41-A,
Iasi 700487,
Romania
;
    'Panov, Dmitriy M.' .
;
ChemBioCenter, Kyiv National Taras Shevchenko University,
Kyiv 02094, 61 Winston Churchill Street,
Ukraine
;
    'Kariaka, Nataliia S.' .
;
Department of Chemistry, Taras Shevchenko National University of Kyiv,
Volodymyrska Street 64, Kyiv, 01601,
Ukraine
;
    'Fritsky, Igor O.' .
;
Department of Chemistry, Taras Shevchenko National University of Kyiv,
Volodymyrska Street 64, Kyiv, 01601,
Ukraine
;
    'Malinkin, Sergey O.' .
;
Department of Chemistry, Taras Shevchenko National University of Kyiv,
Volodymyrska Street 64, Kyiv, 01601,
Ukraine
;
    'Seredyuk, Maksym' .
;
Department of Chemistry, Taras Shevchenko National University of Kyiv,
Volodymyrska Street 64, Kyiv, 01601,
Ukraine
;
_publ_section_synopsis
;\
The title compound, a neutral
bis{5-(4-chlorophenyl)-3-[6-(1<i>H</i>-pyrazol-1-yl)pyridin-2-yl]-1<i>H</i>-\
1,2,4-triazol-1-ido}nickel(II) methanol disolvate has a distorted
pseudooctahedral coordination environment of the metal ion. As a result of the
tapered shape and polar nature, the molecules stack in one-dimensional columns
that are bound by weak hydrogen bonds into layers, which are arranged in a
three-dimensional structure without interlayer interactions below van der
Waals radii.
;
_chemical_name_systematic
;\
Bis{5-(4-chlorophenyl)-3-[6-(1<i>H</i>-pyrazol-1-yl)pyridin-2-yl]-1<i>H</i>-\
1,2,4-triazol-1-ido}nickel(II) methanol disolvate
;
_chemical_name_common     ?
_chemical_formula_moiety     'C32 H20 Cl2 N12 Ni, 2(C H4 O)'
_chemical_formula_sum     'C34 H28 Cl2 N12 Ni O2'
_chemical_formula_iupac     '[Ni (C16 H10 Cl1 N6 )2], 2C H4 O'
_chemical_formula_weight     766.29
_chemical_melting_point     ?
_space_group_crystal_system     orthorhombic
_space_group_name_H-M_alt     'P b c n'
_space_group_name_Hall     '-P 2n 2ab'
loop_
    _space_group_symop_operation_xyz
    'x, y, z'
    '-x+1/2, -y+1/2, z+1/2'
    '-x, y, -z+1/2'
    'x+1/2, -y+1/2, -z'
    '-x, -y, -z'
    'x-1/2, y-1/2, -z-1/2'
    'x, -y, z-1/2'
    '-x-1/2, y-1/2, z'
_cell_length_a     12.8146(4)
_cell_length_b     10.1523(4)
_cell_length_c     27.5618(10)
_cell_angle_alpha     90
_cell_angle_beta     90
_cell_angle_gamma     90
_cell_volume     3585.7(2)
_cell_formula_units_Z     4
_cell_measurement_reflns_used     3630
_cell_measurement_theta_min     2.1640
_cell_measurement_theta_max     26.8520
_cell_measurement_temperature     200.00(10)
_exptl_crystal_description     plate
_exptl_crystal_colour     'clear light colourless'
_exptl_crystal_size_max     0.3
_exptl_crystal_size_mid     0.2
_exptl_crystal_size_min     0.03
_exptl_crystal_density_diffrn     1.419
_exptl_crystal_density_meas     ?
_exptl_crystal_density_method     ?
_exptl_crystal_F_000     1576
_exptl_absorpt_coefficient_mu     0.740
_exptl_absorpt_correction_type     multi-scan
_exptl_absorpt_process_details
;
(CrysAlisPro; Rigaku OD, 2024)
;
_exptl_absorpt_correction_T_min     0.98240
_exptl_absorpt_correction_T_max     1.00000
_diffrn_ambient_temperature     200.00(10)
_diffrn_source     'fine-focus sealed X-ray tube'
_diffrn_radiation_type     'Mo K\a'
_diffrn_radiation_wavelength     0.71073
_diffrn_radiation_monochromator     graphite
_diffrn_measurement_device_type     'Xcalibur, Eos'
_diffrn_measurement_device     'four-circle diffractometer'
_diffrn_measurement_method     '\w scans'
_diffrn_detector     'CCD plate'
_diffrn_detector_area_resol_mean     16.1593
_diffrn_reflns_number     11432
_diffrn_reflns_av_R_equivalents     0.0395
_diffrn_reflns_av_unetI/netI     0.0460
_diffrn_reflns_theta_min     2.170
_diffrn_reflns_theta_max     25.024
_diffrn_reflns_theta_full     25.024
_diffrn_measured_fraction_theta_max     0.999
_diffrn_measured_fraction_theta_full     0.999
_diffrn_reflns_limit_h_min     -15
_diffrn_reflns_limit_h_max     12
_diffrn_reflns_limit_k_min     -8
_diffrn_reflns_limit_k_max     12
_diffrn_reflns_limit_l_min     -28
_diffrn_reflns_limit_l_max     32
_diffrn_radiation_probe     x-ray
_refine_special_details     ?
_reflns_number_total     3169
_reflns_number_gt     2460
_reflns_threshold_expression     'I > 2\s(I)'
_refine_ls_structure_factor_coef     Fsqd
_refine_ls_matrix_type     full
_refine_ls_R_factor_all     0.0607
_refine_ls_R_factor_gt     0.0417
_refine_ls_wR_factor_gt     0.0802
_refine_ls_wR_factor_ref     0.0870
_refine_ls_goodness_of_fit_ref     1.053
_refine_ls_restrained_S_all     1.053
_refine_ls_number_reflns     3169
_refine_ls_number_parameters     236
_refine_ls_number_restraints     0
_refine_ls_hydrogen_treatment     mixed
_refine_ls_weighting_scheme     calc
_refine_ls_weighting_details
              'w=1/[\s^2^(Fo^2^)+(0.0279P)^2^+2.4046P] where P=(Fo^2^+2Fc^2^)/3'
_atom_sites_solution_hydrogens     mixed
_atom_sites_solution_primary     ?
_atom_sites_solution_secondary     ?
_refine_ls_shift/su_max     0.000
_refine_ls_shift/su_mean     0.000
_refine_diff_density_max     0.378
_refine_diff_density_min     -0.426
_refine_ls_extinction_method     none
_refine_ls_extinction_coef     .
loop_
    _atom_type_symbol
    _atom_type_description
    _atom_type_scat_dispersion_real
    _atom_type_scat_dispersion_imag
    _atom_type_scat_source
    'C' 'C' 0.0033 0.0016
                         'International Tables Vol C Tables 4.2.6.8 and 6.1.1.4'
    'H' 'H' 0.0000 0.0000
                         'International Tables Vol C Tables 4.2.6.8 and 6.1.1.4'
    'Cl' 'Cl' 0.1484 0.1585
                         'International Tables Vol C Tables 4.2.6.8 and 6.1.1.4'
    'N' 'N' 0.0061 0.0033
                         'International Tables Vol C Tables 4.2.6.8 and 6.1.1.4'
    'Ni' 'Ni' 0.3393 1.1124
                         'International Tables Vol C Tables 4.2.6.8 and 6.1.1.4'
    'O' 'O' 0.0106 0.0060
                         'International Tables Vol C Tables 4.2.6.8 and 6.1.1.4'
_computing_data_collection
;
CrysAlisPro 1.171.43.124a (Rigaku OD, 2024)
;
_computing_cell_refinement
;
CrysAlisPro 1.171.43.124a (Rigaku OD, 2024)
;
_computing_data_reduction
;
CrysAlisPro 1.171.43.124a (Rigaku OD, 2024)
;
_computing_structure_solution     ?
_computing_structure_refinement
;
<i>SHELXL2018/3</i> (Sheldrick, 2015)
;
_computing_molecular_graphics
;
Olex2 1.3 (Dolomanov <i>et al.</i>,  2009)
;
_computing_publication_material
;
Olex2 1.3 (Dolomanov <i>et al.</i>,  2009)
;
loop_
    _atom_site_type_symbol
    _atom_site_label
    _atom_site_fract_x
    _atom_site_fract_y
    _atom_site_fract_z
    _atom_site_U_iso_or_equiv
    _atom_site_adp_type
    _atom_site_calc_flag
    _atom_site_occupancy
    _atom_site_disorder_assembly
    _atom_site_disorder_group
    Ni Ni1 0.500000 0.69121(4) 0.750000 0.02084(14) Uani d 1 . .
    Cl Cl1 0.65525(9) 0.02490(10) 0.48765(3) 0.0732(3) Uani d 1 . .
    N N4 0.56268(15) 0.5528(2) 0.70190(7) 0.0232(5) Uani d 1 . .
    N N3 0.65534(14) 0.6994(2) 0.76563(7) 0.0213(5) Uani d 1 . .
    N N6 0.70584(15) 0.4439(2) 0.67758(7) 0.0260(5) Uani d 1 . .
    O O1 0.35256(17) 0.5580(2) 0.61839(9) 0.0536(7) Uani d 1 . .
    N N1 0.51184(15) 0.8366(2) 0.80671(8) 0.0254(5) Uani d 1 . .
    N N2 0.61374(15) 0.8598(2) 0.82014(8) 0.0248(5) Uani d 1 . .
    N N5 0.53272(16) 0.4702(2) 0.66553(8) 0.0261(5) Uani d 1 . .
    C C9 0.66590(18) 0.5348(2) 0.70733(9) 0.0225(6) Uani d 1 . .
    C C11 0.6257(2) 0.3115(3) 0.61194(9) 0.0286(6) Uani d 1 . .
    C C10 0.62050(19) 0.4072(2) 0.65185(9) 0.0240(6) Uani d 1 . .
    C C4 0.69229(18) 0.7853(2) 0.79721(9) 0.0226(6) Uani d 1 . .
    C C8 0.72106(18) 0.6191(2) 0.74160(9) 0.0232(6) Uani d 1 . .
    C C1 0.4560(2) 0.9114(3) 0.83634(9) 0.0278(6) Uani d 1 . .
    H H1 0.381914 0.915928 0.836126 0.033 Uiso calc 1 . .
    C C5 0.79770(19) 0.8008(3) 0.80689(10) 0.0308(7) Uani d 1 . .
    H H5 0.822378 0.864474 0.829382 0.037 Uiso calc 1 . .
    C C12 0.7100(2) 0.2265(3) 0.60884(10) 0.0387(7) Uani d 1 . .
    H H12 0.762240 0.228747 0.633302 0.046 Uiso calc 1 . .
    C C15 0.5598(3) 0.2190(3) 0.53748(10) 0.0409(8) Uani d 1 . .
    H H15 0.508238 0.216511 0.512739 0.049 Uiso calc 1 . .
    C C16 0.5500(2) 0.3065(3) 0.57582(10) 0.0346(7) Uani d 1 . .
    H H16 0.491181 0.363367 0.577433 0.041 Uiso calc 1 . .
    C C14 0.6440(3) 0.1360(3) 0.53531(10) 0.0410(8) Uani d 1 . .
    C C3 0.6197(2) 0.9480(3) 0.85679(10) 0.0341(7) Uani d 1 . .
    H H3 0.681449 0.979665 0.871858 0.041 Uiso calc 1 . .
    C C7 0.82769(19) 0.6262(3) 0.74938(10) 0.0316(7) Uani d 1 . .
    H H7 0.874286 0.569090 0.732760 0.038 Uiso calc 1 . .
    C C2 0.5197(2) 0.9827(3) 0.86793(11) 0.0373(7) Uani d 1 . .
    H H2 0.497898 1.043138 0.892220 0.045 Uiso calc 1 . .
    C C13 0.7197(3) 0.1382(3) 0.57077(11) 0.0464(8) Uani d 1 . .
    H H13 0.777684 0.080013 0.569161 0.056 Uiso calc 1 . .
    C C6 0.8646(2) 0.7190(3) 0.78215(10) 0.0352(7) Uani d 1 . .
    H H6 0.937557 0.726096 0.787585 0.042 Uiso calc 1 . .
    C C17 0.3810(3) 0.6355(4) 0.57866(13) 0.0666(11) Uani d 1 . .
    H H17A 0.401889 0.578408 0.551683 0.100 Uiso calc 1 . .
    H H17B 0.439474 0.692602 0.587693 0.100 Uiso calc 1 . .
    H H17C 0.321473 0.689799 0.568711 0.100 Uiso calc 1 . .
    H H1A 0.407(3) 0.529(3) 0.6315(12) 0.062(11) Uiso d 1 . .
loop_
    _atom_site_aniso_label
    _atom_site_aniso_U_11
    _atom_site_aniso_U_22
    _atom_site_aniso_U_33
    _atom_site_aniso_U_12
    _atom_site_aniso_U_13
    _atom_site_aniso_U_23
    Ni1 0.0141(2) 0.0264(3) 0.0220(3) 0.000 -0.00045(19) 0.000
    Cl1 0.1083(8) 0.0673(7) 0.0441(6) 0.0039(6) 0.0019(5) -0.0299(5)
    N4 0.0192(11) 0.0277(12) 0.0226(12) -0.0017(9) -0.0003(9) -0.0023(10)
    N3 0.0172(10) 0.0247(12) 0.0219(12) -0.0013(9) -0.0013(8) 0.0004(10)
    N6 0.0214(11) 0.0309(13) 0.0257(12) 0.0007(9) -0.0002(9) -0.0073(10)
    O1 0.0324(13) 0.0715(17) 0.0569(16) -0.0044(12) -0.0083(11) 0.0242(13)
    N1 0.0172(11) 0.0318(13) 0.0273(12) 0.0025(9) -0.0012(9) 0.0001(10)
    N2 0.0190(11) 0.0281(12) 0.0273(12) 0.0009(9) -0.0016(9) -0.0066(11)
    N5 0.0234(12) 0.0288(13) 0.0261(13) -0.0031(9) -0.0016(9) -0.0038(11)
    C9 0.0182(13) 0.0261(15) 0.0231(14) -0.0005(10) 0.0000(11) -0.0007(12)
    C11 0.0332(15) 0.0261(15) 0.0264(15) -0.0059(12) 0.0032(12) -0.0007(13)
    C10 0.0248(14) 0.0249(14) 0.0223(14) -0.0023(11) 0.0000(11) -0.0011(12)
    C4 0.0211(13) 0.0236(14) 0.0230(14) -0.0006(11) -0.0002(11) -0.0034(12)
    C8 0.0204(13) 0.0252(14) 0.0239(14) 0.0014(11) 0.0032(11) -0.0013(12)
    C1 0.0218(13) 0.0344(16) 0.0271(16) 0.0081(12) 0.0020(12) 0.0005(13)
    C5 0.0222(14) 0.0355(16) 0.0347(16) -0.0032(12) -0.0032(12) -0.0118(14)
    C12 0.0413(18) 0.0392(18) 0.0357(17) 0.0035(14) -0.0053(14) -0.0104(15)
    C15 0.058(2) 0.0399(19) 0.0250(16) -0.0099(16) -0.0079(14) 0.0027(15)
    C16 0.0413(17) 0.0325(17) 0.0299(16) -0.0039(14) -0.0024(13) -0.0007(14)
    C14 0.064(2) 0.0343(18) 0.0248(16) -0.0042(16) 0.0065(15) -0.0068(14)
    C3 0.0307(15) 0.0366(17) 0.0351(17) -0.0001(13) -0.0034(13) -0.0123(15)
    C7 0.0181(13) 0.0383(16) 0.0385(17) 0.0034(11) -0.0015(12) -0.0111(15)
    C2 0.0333(17) 0.0425(18) 0.0360(17) 0.0097(13) 0.0023(13) -0.0128(15)
    C13 0.052(2) 0.0437(19) 0.0432(19) 0.0106(16) 0.0036(16) -0.0111(16)
    C6 0.0138(13) 0.0484(19) 0.0434(18) -0.0013(12) -0.0026(12) -0.0089(16)
    C17 0.082(3) 0.057(2) 0.061(3) -0.014(2) -0.015(2) 0.017(2)
_geom_special_details
;
 All esds (except the esd in the dihedral angle between two l.s. planes)
 are estimated using the full covariance matrix.  The cell esds are taken
 into account individually in the estimation of esds in distances, angles
 and torsion angles; correlations between esds in cell parameters are only
 used when they are defined by crystal symmetry.  An approximate (isotropic)
 treatment of cell esds is used for estimating esds involving l.s. planes.
;
loop_
    _geom_bond_atom_site_label_1
    _geom_bond_atom_site_label_2
    _geom_bond_site_symmetry_2
    _geom_bond_distance
    _geom_bond_publ_flag
    Ni1 N4 3_656 2.092(2) ?
    Ni1 N4 . 2.092(2) ?
    Ni1 N3 . 2.0383(19) ?
    Ni1 N3 3_656 2.0384(19) ?
    Ni1 N1 . 2.155(2) ?
    Ni1 N1 3_656 2.155(2) ?
    Cl1 C14 . 1.737(3) ?
    N4 N5 . 1.363(3) ?
    N4 C9 . 1.344(3) ?
    N3 C4 . 1.320(3) ?
    N3 C8 . 1.346(3) ?
    N6 C9 . 1.337(3) ?
    N6 C10 . 1.355(3) ?
    O1 C17 . 1.396(4) ?
    O1 H1A . 0.84(3) ?
    N1 N2 . 1.378(3) ?
    N1 C1 . 1.325(3) ?
    N2 C4 . 1.409(3) ?
    N2 C3 . 1.352(3) ?
    N5 C10 . 1.347(3) ?
    C9 C8 . 1.458(3) ?
    C11 C10 . 1.470(4) ?
    C11 C12 . 1.386(4) ?
    C11 C16 . 1.392(4) ?
    C4 C5 . 1.386(3) ?
    C8 C7 . 1.385(3) ?
    C1 H1 . 0.9500 ?
    C1 C2 . 1.396(4) ?
    C5 H5 . 0.9500 ?
    C5 C6 . 1.374(4) ?
    C12 H12 . 0.9500 ?
    C12 C13 . 1.386(4) ?
    C15 H15 . 0.9500 ?
    C15 C16 . 1.386(4) ?
    C15 C14 . 1.371(4) ?
    C16 H16 . 0.9500 ?
    C14 C13 . 1.377(4) ?
    C3 H3 . 0.9500 ?
    C3 C2 . 1.363(4) ?
    C7 H7 . 0.9500 ?
    C7 C6 . 1.388(4) ?
    C2 H2 . 0.9500 ?
    C13 H13 . 0.9500 ?
    C6 H6 . 0.9500 ?
    C17 H17A . 0.9800 ?
    C17 H17B . 0.9800 ?
    C17 H17C . 0.9800 ?
loop_
    _geom_angle_atom_site_label_1
    _geom_angle_atom_site_label_2
    _geom_angle_atom_site_label_3
    _geom_angle_site_symmetry_1
    _geom_angle_site_symmetry_3
    _geom_angle
    _geom_angle_publ_flag
    N4 Ni1 N4 . 3_656 95.63(11) ?
    N4 Ni1 N1 3_656 . 91.57(8) ?
    N4 Ni1 N1 . 3_656 91.58(8) ?
    N4 Ni1 N1 . . 153.19(7) ?
    N4 Ni1 N1 3_656 3_656 153.19(7) ?
    N3 Ni1 N4 . . 77.66(8) ?
    N3 Ni1 N4 3_656 3_656 77.66(8) ?
    N3 Ni1 N4 3_656 . 105.57(8) ?
    N3 Ni1 N4 . 3_656 105.58(8) ?
    N3 Ni1 N3 . 3_656 175.32(12) ?
    N3 Ni1 N1 . . 75.52(8) ?
    N3 Ni1 N1 3_656 . 101.19(8) ?
    N3 Ni1 N1 . 3_656 101.19(8) ?
    N3 Ni1 N1 3_656 3_656 75.52(8) ?
    N1 Ni1 N1 3_656 . 93.53(11) ?
    N5 N4 Ni1 . . 140.50(15) ?
    C9 N4 Ni1 . . 113.52(16) ?
    C9 N4 N5 . . 105.97(19) ?
    C4 N3 Ni1 . . 121.12(16) ?
    C4 N3 C8 . . 120.0(2) ?
    C8 N3 Ni1 . . 118.84(16) ?
    C9 N6 C10 . . 101.6(2) ?
    C17 O1 H1A . . 108(2) ?
    N2 N1 Ni1 . . 112.27(14) ?
    C1 N1 Ni1 . . 143.26(18) ?
    C1 N1 N2 . . 104.4(2) ?
    N1 N2 C4 . . 117.7(2) ?
    C3 N2 N1 . . 111.6(2) ?
    C3 N2 C4 . . 130.6(2) ?
    C10 N5 N4 . . 105.23(19) ?
    N4 C9 C8 . . 118.0(2) ?
    N6 C9 N4 . . 113.8(2) ?
    N6 C9 C8 . . 128.1(2) ?
    C12 C11 C10 . . 119.6(2) ?
    C12 C11 C16 . . 118.5(3) ?
    C16 C11 C10 . . 121.9(2) ?
    N6 C10 C11 . . 122.4(2) ?
    N5 C10 N6 . . 113.4(2) ?
    N5 C10 C11 . . 124.1(2) ?
    N3 C4 N2 . . 113.2(2) ?
    N3 C4 C5 . . 123.5(2) ?
    C5 C4 N2 . . 123.3(2) ?
    N3 C8 C9 . . 111.8(2) ?
    N3 C8 C7 . . 120.6(2) ?
    C7 C8 C9 . . 127.5(2) ?
    N1 C1 H1 . . 124.3 ?
    N1 C1 C2 . . 111.4(2) ?
    C2 C1 H1 . . 124.3 ?
    C4 C5 H5 . . 121.8 ?
    C6 C5 C4 . . 116.3(2) ?
    C6 C5 H5 . . 121.8 ?
    C11 C12 H12 . . 119.4 ?
    C11 C12 C13 . . 121.3(3) ?
    C13 C12 H12 . . 119.4 ?
    C16 C15 H15 . . 120.0 ?
    C14 C15 H15 . . 120.0 ?
    C14 C15 C16 . . 119.9(3) ?
    C11 C16 H16 . . 119.8 ?
    C15 C16 C11 . . 120.3(3) ?
    C15 C16 H16 . . 119.8 ?
    C15 C14 Cl1 . . 119.8(2) ?
    C15 C14 C13 . . 120.9(3) ?
    C13 C14 Cl1 . . 119.3(3) ?
    N2 C3 H3 . . 126.7 ?
    N2 C3 C2 . . 106.7(2) ?
    C2 C3 H3 . . 126.7 ?
    C8 C7 H7 . . 120.9 ?
    C8 C7 C6 . . 118.2(2) ?
    C6 C7 H7 . . 120.9 ?
    C1 C2 H2 . . 127.0 ?
    C3 C2 C1 . . 106.0(2) ?
    C3 C2 H2 . . 127.0 ?
    C12 C13 H13 . . 120.5 ?
    C14 C13 C12 . . 119.0(3) ?
    C14 C13 H13 . . 120.5 ?
    C5 C6 C7 . . 121.4(2) ?
    C5 C6 H6 . . 119.3 ?
    C7 C6 H6 . . 119.3 ?
    O1 C17 H17A . . 109.5 ?
    O1 C17 H17B . . 109.5 ?
    O1 C17 H17C . . 109.5 ?
    H17A C17 H17B . . 109.5 ?
    H17A C17 H17C . . 109.5 ?
    H17B C17 H17C . . 109.5 ?
loop_
    _geom_torsion_atom_site_label_1
    _geom_torsion_atom_site_label_2
    _geom_torsion_atom_site_label_3
    _geom_torsion_atom_site_label_4
    _geom_torsion_site_symmetry_1
    _geom_torsion_site_symmetry_2
    _geom_torsion_site_symmetry_3
    _geom_torsion_site_symmetry_4
    _geom_torsion
    _geom_torsion_publ_flag
    Ni1 N4 N5 C10 . . . . -178.80(19) ?
    Ni1 N4 C9 N6 . . . . 178.29(16) ?
    Ni1 N4 C9 C8 . . . . -5.4(3) ?
    Ni1 N3 C4 N2 . . . . 4.2(3) ?
    Ni1 N3 C4 C5 . . . . -175.7(2) ?
    Ni1 N3 C8 C9 . . . . -0.9(3) ?
    Ni1 N3 C8 C7 . . . . 176.8(2) ?
    Ni1 N1 N2 C4 . . . . -2.1(3) ?
    Ni1 N1 N2 C3 . . . . -178.00(17) ?
    Ni1 N1 C1 C2 . . . . 176.5(2) ?
    Cl1 C14 C13 C12 . . . . -179.6(2) ?
    N4 N5 C10 N6 . . . . 0.4(3) ?
    N4 N5 C10 C11 . . . . -177.5(2) ?
    N4 C9 C8 N3 . . . . 4.2(3) ?
    N4 C9 C8 C7 . . . . -173.3(3) ?
    N3 C4 C5 C6 . . . . -1.2(4) ?
    N3 C8 C7 C6 . . . . -0.7(4) ?
    N6 C9 C8 N3 . . . . 180.0(2) ?
    N6 C9 C8 C7 . . . . 2.5(4) ?
    N1 N2 C4 N3 . . . . -1.1(3) ?
    N1 N2 C4 C5 . . . . 178.9(2) ?
    N1 N2 C3 C2 . . . . 0.5(3) ?
    N1 C1 C2 C3 . . . . -0.4(3) ?
    N2 N1 C1 C2 . . . . 0.7(3) ?
    N2 C4 C5 C6 . . . . 178.9(2) ?
    N2 C3 C2 C1 . . . . 0.0(3) ?
    N5 N4 C9 N6 . . . . -1.2(3) ?
    N5 N4 C9 C8 . . . . 175.2(2) ?
    C9 N4 N5 C10 . . . . 0.4(3) ?
    C9 N6 C10 N5 . . . . -1.1(3) ?
    C9 N6 C10 C11 . . . . 176.9(2) ?
    C9 C8 C7 C6 . . . . 176.6(3) ?
    C11 C12 C13 C14 . . . . 0.4(5) ?
    C10 N6 C9 N4 . . . . 1.4(3) ?
    C10 N6 C9 C8 . . . . -174.6(3) ?
    C10 C11 C12 C13 . . . . -177.6(3) ?
    C10 C11 C16 C15 . . . . 177.0(2) ?
    C4 N3 C8 C9 . . . . -178.1(2) ?
    C4 N3 C8 C7 . . . . -0.5(4) ?
    C4 N2 C3 C2 . . . . -174.7(3) ?
    C4 C5 C6 C7 . . . . 0.0(4) ?
    C8 N3 C4 N2 . . . . -178.6(2) ?
    C8 N3 C4 C5 . . . . 1.5(4) ?
    C8 C7 C6 C5 . . . . 0.9(4) ?
    C1 N1 N2 C4 . . . . 175.2(2) ?
    C1 N1 N2 C3 . . . . -0.7(3) ?
    C12 C11 C10 N6 . . . . 19.7(4) ?
    C12 C11 C10 N5 . . . . -162.5(3) ?
    C12 C11 C16 C15 . . . . -0.6(4) ?
    C15 C14 C13 C12 . . . . -0.4(5) ?
    C16 C11 C10 N6 . . . . -157.9(3) ?
    C16 C11 C10 N5 . . . . 19.9(4) ?
    C16 C11 C12 C13 . . . . 0.1(4) ?
    C16 C15 C14 Cl1 . . . . 179.1(2) ?
    C16 C15 C14 C13 . . . . -0.1(5) ?
    C14 C15 C16 C11 . . . . 0.6(4) ?
    C3 N2 C4 N3 . . . . 173.9(2) ?
    C3 N2 C4 C5 . . . . -6.2(4) ?
loop_
    _geom_hbond_atom_site_label_D
    _geom_hbond_atom_site_label_H
    _geom_hbond_atom_site_label_A
    _geom_hbond_site_symmetry_A
    _geom_hbond_distance_DH
    _geom_hbond_distance_HA
    _geom_hbond_distance_DA
    _geom_hbond_angle_DHA
    C2 H2 C14 3_666 0.95 2.86 3.73(4) 153
    C2 H2 C15 3_666 0.95 2.74 3.686(4) 178
    C2 H2 C16 3_666 0.95 2.88 3.743(4) 151
    C3 H3 O1 6_667 0.95 2.35 3.259(4) 160
    C5 H5 O1 6_667 0.95 2.47 3.399(4) 167
    C1 H1 N6 6_567 0.95 2.31 3.245(6) 170
    C7 H7 C1 6_567 0.95 2.70 3.611(4) 161
    O1 H1A N5 . 0.84 1.96 2.795(6) 176
_shelx_space_group_comment
;
The symmetry employed for this shelxl refinement is uniquely defined
by the following loop, which should always be used as a source of
symmetry information in preference to the above space-group names.
They are only intended as comments.
;
_shelx_estimated_absorpt_T_min     0.808
_shelx_estimated_absorpt_T_max     0.978
_shelx_hkl_file
;
   0   0  -2-20.7975 45.2197   1
   0   0   3 147.912 113.289   1
   0   0  -3 58.3555 65.0766   1
   0   0   3 97.4596 81.1186   3
   0   0   4 89865.9 1171.11   1
   0   0   4 90787.9 1089.75   3
   0   0   5 505.731 215.200   1
   0   0   5 209.647 154.685   3
   0   0   6 3159.96 304.989   1
   0   0   6 3188.17 270.292   3
   0   0   7-7.07774 188.178   1
   0   0   7 346.220 182.733   3
   0   0   8 32472.3 1019.42   1
   0   0   8 32858.9 939.258   3
   0   0   9 155.432 248.058   1
   0   0   9 575.484 229.808   3
   0   0  10 740.474 307.988   1
   0   0  10 280.434 178.667   3
   0   0  11 1387.04 428.684   1
   0   0  11 575.314 288.545   3
   0   0  12 74340.2 1878.03   1
   0   0  12 73744.0 1732.21   3
   0   0  13-106.556 299.082   1
   0   0  13 132.443 185.040   3
   0   0  14 57446.5 1781.06   1
   0   0  14 55991.7 1638.63   3
   0   0  15 694.395 370.774   1
   0   0  15 203.309 260.561   3
   0   0  16 107170. 2621.67   1
   0   0  17 988.306 440.783   1
   0   0  18 63185.5 2157.98   1
   0   0  19 718.699 383.157   1
   0   0  20 15094.4 1126.86   1
   0   0  21 283.906 342.591   1
   0   0  22 87526.7 2800.39   1
   0   0  23 1243.10 506.351   1
   0   0  24 29648.0 1755.48   1
   0   0  25 805.923 405.304   1
   0   0  26 676.795 447.752   1
   0   0  27 751.520 482.173   1
   0   0  28 15042.5 1389.06   1
   0   0  29 326.383 436.631   1
   0   0  30 4963.22 849.888   1
   0   0  31 187.365 408.911   1
   0   0  32 1174.71 578.291   1
   0   0  33 222.754 541.875   1
   0   0  34 6822.67 1093.66   1
   0  -1   0 11.0123 68.2262   4
   0   1   0-28.2939 68.4788   4
   0  -1  -1 116.516 84.2977   4
   0   1  -1 27.8708 52.4407   4
   0   1   1 30.8106 77.8537   4
   0  -1  -2 151.808 82.5910   4
   0   1   2 199.886 91.5049   4
   0  -1  -3 342.830 123.776   4
   0   1  -4-106.506 120.984   1
   0   1  -5-96.8847 161.120   1
   0  -1   5-41.5712 167.496   1
   0   1  -5-39.6485 125.521   3
   0  -1   6 152.316 195.823   1
   0   1  -6-67.1124 169.367   1
   0   1  -6 127.574 148.971   3
   0  -1   6-92.2760 142.759   3
   0  -1   7-49.7432 188.461   1
   0   1  -7 35.5750 168.875   1
   0  -1   7 180.474 170.173   3
   0   1  -7-58.5666 145.239   3
   0  -1   8 53.2544 171.570   1
   0   1  -8-96.1008 215.507   1
   0  -1   8 45.1384 150.031   3
   0   1  -8 113.736 177.957   3
   0   1  -9 216.270 183.531   1
   0  -1   9 187.796 178.417   1
   0   1  -9 376.084 224.895   3
   0  -1   9 88.4943 156.832   3
   0   1 -10 121.177 200.090   1
   0  -1  10 158.364 180.172   1
   0  -1  10 67.0151 168.598   3
   0   1 -10-2.18204 182.431   3
   0  -1  11 41.6802 243.740   1
   0   1 -11-86.0112 213.641   1
   0   1 -11 436.416 234.133   3
   0  -1  11-139.994 187.739   3
   0   1 -12 59.3084 189.524   1
   0  -1  12 299.083 224.230   1
   0  -1  12 184.570 153.906   3
   0   1 -12 321.849 229.443   3
   0   1  13-98.4783 283.386   1
   0   1 -13 176.440 204.023   1
   0  -1  13 47.5283 225.306   1
   0  -1  13 128.242 190.511   3
   0   1 -13 155.954 244.400   3
   0   1  14 179.222 217.213   1
   0  -1  14 153.005 273.806   1
   0  -1  14-134.074 147.659   3
   0   1  15 64.1281 269.850   1
   0  -1  15-389.615 293.580   1
   0  -1  15-198.512 208.250   3
   0  -1  16 110.217 240.909   1
   0   1  16-124.198 265.256   1
   0   1  17-448.123 354.771   1
   0  -1  17-30.8260 229.840   1
   0   1  18 402.243 309.424   1
   0  -1  18-94.0251 301.865   1
   0  -1  19 144.119 267.109   1
   0   1  19 793.992 380.590   1
   0   1  20-308.040 319.713   1
   0  -1  20 110.892 244.623   1
   0  -1  21-509.141 356.947   1
   0   1  21-123.450 295.974   1
   0   1  22-286.485 340.780   1
   0  -1  22 493.219 373.423   1
   0  -1  23-74.8573 366.631   1
   0   1  23 192.689 294.481   1
   0  -1  24-128.629 405.403   1
   0   1  24 183.594 344.614   1
   0   1  25 750.409 396.710   1
   0  -1  25-50.8987 377.311   1
   0  -1  26 1259.21 531.932   1
   0   1  26-441.380 361.240   1
   0   1  27-120.359 338.112   1
   0  -1  27-647.026 516.740   1
   0  -1  28-24.9057 317.109   1
   0   1  28 146.233 311.760   1
   0   1  29 734.418 396.041   1
   0  -1  29 581.819 477.082   1
   0   1  30 107.143 399.701   1
   0  -1  30-61.4058 387.028   1
   0   1  31 959.489 525.013   1
   0  -1  31-25.5098 341.478   1
   0   1  32 211.925 433.138   1
   0  -1  32 157.048 421.461   1
   0  -1  33-157.461 321.343   1
   0   1  33 206.577 381.240   1
   0  -1  34-231.374 396.353   1
   0   1  34-475.913 480.582   1
   0  -2   0 1857.66 216.499   4
   0   2   0 1947.93 231.236   4
   0  -2  -1 7492.05 390.100   4
   0   2  -1 8154.03 395.707   4
   0   2   1 8394.16 429.070   4
   0   2   2 94111.9 1386.48   4
   0  -2  -2 100505. 1402.13   4
   0   2  -2 95658.8 1287.08   4
   0   2   3 47230.5 1012.58   4
   0  -2  -3 51322.4 1035.84   4
   0  -2  -4 119833. 1641.14   4
   0   2   4 119501. 1654.74   4
   0  -2  -5 999999. 4890.03   4
   0  -2  -6 728334. 4275.71   4
   0   2  -7 547777. 4215.15   1
   0  -2  -7 531493. 3781.64   4
   0   2  -8 12910.8 712.596   1
   0  -2  -8 14216.5 640.833   4
   0   2  -8 13574.5 677.269   3
   0   2  -9 131632. 2305.95   1
   0   2  -9 129925. 2117.49   3
   0  -2  -9 126565. 1967.01   4
   0   2 -10 10127.0 684.592   1
   0   2 -10 8271.11 579.115   3
   0   2 -11 25748.6 1110.78   1
   0   2 -11 24703.8 1008.67   3
   0   2 -12 970.893 281.396   1
   0   2 -12 1205.55 298.390   3
   0   2 -13 754.657 247.802   3
   0  -2  14 81334.4 2190.22   1
   0   2 -14 85442.1 2099.83   3
   0  -2  15 27933.7 1317.30   1
   0   2 -15 26992.7 1229.60   3
   0  -2  16 4352.23 589.255   1
   0   2 -16 4869.06 564.110   3
   0  -2  17 8581.32 813.121   1
   0   2 -17 8448.27 769.994   3
   0  -2  18 26906.3 1431.18   1
   0   2 -18 30666.5 1437.73   3
   0   2  19 31840.4 1632.58   1
   0  -2  19 30052.3 1547.60   1
   0   2 -19 35508.5 1575.02   3
   0   2  20 7031.02 848.545   1
   0  -2  20 8193.58 850.775   1
   0  -2  21 3650.04 589.630   1
   0   2  21 3194.37 570.065   1
   0   2  22 3893.94 721.111   1
   0  -2  22 3599.45 625.285   1
   0  -2  23 44013.5 2080.82   1
   0   2  23 44243.3 2121.41   1
   0  -2  24 508.970 406.800   1
   0   2  24 902.629 420.117   1
   0   2  25 6887.86 943.634   1
   0  -2  25 5685.54 830.196   1
   0  -2  26 6288.84 870.103   1
   0   2  26 7704.39 1001.68   1
   0  -2  27 8683.40 1058.24   1
   0   2  27 8610.45 1073.26   1
   0  -2  28 14399.3 1322.55   1
   0   2  28 14114.1 1387.56   1
   0   2  29 2521.27 659.561   1
   0   2  30 1756.02 596.844   1
   0   2  31 1209.47 656.391   1
   0   2  32 5953.11 1015.88   1
   0   2  33 3571.54 861.519   1
   0   2  34 1518.32 646.090   1
   0   3   0-254.158 205.555   4
   0  -3   0-36.0521 148.476   4
   0   3  -1 138.772 191.023   4
   0   3   1-237.474 220.061   4
   0  -3  -1 24.1377 166.609   4
   0   3   2-334.142 211.699   4
   0   3  -2 232.944 175.350   4
   0  -3  -2 97.2392 196.630   4
   0   3  -3-52.2291 81.4369   2
   0  -3  -3 30.5317 89.8737   2
   0   3   3-270.087 197.384   4
   0  -3  -3 54.3443 157.360   4
   0   3  -3-32.8204 177.485   4
   0   3  -4 39.6269 96.5334   2
   0  -3  -4 54.8691 110.483   2
   0   3   4-171.333 226.489   4
   0  -3  -4 85.3192 150.211   4
   0   3  -4-174.605 198.491   4
   0   3   5-48.3347 200.589   4
   0  -3  -5-136.416 176.851   4
   0  -3  -6 214.204 192.554   4
   0  -3  -7-134.672 186.965   4
   0  -3  -8 162.491 199.216   4
   0  -3  -9 17.9064 149.009   4
   0   3 -10 206.980 250.421   1
   0  -3 -10-135.866 180.608   4
   0   3 -10-234.516 200.848   3
   0  -3 -11-185.195 216.043   4
   0   3 -11-191.322 226.183   3
   0  -3 -12-102.399 166.207   4
   0   3 -12-37.8395 244.863   3
   0   3 -13-43.4465 205.197   2
   0  -3 -13 58.0759 194.595   2
   0  -3 -13 301.769 219.005   4
   0   3 -13-105.430 234.104   3
   0  -3 -14-36.7213 139.237   4
   0   3 -14 72.2154 221.675   3
   0   3 -15 72.9570 177.714   3
   0   3 -16 219.113 230.893   3
   0   3 -17 145.140 225.011   3
   0   3 -18 247.931 243.953   3
   0   3 -19 408.501 327.154   3
   0   3 -20 580.247 293.030   3
   0   3 -21 100.432 279.301   3
   0   3 -22 285.027 339.362   3
   0   3  23 254.350 340.582   1
   0   3 -23 430.698 394.162   3
   0   3  24-18.6213 335.306   1
   0   3  25 349.918 373.822   1
   0   3  26 300.587 377.262   1
   0   3  27 440.521 403.792   1
   0   3  28-427.828 348.325   1
   0   3  29 495.494 537.349   1
   0   3  30-43.7607 408.934   1
   0   3  31-70.2369 354.173   1
   0   3  32-444.797 498.646   1
   0   3  33 1096.18 556.506   1
   0   4   0 17958.5 836.842   4
   0  -4   0 16827.6 799.625   4
   0  -4  -1 44115.4 1299.77   4
   0   4   1 42936.9 1286.62   4
   0   4  -1 43699.3 1276.95   4
   0  -4  -2 10543.9 656.995   4
   0   4   2 10550.9 690.154   4
   0   4  -2 10411.2 635.231   4
   0   4  -3 17103.7 392.240   2
   0  -4  -3 16178.5 390.631   2
   0   4  -3 16721.6 786.133   4
   0  -4  -3 17691.5 848.831   4
   0   4   3 17562.0 853.006   4
   0   4  -4 2202.29 189.764   2
   0  -4  -4 2259.81 185.067   2
   0  -4  -4 2482.78 347.725   4
   0   4   4 1873.18 335.174   4
   0   4  -4 2575.02 354.885   4
   0  -4  -5 29887.0 740.511   2
   0   4  -5 31278.3 744.398   2
   0  -4  -5 32091.4 1160.94   4
   0   4   5 29966.6 1154.95   4
   0   4  -5 30235.6 1040.98   4
   0   4  -6 43556.7 961.864   2
   0  -4  -6 43106.3 962.100   2
   0  -4  -6 43058.3 1363.95   4
   0   4  -6 41620.6 1231.67   4
   0   4   6 42894.3 1391.37   4
   0  -4  -7 1837.28 321.379   4
   0   4  -7 2083.43 257.092   2
   0  -4  -7 2224.10 260.650   2
   0  -4  -8 59029.8 1331.82   2
   0   4  -8 60962.6 1333.09   2
   0  -4  -8 60530.0 1668.89   4
   0   4  -9 395670. 3621.20   2
   0  -4  -9 392112. 3627.92   2
   0  -4  -9 402426. 4357.91   4
   0   4 -10 71760.0 1635.76   2
   0  -4 -10 69128.9 1615.97   2
   0  -4 -11 189931. 2804.66   2
   0   4 -11 193989. 2824.64   2
   0  -4 -12 29209.5 1171.09   2
   0   4 -12 28798.8 1161.22   2
   0   4 -13 142688. 2652.17   2
   0  -4 -13 145269. 2681.86   2
   0   4 -13 143995. 2893.74   3
   0   4 -14 17635.1 1056.25   3
   0   4 -15 1763.76 373.440   3
   0   4 -16 2017.83 430.601   3
   0   4 -17 1161.59 356.412   3
   0   4 -18 16496.1 1129.84   3
   0   4 -19 390.086 327.063   3
   0   4 -20 2501.51 516.555   3
   0   4 -21 1878.73 461.533   3
   0   4 -22 209.536 278.565   3
   0   4 -23 386.066 347.324   3
   0   4 -24 536.935 410.654   3
   0   4 -25 17204.4 1354.76   3
   0   4  26 2770.36 656.480   1
   0   4 -26 3587.44 692.805   3
   0   4  27 12743.9 1335.18   1
   0   4  28 1307.92 615.999   1
   0   4  29 6304.79 1006.75   1
   0   4  30 693.223 572.623   1
   0   4  31 3036.29 807.024   1
   0   4  32 4961.92 958.649   1
   0   5   0-185.478 231.591   4
   0  -5   0-103.958 150.414   4
   0   5   1 174.765 193.186   4
   0   5  -1-287.677 276.176   4
   0   5  -2 277.118 269.157   4
   0   5   2-183.409 259.729   4
   0   5   3 2.60444 230.585   4
   0   5  -3 43.8977 209.832   4
   0  -5  -4-43.7306 70.6659   2
   0   5  -4 88.9405 82.6553   2
   0   5  -4-151.695 188.619   4
   0   5   4-129.085 237.332   4
   0  -5  -5 16.9450 79.3470   2
   0   5  -5 105.839 97.3736   2
   0   5  -5-357.338 231.767   4
   0   5   5 470.092 315.096   4
   0  -5  -6 40.9072 88.3402   2
   0   5  -6-20.3714 118.303   2
   0   5  -6-55.0422 210.629   4
   0   5   6 306.234 265.401   4
   0  -5  -7 88.2718 125.266   2
   0   5  -7-19.8764 125.610   2
   0   5  -7-12.9056 171.638   4
   0  -5  -8-3.40463 105.850   2
   0   5  -8 108.169 135.349   2
   0   5  -8-102.517 169.257   4
   0   5  -9 32.2744 116.825   2
   0  -5  -9 232.792 164.880   2
   0   5  -9 10.3247 164.043   4
   0  -5 -10 80.9417 148.978   2
   0   5 -10 191.944 142.091   2
   0   5 -10-137.462 156.483   4
   0  -5 -11-190.150 159.507   2
   0   5 -11-56.6013 145.450   2
   0  -5 -12-91.0514 194.000   2
   0   5 -12-246.578 202.070   2
   0  -5 -13-114.885 176.755   2
   0   5 -13-73.3921 154.602   2
   0   5 -14-554.782 316.026   3
   0   5 -15-219.464 258.115   3
   0   5 -16-185.838 221.767   3
   0   5 -17-261.626 310.078   3
   0   5 -18-90.8689 245.030   3
   0   5 -19-77.6120 257.247   3
   0   5 -20-76.3614 277.422   3
   0   5 -21-80.0207 267.650   3
   0   5 -22 222.998 334.237   3
   0   5 -23 357.239 392.248   3
   0   5 -24 475.361 456.497   3
   0   5 -25 756.013 384.558   3
   0   5 -26 408.846 351.822   3
   0   5 -27 217.683 438.780   3
   0   5  28-468.444 335.724   1
   0   5 -28 574.470 485.199   3
   0   5  29 860.935 524.341   1
   0   5  30-299.616 378.207   1
   0   5  31-537.958 562.387   1
   0   6   0 34505.2 1430.46   4
   0   6  -1 5228.27 597.593   4
   0   6   1 5405.75 603.657   4
   0   6   2 20.5454 240.088   4
   0   6  -2 59.8402 259.227   4
   0   6  -3 63312.6 1889.90   4
   0   6   3 66897.8 2033.44   4
   0   6   4 38720.5 1567.30   4
   0   6  -4 36641.9 1429.20   4
   0  -6  -5 5387.20 271.770   2
   0   6   5 5743.43 663.597   4
   0   6  -5 6109.26 619.546   4
   0   6  -5 5715.48 270.874   2
   0  -6  -6 7544.62 371.352   2
   0   6  -6 8389.56 389.642   2
   0   6  -6 8394.37 694.340   4
   0   6   6 7501.22 745.797   4
   0   6  -7 36670.7 918.984   2
   0  -6  -7 37234.8 922.752   2
   0   6   7 38194.8 1618.85   4
   0   6  -7 39516.7 1483.41   4
   0  -6  -8 5765.36 412.590   2
   0   6  -8 6351.02 413.462   2
   0   6  -8 6297.74 599.557   4
   0  -6  -9 546.168 168.679   2
   0   6  -9 645.644 181.460   2
   0   6  -9 864.619 270.052   4
   0  -6 -10 1527.58 257.128   2
   0   6 -10 1602.61 256.486   2
   0   6 -10 1742.14 359.818   4
   0  -6 -11 268.326 163.627   2
   0   6 -11 255.123 141.982   2
   0   6 -11 578.185 224.520   4
   0   6 -12 17508.2 884.100   2
   0  -6 -12 17413.2 883.883   2
   0   6 -12 17938.4 1004.20   4
   0  -6 -13 2275.62 362.450   2
   0   6 -13 1908.20 324.977   2
   0   6 -13 2282.88 375.000   4
   0   6 -14 1280.66 323.461   4
   0   6 -15 22027.3 1140.99   4
   0   6 -16 29218.1 1319.70   4
   0   6 -16 29079.9 1581.16   3
   0   6 -17 10667.0 803.744   4
   0   6 -17 11610.0 1017.31   3
   0   6 -18 8469.67 912.517   3
   0   6 -19 12731.0 1110.01   3
   0   6 -20 1951.90 518.806   3
   0   6 -21 1543.47 481.949   3
   0   6 -22 151.121 359.403   3
   0   6 -23 4341.67 749.737   3
   0   6 -24 2691.77 617.127   3
   0   6 -25 572.418 414.418   3
   0   6 -26 305.787 387.680   3
   0   6 -27 2909.03 688.682   3
   0   6 -28 1036.42 483.658   3
   0   6 -29 578.092 457.435   3
   0   6 -30 807.453 529.034   3
   0   7   0-337.936 223.870   4
   0   7  -1-71.5965 279.391   4
   0   7   1-110.152 284.570   4
   0   7   2 206.323 290.071   4
   0   7  -2 38.0431 225.340   4
   0   7  -3-73.7193 267.700   4
   0   7   3 174.754 252.938   4
   0   7  -4 20.2103 214.783   4
   0   7   4 284.287 358.536   4
   0   7   5-37.6135 345.108   4
   0   7  -5 304.045 282.420   4
   0   7  -6 43.5759 73.6216   2
   0  -7  -6 24.1964 59.1810   2
   0   7   6 84.6148 223.247   4
   0   7  -6 357.543 336.535   4
   0  -7  -7 4.03212 82.5134   2
   0   7  -7-18.5507 85.7763   2
   0   7  -7 51.6240 209.969   4
   0   7   7-44.0916 263.907   4
   0   7  -8 34.5265 97.2540   2
   0  -7  -8-27.1912 107.186   2
   0   7  -8 221.634 228.189   4
   0  -7  -9-215.526 137.486   2
   0   7  -9-57.2982 113.898   2
   0   7  -9 313.969 261.018   4
   0  -7 -10 55.2972 123.560   2
   0   7 -10 142.531 156.937   2
   0   7 -10 101.800 217.398   4
   0   7 -11 28.3896 153.610   2
   0  -7 -11 192.757 155.124   2
   0   7 -11-179.891 258.041   4
   0   7 -12 116.865 169.914   2
   0  -7 -12 35.9415 132.446   2
   0   7 -12 17.6643 185.867   4
   0  -7 -13 8.86111 146.435   2
   0   7 -13 82.4457 149.736   2
   0   7 -13 58.1485 181.812   4
   0   7 -14-14.9920 173.569   4
   0   7 -15-42.2913 213.450   4
   0   7 -16 265.581 245.049   4
   0   7 -17 637.102 304.468   4
   0   7 -17 186.609 360.340   3
   0   7 -18 302.436 309.091   4
   0   7 -18 98.0686 283.278   3
   0   7 -19 494.602 318.768   4
   0   7 -19 459.223 308.146   3
   0   7 -20 100.808 234.464   4
   0   7 -20-38.5336 268.453   3
   0   7 -21 619.977 277.781   4
   0   7 -21 585.110 429.463   3
   0   7 -22 434.350 257.753   4
   0   7 -22 176.133 338.005   3
   0   7 -23 165.129 247.363   4
   0   7 -23 292.099 327.234   3
   0   7 -24 164.226 414.076   3
   0   7 -25 79.9359 300.396   3
   0   7 -26 277.989 487.558   3
   0   7 -27 945.966 486.007   3
   0   7 -28 974.451 528.955   3
   0   7 -29 830.604 556.817   3
   0   7 -30 588.246 460.256   3
   0   7 -31 315.600 449.215   3
   0   8   0 33866.4 1677.52   4
   0   8  -1 4204.05 655.031   4
   0   8   1 4136.43 657.718   4
   0   8   2 43881.1 1924.70   4
   0   8  -2 40601.7 1850.93   4
   0   8   3 361.362 352.080   4
   0   8  -3 199.478 286.504   4
   0   8  -4 282.994 278.448   4
   0   8   4 870.333 375.897   4
   0   8   5 1351.84 481.961   4
   0   8  -5 1168.98 375.453   4
   0   8   6 4937.22 712.938   4
   0   8  -6 6158.96 716.041   4
   0   8  -7 420.584 370.363   4
   0  -8  -7-7.38203 48.2205   2
   0   8  -8 1902.26 187.069   2
   0   8  -8 1767.85 440.583   4
   0   8  -9 18955.7 1214.09   4
   0   8  -9 18954.3 651.754   2
   0   8 -10 630.660 171.712   2
   0   8 -10 389.316 257.208   4
   0   8 -11 801.013 215.312   2
   0   8 -11 457.558 320.862   4
   0   8 -12 27.2636 208.989   4
   0   8 -13 16022.4 1123.60   4
   0   8 -14 8436.23 839.164   4
   0   8 -15 1579.92 407.542   4
   0   8 -16 3953.79 605.624   4
   0   8 -17 3632.25 581.604   4
   0   8 -18 5777.33 692.490   4
   0   8 -18 10412.2 1139.26   3
   0   8 -19 6878.58 754.223   4
   0   8 -19 5491.95 830.647   3
   0   8 -20 2749.96 541.286   4
   0   8 -20 2986.64 625.147   3
   0   8 -21 1353.43 429.957   4
   0   8 -21 577.039 379.800   3
   0   8 -22 12153.6 1244.24   3
   0   8 -22 12486.5 1022.64   4
   0   8 -23 8368.42 1098.59   3
   0   8 -24 468.410 458.498   3
   0   8 -25 2785.49 668.494   3
   0   8 -26 1106.56 508.216   3
   0   8 -27 318.158 440.401   3
   0   8 -28 281.451 432.672   3
   0   8 -29 2692.61 725.298   3
   0   9   0-42.0827 361.828   4
   0   9  -1-267.085 342.260   4
   0   9   1-255.304 387.642   4
   0   9  -2-298.003 329.643   4
   0   9   2 214.471 333.092   4
   0   9   3-4.24470 324.904   4
   0   9  -3 154.027 285.326   4
   0   9   4 273.634 427.988   4
   0   9  -4-334.525 296.010   4
   0   9   5 222.835 325.951   4
   0   9  -5 365.542 353.929   4
   0   9  -6 136.828 304.782   4
   0   9  -7 18.9608 293.551   4
   0   9  -8 609.888 424.597   4
   0   9  -9 1.29584 272.123   4
   0   9 -10 956.085 418.568   4
   0   9 -11 319.982 315.418   4
   0   9 -12-203.109 233.774   4
   0   9 -13-127.616 266.892   4
   0   9 -14 162.408 225.815   4
   0   9 -15 406.391 304.130   4
   0   9 -16 240.858 235.942   4
   0   9 -17-354.419 333.134   4
   0   9 -18-115.107 253.148   4
   0   9 -19 110.916 207.306   4
   0   9 -19-104.984 347.004   3
   0   9 -20-588.738 338.357   4
   0   9 -20-426.243 358.120   3
   0   9 -21-348.558 318.449   4
   0   9 -21-284.711 402.386   3
   0   9 -22-407.854 347.389   3
   0   9 -23 381.418 443.087   3
   0   9 -24-322.722 346.018   3
   0   9 -25-386.138 378.948   3
   0   9 -26 31.5470 457.200   3
   0   9 -27 653.775 456.370   3
   0  10   0 3774.45 745.544   4
   0  10   1 1474.58 545.654   4
   0  10  -1 493.059 367.953   4
   0  10   2 6737.57 890.116   4
   0  10  -2 6041.26 881.786   4
   0  10  -3 1709.01 568.502   4
   0  10   3 2080.87 561.647   4
   0  10  -4 6599.69 892.865   4
   0  10   4 7507.38 957.677   4
   0  10  -5 1152.45 469.118   4
   0  10  -6 13240.8 1219.09   4
   0  10  -7 87.2960 407.806   4
   0  10  -8 18567.8 1431.99   4
   0  10  -9 5462.56 834.704   4
   0  10 -10 10838.1 1093.10   4
   0  10 -11 1717.59 573.886   4
   0  10 -12 9674.49 1043.51   4
   0  10 -13 4341.52 732.123   4
   0  10 -14 464.225 298.255   4
   0  10 -15-10.3751 235.502   4
   0  10 -16 3095.51 614.957   4
   0  10 -17 6601.94 834.021   4
   0  10 -18 490.450 331.915   4
   0  10 -19 1572.99 456.195   4
   0  10 -19 1277.44 590.535   3
   0  10 -20 6197.70 838.570   4
   0  10 -20 6998.78 1072.41   3
   0  10 -21 2726.90 743.557   3
   0  10 -22 1362.37 509.585   3
   0  10 -23 1957.00 706.133   3
   0  11   0 77.7787 381.146   4
   0  11  -1 751.984 471.095   4
   0  11   1 956.963 524.394   4
   0  11   2 521.124 522.349   4
   0  11  -2 332.850 441.496   4
   0  11  -3 59.5958 359.790   4
   0  11   3-77.2633 382.259   4
   0  11  -4-6.61809 392.212   4
   0  11  -5 451.834 400.494   4
   0  11  -6 48.6726 335.418   4
   0  11  -7-57.3443 365.394   4
   0  11  -8 870.166 548.764   4
   0  11  -9 390.589 417.544   4
   0  11 -10 637.377 500.373   4
   0  11 -11 500.559 323.798   4
   0  11 -12-148.182 309.590   4
   0  11 -13 815.362 475.267   4
   0  11 -14 529.068 401.668   4
   0  11 -15 710.462 443.865   4
   0  11 -16 407.402 363.419   4
   0  11 -17 331.412 304.041   4
   0  11 -18-62.0052 282.997   4
   0  11 -19 8.41835 263.606   4
   0  12   0 19286.3 1673.65   4
   0  12  -1 2012.71 716.950   4
   0  12   1 776.594 424.254   4
   0  12  -2 3875.44 817.709   4
   0  12  -3 21644.7 1771.22   4
   0  12  -4 6036.45 978.486   4
   0  12  -5 3156.38 801.085   4
   0  12  -6 2722.10 721.561   4
   0  12  -7 3353.56 744.745   4
   0  12  -8 1059.59 593.969   4
   0  12  -9 1122.60 482.476   4
   0  12 -10 389.207 449.223   4
   0  12 -11 7242.07 1043.64   4
   0  12 -12 146.803 386.894   4
   0  12 -13 1944.41 616.061   4
   0  12 -14 1170.01 513.268   4
   0  12 -15 6267.93 959.735   4
   0  12 -16 1551.75 568.573   4
   0  12 -17 2970.96 701.372   4
   0  13  -6 431.369 508.654   4
   0  13  -7 206.336 398.037   4
  -1   0   1-24.1912 56.1019   2
   1   0  -1 0.63415 54.1550   2
  -1   0   2 6982.41 275.715   2
   1   0  -2 7050.05 273.186   2
  -1   0   2 6889.58 236.299   1
   1   0   2 6817.45 232.988   1
   1   0   2 6970.95 280.425   3
  -1   0  -2 6609.63 267.532   3
  -1   0   3 68.9337 97.8833   1
   1   0   3 104.568 92.3950   1
   1   0  -3 198.892 102.601   2
  -1   0   3 204.148 120.039   2
   1   0   3 81.4940 119.851   3
  -1   0   4 34604.2 750.910   2
   1   0  -4 32760.9 732.202   2
   1   0   4 32256.3 702.284   1
  -1   0   4 32487.2 702.939   1
   1   0   4 31175.3 738.393   3
  -1   0   5 215.915 141.596   2
  -1   0   5-68.5029 150.893   1
   1   0   5 177.544 162.976   1
   1   0  -5-44.2330 131.668   2
  -1   0   5 134.705 95.5326   3
   1   0   5-45.0936 151.279   3
  -1   0   6 8042.59 458.163   2
   1   0  -6 7572.53 434.051   2
  -1   0   6 7333.99 432.479   1
   1   0   6 7356.83 428.447   1
   1   0   6 7478.73 442.359   3
  -1   0   6 6719.41 348.496   3
   1   0  -7 532.928 248.839   2
   1   0   7 188.249 211.251   1
  -1   0   7 663.087 287.320   1
   1   0   7 333.807 220.105   3
  -1   0   7 108.722 152.304   3
   1   0   8 2371.47 328.461   1
  -1   0   8 2362.30 336.889   1
   1   0  -8 2172.44 313.185   2
  -1   0   8 2395.52 269.139   3
   1   0   8 2656.26 313.398   3
   1   0  -9 128.492 164.767   2
   1   0   9 40.1317 215.021   1
  -1   0   9 85.8522 214.066   1
  -1   0   9 173.008 178.597   3
   1   0   9 46.0240 187.833   3
   1   0 -10 52611.3 1431.88   2
   1   0  10 53684.1 1455.57   1
  -1   0  10 52110.6 1434.96   1
   1   0  10 54859.8 1439.75   3
  -1   0  10 55358.6 1266.81   3
   1   0 -11 215.780 220.890   2
   1   0  11-55.2067 218.035   1
  -1   0  11-54.2405 245.668   1
   1   0  11 108.629 183.976   3
  -1   0  11 342.327 233.780   3
   1   0 -12 8368.86 644.978   2
   1   0  12 8899.68 675.112   1
  -1   0  12 9356.74 706.121   1
   1   0  12 9033.04 641.363   3
  -1   0  12 9277.88 596.967   3
  -1   0  13 15.8653 206.383   1
   1   0  13 78.7284 190.472   1
   1   0 -13 284.065 255.835   2
  -1   0  13 90.1222 169.581   3
   1   0  13 86.5655 196.307   3
   1   0  14 754.709 297.517   1
  -1   0  14 611.890 294.013   1
   1   0  14 393.974 182.864   3
  -1   0  14 343.100 154.582   3
  -1   0  15-54.8639 269.838   1
   1   0  15 90.5642 283.025   1
  -1   0  15-45.1556 155.870   3
  -1   0  16 47355.7 1745.44   1
   1   0  16 48364.1 1755.77   1
  -1   0  16 48741.7 1572.19   3
  -1   0  17 73.4326 276.249   1
   1   0  17 497.122 296.790   1
   1   0  18 29473.1 1475.77   1
  -1   0  18 30234.5 1496.24   1
   1   0  19 86.6415 313.605   1
  -1   0  19-21.3875 291.382   1
  -1   0  20 121.790 362.045   1
   1   0  20 252.344 259.452   1
  -1   0  21 46.1038 242.451   1
   1   0  21 35.8933 254.600   1
   1   0  22 13574.9 1140.23   1
  -1   0  22 12273.4 1081.60   1
  -1   0  23 266.353 409.567   1
   1   0  23 812.004 473.803   1
  -1   0  24 20674.4 1465.56   1
   1   0  24 19921.5 1433.46   1
  -1   0  25 352.733 337.426   1
   1   0  25 1015.65 481.092   1
   1   0  26 6898.83 923.151   1
  -1   0  26 6450.94 890.871   1
  -1   0  27-395.630 402.344   1
   1   0  27-382.543 392.939   1
   1   0  28 6898.48 966.248   1
  -1   0  28 5353.28 861.569   1
  -1   0  29 134.790 385.760   1
   1   0  29-295.742 359.575   1
  -1   0  30 1956.63 602.198   1
   1   0  30 2848.53 654.338   1
  -1   0  31-418.095 409.373   1
   1   0  31-98.6503 400.437   1
   1   0  32 1124.10 509.183   1
  -1   0  32 1369.58 567.034   1
   1   0  33 524.451 457.299   1
  -1   0  33-315.298 446.642   1
   1   0  34 129.342 473.383   1
  -1   0  34 206.499 421.446   1
  -1   1   0 1682.34 131.025   2
   1  -1   1 137655. 1098.59   4
   1  -1  -1 136671. 1063.37   2
   1   1  -1 139945. 1060.44   2
  -1   1   1 134915. 1056.64   2
  -1  -1   1 138226. 1054.16   2
   1  -1  -2 105156. 1037.28   2
  -1  -1   2 103507. 1024.60   2
  -1   1   2 103215. 1031.15   2
   1   1  -2 102976. 1019.91   2
   1  -1   2 102717. 870.093   4
   1   1   2 106154. 1096.24   4
  -1   1  -2 103495. 874.091   4
  -1  -1   3 263688. 1845.83   2
  -1   1   3 261845. 1854.02   2
   1   1  -3 261439. 1835.76   2
   1  -1  -3 256670. 1835.87   2
   1   1   3 263843. 1774.93   4
  -1  -1  -3 261109. 1761.64   4
  -1   1   4 8688.82 402.787   2
  -1  -1   4 8889.78 406.447   2
   1  -1  -4 8424.71 394.883   2
   1   1  -4 9094.60 402.784   2
   1   1  -4 8574.41 406.215   1
  -1   1  -4 9164.27 423.416   1
  -1  -1  -4 8887.88 353.760   4
   1   1   4 9010.88 352.978   4
  -1   1  -4 8891.85 426.464   3
   1  -1  -5 1775.95 230.748   2
   1   1  -5 1419.69 225.454   2
   1   1  -5 1775.44 216.694   1
  -1   1  -5 1641.71 220.353   1
  -1   1   5 1409.44 234.736   2
  -1  -1   5 1440.99 209.630   2
  -1  -1  -5 1386.66 170.958   4
   1   1   5 1267.02 179.923   4
   1   1  -5 1648.34 192.566   3
  -1   1  -5 1434.62 229.621   3
   1  -1   5 1785.23 253.140   3
  -1  -1   6 116912. 1653.87   2
  -1   1   6 115213. 1641.32   2
   1   1  -6 115311. 1643.44   2
   1  -1  -6 116999. 1648.30   2
   1   1  -6 117508. 1709.08   1
  -1  -1   6 118222. 1681.48   1
  -1   1  -6 117247. 1721.64   1
   1  -1   6 112413. 1665.19   1
   1   1  -6 121072. 1444.56   3
  -1  -1  -6 118269. 1320.96   4
  -1   1  -6 119083. 1736.49   3
   1  -1   6 119912. 1713.12   3
   1   1  -7 22755.3 795.197   2
   1  -1  -7 23854.6 811.173   2
  -1  -1   7 22953.1 823.081   1
   1   1  -7 23211.4 828.483   1
   1  -1   7 23546.5 841.330   1
  -1   1  -7 25468.8 866.204   1
  -1   1  -7 24002.3 833.581   3
  -1  -1  -7 23655.7 629.170   4
   1   1  -7 23865.3 703.515   3
   1  -1   7 23590.4 819.826   3
   1   1  -8 21781.9 822.990   2
   1  -1  -8 21055.9 812.732   2
  -1  -1   8 21804.8 859.982   1
  -1   1  -8 21018.2 845.114   1
   1   1  -8 20749.9 837.478   1
   1  -1   8 21539.5 830.026   1
   1  -1   8 19905.3 798.486   3
  -1  -1  -8 20689.8 616.852   4
   1   1  -8 21398.0 716.649   3
  -1   1  -8 22018.6 848.934   3
  -1  -1   8 20337.0 696.050   3
  -1  -1   9 3683.92 416.401   1
   1   1  -9 3364.60 403.685   1
   1  -1  -9 3671.51 400.339   2
   1   1  -9 3804.25 406.866   2
   1  -1   9 4215.72 409.404   1
  -1   1  -9 4339.32 444.268   1
  -1  -1  -9 3948.57 291.988   4
   1  -1   9 3781.84 384.870   3
   1   1  -9 3541.25 333.239   3
  -1  -1   9 3761.97 328.515   3
  -1   1  -9 3724.41 390.022   3
   1   1 -10 821.420 229.427   2
   1  -1 -10 1326.69 294.412   2
  -1  -1  10 783.802 300.265   1
  -1   1 -10 1112.32 314.708   1
   1   1 -10 993.491 265.856   1
   1  -1  10 1123.77 308.393   1
  -1  -1 -10 960.909 185.075   4
  -1   1 -10 1069.68 319.348   3
   1   1 -10 1433.24 270.547   3
   1  -1  10 927.840 233.590   3
  -1  -1  10 676.680 200.992   3
   1  -1 -11 37687.9 1252.23   2
   1   1 -11 37914.3 1257.02   2
   1  -1  11 34068.7 1224.31   1
   1   1 -11 37692.6 1290.00   1
  -1   1 -11 38412.9 1304.46   1
  -1  -1  11 38000.4 1277.76   1
  -1  -1 -11 35898.9 917.974   4
  -1  -1  11 37224.0 1104.79   3
   1  -1  11 36625.0 1229.40   3
   1   1 -11 37624.0 1138.55   3
  -1   1 -11 35448.0 1235.93   3
  -1   1 -12 2987.28 436.736   1
   1  -1  12 2372.72 401.216   1
  -1  -1  12 2910.11 451.147   1
   1   1 -12 2507.71 391.914   2
   1   1 -12 2992.20 418.569   1
   1  -1 -12 2379.91 395.951   2
   1   1 -12 3185.43 401.054   3
  -1  -1  12 2471.90 326.936   3
   1  -1  12 2556.88 365.021   3
  -1   1 -12 1920.11 365.774   3
   1  -1 -13 33183.5 1286.98   2
   1   1 -13 32628.2 1272.57   2
   1  -1  13 31793.6 1277.23   1
  -1   1  13 36562.7 1399.17   1
  -1  -1  13 32715.9 1297.66   1
   1   1  13 34174.4 1349.95   1
  -1   1 -13 34616.9 1358.55   1
   1   1 -13 33501.6 1332.90   1
  -1  -1  13 32568.3 1146.12   3
  -1   1 -13 33730.3 1290.83   3
   1  -1  13 32398.4 1250.26   3
  -1   1  14 2696.36 447.812   1
   1  -1  14 2892.79 448.737   1
   1   1  14 3301.31 489.996   1
  -1  -1  14 2630.40 440.514   1
  -1  -1  14 3657.99 421.446   3
   1  -1  15 36446.4 1482.88   1
  -1   1  15 40155.1 1576.53   1
  -1  -1  15 38453.0 1523.04   1
   1   1  15 39194.4 1577.04   1
  -1  -1  15 38408.0 1323.57   3
  -1   1  16 42.6898 255.204   1
   1  -1  16 223.203 310.421   1
  -1  -1  16 290.688 275.630   1
   1   1  16 238.240 257.281   1
  -1  -1  16 395.926 270.934   3
   1  -1  17 73245.2 2209.11   1
  -1   1  17 72277.6 2253.86   1
   1   1  17 72222.9 2233.03   1
  -1  -1  17 74678.0 2249.18   1
   1  -1  18 1085.34 375.586   1
  -1  -1  18 539.101 329.446   1
  -1   1  18 939.331 398.295   1
   1   1  18 742.425 389.739   1
  -1   1  19 19274.0 1294.50   1
   1   1  19 19790.9 1257.30   1
  -1  -1  19 20129.7 1261.58   1
   1  -1  19 17643.1 1175.95   1
   1  -1  20 4920.58 669.902   1
  -1  -1  20 3908.76 625.231   1
  -1   1  20 3773.00 614.787   1
   1   1  20 3644.76 637.283   1
   1  -1  21 20651.5 1359.61   1
   1   1  21 20894.4 1384.80   1
  -1   1  21 21222.5 1396.79   1
  -1  -1  21 19003.8 1322.36   1
  -1  -1  22 19482.7 1346.61   1
   1  -1  22 20454.1 1381.69   1
   1   1  22 20393.6 1409.44   1
  -1   1  22 20517.9 1423.98   1
  -1  -1 -22 21110.7 969.342   4
   1   1  23 1513.75 458.477   1
   1  -1  23 1054.53 454.993   1
  -1  -1  23 1111.57 366.910   1
  -1   1  23 1638.84 505.037   1
  -1  -1 -23 2263.46 365.323   4
  -1   1  24 8985.94 1025.03   1
   1  -1  24 8980.03 999.186   1
  -1  -1  24 9022.57 1007.81   1
   1   1  24 8256.88 965.646   1
  -1   1  25 15630.2 1328.47   1
   1   1  25 16783.3 1376.45   1
  -1  -1  25 17490.5 1366.86   1
   1  -1  25 16665.4 1357.43   1
   1   1  26 1149.98 506.732   1
  -1  -1  26 728.064 527.461   1
  -1   1  26 1174.06 490.679   1
   1  -1  26-92.9880 318.913   1
   1  -1  27 2104.48 579.357   1
  -1  -1  27 2801.67 690.600   1
   1   1  27 2401.52 583.980   1
  -1   1  27 1969.71 587.236   1
  -1   1  28 951.969 469.309   1
   1  -1  28 210.467 283.520   1
   1   1  28 572.030 476.541   1
  -1  -1  28 767.090 424.731   1
  -1  -1  29-6.31171 356.305   1
   1   1  29-428.370 404.819   1
  -1   1  29 396.144 329.925   1
   1  -1  29 536.712 433.650   1
   1   1  30 509.222 408.887   1
   1  -1  30-570.627 443.510   1
  -1   1  30 708.080 403.073   1
  -1  -1  30 799.406 470.582   1
   1  -1  31 4399.04 857.385   1
  -1  -1  31 3371.93 791.878   1
  -1   1  31 3447.45 753.546   1
   1   1  31 4969.86 868.694   1
   1  -1  32 348.668 387.947   1
   1   1  32-278.752 360.953   1
  -1   1  32 965.546 509.732   1
  -1  -1  32 538.661 434.303   1
   1   1  33 749.776 468.665   1
  -1  -1  33 653.014 468.415   1
   1  -1  33 779.979 526.213   1
  -1   1  33 461.305 546.560   1
   1  -1  34 554.974 351.641   1
  -1   1  34 349.829 405.177   1
  -1  -1  34 1517.31 586.972   1
   1   1  34 778.463 532.571   1
   1  -2   0 3.30473 124.968   4
  -1   2   0 181.745 148.079   4
  -1  -2   0 63.6877 73.2768   2
  -1   2   0 45.8451 71.2007   2
   1  -2   1 16740.2 550.908   4
   1  -2  -1 17297.6 598.011   4
   1   2   1 17216.9 598.222   4
  -1   2  -1 16038.4 544.847   4
   1   2  -1 15849.1 361.484   2
  -1  -2   1 16944.9 372.164   2
  -1   2   1 17078.2 374.755   2
   1  -2  -1 17810.2 378.864   2
   1  -2  -2 950.483 124.713   2
  -1  -2   2 1012.13 138.301   2
   1   2  -2 1094.33 125.079   2
  -1   2   2 1023.90 134.639   2
   1  -2   2 1109.04 178.371   4
   1   2   2 639.599 191.352   4
   1  -2  -2 1019.02 192.847   4
  -1   2  -2 1032.87 179.468   4
  -1   2   3 20024.2 523.815   2
   1  -2  -3 20431.8 521.993   2
  -1  -2   3 20585.0 524.920   2
   1   2  -3 19666.5 507.140   2
  -1  -2  -3 18922.3 643.413   4
   1   2   3 19775.8 672.632   4
  -1   2  -3 19352.8 545.251   4
   1  -2   3 20489.8 563.200   4
  -1  -2   4 385002. 2493.40   2
   1  -2  -4 380795. 2477.02   2
   1   2  -4 377020. 2459.79   2
  -1   2   4 380900. 2509.27   2
  -1  -2  -4 381240. 2907.97   4
   1   2   4 380955. 2866.17   4
  -1   2  -4 376378. 2368.51   4
  -1   2   5 80286.7 1274.47   2
  -1  -2   5 81423.1 1270.18   2
   1  -2  -5 80200.3 1255.45   2
   1   2  -5 80832.9 1245.16   2
  -1   2  -5 78774.6 1072.30   4
  -1  -2  -5 76398.6 1369.54   4
   1   2   5 79838.4 1357.11   4
   1   2  -6 206132. 2174.10   2
   1  -2  -6 207885. 2200.43   2
   1   2   6 209943. 2252.20   4
  -1   2  -6 204979. 1727.23   4
  -1  -2  -6 209741. 2222.42   4
   1   2  -7 16046.2 662.455   2
   1  -2  -7 14868.2 634.272   2
  -1   2  -7 15395.5 739.820   1
   1   2  -7 14560.8 708.694   1
  -1  -2  -7 15457.8 634.541   4
   1   2   7 14879.4 631.847   4
  -1   2  -7 15635.7 736.923   3
   1  -2  -8 49207.7 1239.59   2
   1   2  -8 47187.8 1200.86   2
  -1   2  -8 50371.3 1374.53   1
   1   2  -8 50856.1 1363.44   1
  -1  -2  -8 48786.3 1137.77   4
  -1   2  -8 49916.6 1340.37   3
   1   2  -8 50750.8 1196.42   3
   1   2  -9 106.177 183.833   2
   1   2  -9-39.4335 117.800   1
  -1   2  -9 379.995 251.434   1
   1  -2  -9-65.0912 199.002   2
  -1  -2  -9 112.952 155.682   4
   1   2  -9-13.9042 117.999   3
  -1   2  -9-6.86495 222.363   3
   1   2 -10 65016.3 1572.16   2
   1  -2 -10 63102.8 1544.25   2
  -1   2 -10 68592.7 1735.26   1
   1   2 -10 66523.8 1708.64   1
  -1  -2 -10 64336.3 1382.61   4
   1   2 -10 65052.6 1480.79   3
  -1   2 -10 67138.0 1678.56   3
   1   2 -11 7.48373 145.155   1
  -1   2 -11-106.528 154.816   1
   1  -2 -11 212.625 235.514   2
   1   2 -11 348.376 220.570   2
  -1  -2 -11 59.4492 137.604   4
   1   2 -11 21.8998 122.110   3
  -1   2 -11 81.5027 223.020   3
   1   2 -12 17501.6 913.505   2
   1  -2 -12 18579.4 938.227   2
   1   2 -12 19264.8 884.876   3
  -1  -2 -12 19360.9 791.763   4
  -1   2 -12 18098.3 957.748   3
  -1   2 -12 17991.0 973.424   1
   1   2 -12 21043.3 1036.95   1
   1   2 -13 7551.69 642.303   2
   1  -2 -13 6884.20 644.999   2
  -1  -2 -13 8007.04 531.701   4
   1   2 -13 8231.49 615.168   3
  -1   2 -13 7872.69 672.287   3
  -1  -2  14 3663.33 492.300   1
   1  -2  14 4710.66 555.980   1
   1   2 -14 3973.22 465.593   3
  -1  -2 -14 3716.04 398.744   4
  -1   2 -14 3147.84 451.020   3
   1  -2  15 5127.60 597.039   1
  -1  -2  15 7273.25 688.700   1
   1   2 -15 5940.46 578.918   3
  -1  -2 -15 6166.04 482.238   4
  -1   2 -15 6456.13 630.859   3
   1  -2  16 1376.07 332.885   1
  -1  -2  16 998.174 346.766   1
  -1  -2 -16 1160.29 252.042   4
   1   2 -16 1318.85 306.918   3
  -1   2 -16 1268.70 342.941   3
  -1  -2  17 4559.00 621.723   1
   1  -2  17 5505.41 649.985   1
   1   2 -17 5493.44 587.237   3
  -1  -2 -17 6102.24 526.799   4
  -1   2 -17 5450.08 632.602   3
   1  -2  18 11678.2 947.176   1
  -1  -2  18 11889.8 960.479   1
  -1  -2 -18 12101.9 731.041   4
   1   2 -18 12490.5 888.822   3
  -1   2 -18 14243.8 1009.31   3
   1  -2  19 2484.98 495.765   1
  -1  -2  19 3193.79 540.983   1
  -1   2  19 3151.98 571.163   1
   1   2  19 3486.64 587.490   1
  -1  -2 -19 3333.69 418.399   4
  -1   2 -19 3334.47 556.634   3
   1  -2  20 10584.2 958.412   1
  -1   2  20 10374.1 987.559   1
  -1  -2  20 11869.7 1004.58   1
   1   2  20 11258.6 1025.65   1
  -1  -2 -20 11533.8 754.795   4
   1  -2  21 1675.40 417.861   1
   1   2  21 1632.73 451.274   1
  -1   2  21 1576.56 476.134   1
  -1  -2  21 1596.51 432.927   1
   1  -2  22 4310.48 666.814   1
   1   2  22 3278.65 654.997   1
  -1   2  22 3064.89 612.687   1
  -1  -2  22 3651.86 589.775   1
  -1  -2  23 2117.22 508.145   1
   1  -2  23 3005.86 582.837   1
  -1   2  23 1870.92 572.335   1
   1   2  23 3874.01 699.979   1
   1  -2  24 1806.32 497.286   1
  -1  -2  24 1028.19 407.192   1
   1   2  24 1776.49 566.011   1
  -1   2  24 2471.57 599.880   1
   1   2  25-236.193 392.322   1
  -1   2  25-261.058 376.617   1
   1  -2  25-85.5465 374.302   1
  -1  -2  25-102.854 314.425   1
  -1  -2  26 756.740 404.654   1
  -1   2  26 313.290 458.246   1
   1  -2  26-356.421 330.763   1
   1   2  26 444.282 375.447   1
   1  -2  27 1847.79 593.923   1
  -1   2  27 2213.49 681.471   1
  -1  -2  27 1374.84 584.837   1
   1   2  27 1871.75 614.592   1
   1   2  28 7247.93 1020.14   1
  -1  -2  28 7878.32 1012.22   1
  -1   2  28 8032.47 1067.57   1
   1  -2  28 8649.34 1087.53   1
   1   2  29 3442.19 719.482   1
  -1   2  29 2640.27 660.772   1
  -1   2  30 1048.93 542.532   1
   1   2  30 1254.56 575.264   1
   1   2  31-26.3223 416.256   1
  -1   2  31 90.8286 439.462   1
   1   2  32 1636.30 669.691   1
  -1   2  32 705.244 577.302   1
  -1   2  33 247.712 496.129   1
   1   2  33-333.265 395.701   1
   1  -3   0 20698.9 763.542   4
   1   3   0 20303.7 782.951   4
  -1   3   0 19811.8 758.504   4
  -1   3   0 21111.2 375.716   2
  -1  -3   1 22223.0 412.292   2
  -1   3   1 22099.2 414.829   2
   1   3  -1 21397.2 815.222   4
  -1   3   1 21955.1 828.072   4
   1   3   1 23176.3 839.931   4
  -1   3  -1 21586.9 781.957   4
   1  -3  -1 22332.5 806.979   4
   1  -3   1 21736.5 767.502   4
  -1   3   2 17378.0 424.869   2
  -1  -3   2 17492.9 417.473   2
   1   3   2 17575.5 756.583   4
  -1   3   2 17023.2 755.808   4
   1  -3  -2 17365.1 730.035   4
   1  -3   2 16621.8 663.579   4
  -1   3  -2 17572.9 688.817   4
   1   3  -2 17551.5 418.631   2
   1  -3  -2 17452.5 419.520   2
  -1  -3   3 63077.5 900.263   2
   1  -3  -3 62477.4 883.809   2
  -1   3   3 64437.0 914.866   2
  -1  -3  -3 64581.6 1405.56   4
   1   3   3 59602.5 1375.77   4
  -1   3  -3 61882.4 1244.16   4
   1  -3  -3 62104.4 1395.66   4
   1  -3   3 64154.4 1262.03   4
   1   3  -3 64148.1 886.330   2
  -1   3   4 12235.2 460.299   2
   1  -3  -4 12572.6 452.893   2
  -1  -3   4 11928.7 447.463   2
   1   3  -4 12399.5 459.668   2
  -1   3  -4 12297.5 548.912   4
   1   3   4 12210.7 638.031   4
  -1  -3  -4 13116.6 650.512   4
   1  -3  -4 12709.5 656.892   4
   1  -3  -5 9856.83 447.979   2
   1   3  -5 9411.65 430.355   2
   1   3   5 8735.31 558.908   4
   1  -3  -5 10511.7 626.746   4
  -1  -3  -5 9634.69 577.018   4
  -1   3  -5 9843.74 495.814   4
   1   3  -6 167485. 1942.57   2
   1  -3  -6 166031. 1946.38   2
  -1  -3  -6 160040. 2370.43   4
  -1   3  -6 163597. 1971.73   4
   1   3   6 166842. 2343.48   4
   1  -3  -6 165069. 2440.59   4
   1   3  -7 27024.2 857.132   2
   1  -3  -7 27449.0 859.642   2
  -1   3  -7 28970.7 835.267   4
  -1  -3  -7 26730.7 962.717   4
   1   3   7 27060.1 984.155   4
   1  -3  -7 28205.7 1043.82   4
   1   3  -8 262836. 2827.57   2
   1  -3  -8 262252. 2829.65   2
   1   3   8 271252. 3128.27   4
   1  -3  -8 271644. 3275.88   4
  -1   3  -8 268973. 2495.56   4
  -1  -3  -8 272602. 3070.47   4
   1   3  -9 15338.0 741.586   2
   1  -3  -9 15738.9 742.206   2
  -1   3  -9 17198.1 901.634   1
   1   3  -9 16489.8 880.261   1
  -1  -3  -9 15613.8 767.456   4
   1  -3  -9 17042.0 867.406   4
   1  -3 -10 44222.6 1289.32   2
   1   3 -10 44707.1 1301.63   2
  -1   3 -10 44739.5 1503.79   1
   1   3 -10 45770.9 1497.53   1
  -1  -3 -10 45139.8 1316.52   4
  -1   3 -10 44376.4 1461.69   3
   1   3 -11 83601.4 1870.03   2
   1  -3 -11 84552.3 1885.35   2
  -1  -3 -11 83562.6 1823.92   4
  -1   3 -11 86014.8 2065.81   3
   1   3 -11 84402.3 1885.38   3
   1  -3 -12 85329.3 1981.64   2
   1   3 -12 87274.2 2008.29   2
  -1   3 -12 89731.4 2189.45   3
  -1  -3 -12 88424.7 1907.62   4
   1   3 -12 93962.5 2051.49   3
   1  -3 -13 20812.9 1024.59   2
   1   3 -13 20922.1 1031.57   2
  -1   3 -13 20044.8 1093.40   3
  -1  -3 -13 20843.5 951.819   4
   1   3 -13 21428.3 1020.41   3
  -1  -3 -14 2221.20 343.237   4
  -1   3 -14 2298.28 419.498   3
   1   3 -14 2075.12 355.904   3
  -1  -3 -15 10160.9 698.733   4
  -1   3 -15 10203.7 815.664   3
   1   3 -15 10520.6 757.116   3
  -1   3 -16 35834.2 1557.94   3
   1   3 -16 34695.9 1425.91   3
   1   3 -17 129.330 184.239   3
  -1   3 -17-34.4783 219.612   3
   1   3 -18 17532.3 1072.86   3
  -1   3 -18 18083.4 1163.94   3
   1   3 -19 8996.91 796.456   3
  -1   3 -19 8685.59 848.227   3
   1   3 -20 5748.57 679.479   3
  -1   3 -20 4926.71 694.474   3
   1   3 -21 2034.45 451.774   3
  -1   3 -21 1480.80 449.145   3
  -1   3 -22 4546.48 701.328   3
   1   3 -22 4575.11 651.883   3
  -1   3  23 1202.02 535.418   1
   1   3  23-196.029 366.606   1
  -1   3 -23 1050.17 444.604   3
  -1   3  24 922.793 444.465   1
   1   3  24 1045.15 443.636   1
  -1   3  25 835.243 435.856   1
   1   3  25-112.015 405.538   1
  -1   3  26 5324.27 883.191   1
   1   3  26 6443.23 959.665   1
  -1   3  27 3009.88 734.755   1
   1   3  27 2792.73 671.964   1
   1   3  28 2352.05 643.468   1
  -1   3  28 3203.87 721.820   1
   1   3  29 1126.98 562.915   1
  -1   3  29 560.162 454.263   1
  -1   3  30 9543.43 1254.40   1
   1   3  30 10558.6 1261.22   1
   1   3  31 3778.66 836.044   1
  -1   3  31 3341.64 815.209   1
  -1   3  32 851.176 554.101   1
   1   3  32 487.178 513.207   1
   1   3  33 1234.25 621.988   1
  -1   3  33 1647.89 728.745   1
   1   4   0-215.513 260.561   4
   1  -4   0 190.991 182.159   4
  -1   4   0 227.413 227.843   4
  -1   4   1 196.049 238.772   4
   1   4  -1 506.666 270.929   4
  -1   4  -1 327.151 225.894   4
   1  -4  -1-16.0450 177.483   4
   1  -4   1 89.5087 171.705   4
   1   4   1 142.063 275.069   4
   1   4   2 960.862 305.557   4
   1   4  -2 921.790 265.062   4
   1  -4  -2 917.401 263.052   4
  -1   4   2 678.604 287.864   4
   1  -4   2 736.196 228.851   4
  -1   4  -2 1013.18 271.257   4
   1   4  -2 715.080 76.7056   2
   1  -4  -2 756.737 101.436   2
   1   4  -3 48529.7 1368.48   4
  -1   4  -3 50530.4 1324.01   4
   1   4   3 50647.4 1427.13   4
   1  -4   3 49091.3 1298.22   4
  -1   4   3 49733.1 1445.23   4
   1  -4  -3 50804.9 1442.66   4
  -1  -4  -3 51067.8 1426.93   4
   1   4  -3 50146.0 766.543   2
   1  -4  -3 49702.7 766.047   2
   1   4  -4 1518.73 181.101   2
   1  -4  -4 1250.64 167.833   2
   1   4   4 1436.72 306.799   4
  -1   4  -4 1727.53 292.771   4
   1  -4  -4 1521.29 304.766   4
  -1  -4  -4 983.386 256.060   4
   1  -4  -5 312.277 112.178   2
   1   4  -5 312.157 128.594   2
  -1  -4  -5 251.716 154.753   4
  -1   4  -5 431.364 175.812   4
   1  -4  -5 379.955 213.731   4
   1   4   5 40.3300 240.427   4
   1  -4  -6 15707.7 594.943   2
   1   4  -6 16715.4 620.480   2
   1   4   6 16070.6 856.321   4
   1  -4  -6 16808.2 879.671   4
  -1   4  -6 15814.6 731.491   4
  -1  -4  -6 16094.5 841.969   4
   1   4  -7 2449.60 273.532   2
   1  -4  -7 2534.96 274.919   2
   1   4   7 2718.27 410.047   4
  -1  -4  -7 2118.30 340.877   4
   1  -4  -7 2437.43 400.890   4
  -1   4  -7 3157.65 341.036   4
   1   4  -8 4013.77 351.445   2
   1  -4  -8 3086.57 317.421   2
  -1   4  -8 4080.07 404.479   4
   1   4   8 3741.56 478.827   4
  -1  -4  -8 3186.38 429.032   4
   1   4  -9 46991.2 1259.99   2
   1  -4  -9 45148.2 1272.69   2
  -1  -4  -9 46220.4 1471.20   4
  -1   4  -9 46404.2 1237.96   4
   1   4   9 48242.7 1517.59   4
   1   4 -10 21290.2 891.002   2
   1  -4 -10 22216.4 925.670   2
  -1   4 -10 21722.4 865.985   4
   1  -4 -11 11879.4 709.553   2
   1   4 -11 11573.9 692.110   2
  -1   4 -11 10190.5 606.805   4
   1   4 -12 5293.67 511.597   2
   1  -4 -12 5094.46 499.714   2
  -1   4 -12 6103.56 479.828   4
  -1   4 -12 4752.97 583.836   3
   1   4 -13 28907.5 1198.88   2
   1  -4 -13 30556.6 1240.42   2
  -1   4 -13 30651.5 1391.07   3
   1   4 -13 30381.6 1287.83   3
   1   4 -14 12052.2 847.525   3
  -1   4 -14 12742.7 935.159   3
  -1   4 -15 285.638 288.992   3
   1   4 -15 484.569 255.542   3
  -1   4 -16 8650.95 803.721   3
   1   4 -16 6945.45 689.277   3
   1   4 -17 2760.82 473.127   3
  -1   4 -17 3810.29 604.493   3
  -1   4 -18 3950.22 589.992   3
   1   4 -18 4946.61 611.450   3
  -1   4 -19-91.6095 226.969   3
   1   4 -19 175.263 247.579   3
   1   4 -20 555.672 247.105   3
  -1   4 -20 297.656 274.253   3
   1   4 -21-12.1520 252.204   3
  -1   4 -21 23.1136 315.013   3
  -1   4 -22 9065.30 957.939   3
   1   4 -22 9637.09 945.011   3
   1   4 -23 1354.07 436.064   3
  -1   4 -23 1169.10 459.781   3
   1   4 -24 334.457 311.453   3
  -1   4 -24 328.108 317.778   3
  -1   4 -25 1091.79 433.793   3
   1   4 -25 1567.37 494.326   3
   1   4  26 2224.11 600.234   1
  -1   4  26 2362.91 605.689   1
  -1   4 -26 4222.27 721.962   3
  -1   4  27 3303.25 753.589   1
   1   4  27 2562.43 684.212   1
  -1   4  28 935.662 534.176   1
   1   4  28 298.749 332.972   1
   1   4  29 198.711 429.513   1
  -1   4  29-287.167 416.113   1
  -1   4  30 1102.24 590.609   1
   1   4  30 1842.65 630.530   1
   1   4  31 1633.65 574.873   1
  -1   4  31 3652.53 808.774   1
  -1   4  32 1745.35 701.349   1
   1   4  32 837.554 524.228   1
  -1   5   0 23634.7 1080.26   4
   1   5   0 26354.4 1167.09   4
   1  -5   0 26044.1 1111.88   4
   1  -5   1 2082.31 352.471   4
  -1   5   1 2200.71 377.633   4
   1   5   1 2662.85 429.822   4
   1  -5  -1 2003.85 328.678   4
  -1   5  -1 2007.51 374.314   4
   1   5  -1 2309.48 399.202   4
   1  -5   2 80781.9 1908.03   4
  -1   5   2 79706.1 1995.84   4
  -1   5  -2 77070.5 1876.96   4
   1   5   2 75944.5 1963.00   4
   1   5  -2 77806.7 1940.18   4
  -1   5  -3 15440.3 844.643   4
   1   5  -3 14758.8 867.800   4
   1   5   3 14892.7 890.220   4
  -1   5   3 16359.0 924.618   4
   1   5  -3 15103.0 377.417   2
   1  -5  -3 14874.1 393.484   2
   1   5  -4 11142.2 765.079   4
  -1   5  -4 10393.3 694.552   4
   1   5   4 11215.0 789.639   4
   1  -5  -4 10772.9 389.425   2
   1   5  -4 11336.7 395.644   2
   1   5  -5 125.039 114.303   2
   1  -5  -5 17.5268 85.1581   2
   1   5  -5 80.7121 234.223   4
  -1   5  -5 149.280 229.138   4
   1   5   5 102.885 278.342   4
   1  -5  -6 74202.5 1261.27   2
   1   5  -6 76612.9 1263.47   2
  -1   5  -6 72987.7 1771.81   4
   1   5   6 73852.8 1994.99   4
   1   5  -6 72048.6 1882.53   4
   1   5  -7 3004.41 295.804   2
   1  -5  -7 2645.96 263.657   2
   1   5   7 2972.38 438.480   4
  -1   5  -7 2261.75 326.383   4
   1   5  -8 6974.01 455.016   2
   1  -5  -8 7536.35 482.453   2
   1   5   8 6804.20 640.100   4
  -1   5  -8 7090.12 565.011   4
   1   5  -9 8469.24 537.331   2
   1  -5  -9 8677.57 549.520   2
   1   5   9 8622.24 717.529   4
  -1   5  -9 8397.95 604.819   4
   1   5 -10 41407.6 1242.05   2
   1  -5 -10 43939.7 1274.42   2
  -1   5 -10 42411.6 1338.51   4
   1  -5 -11 30075.6 1124.29   2
   1   5 -11 28742.1 1091.55   2
  -1   5 -11 29748.7 1125.90   4
   1   5 -12 62893.0 1698.68   2
   1  -5 -12 63795.1 1708.27   2
  -1   5 -12 64609.8 1662.63   4
   1  -5 -13 16266.4 946.137   2
   1   5 -13 17179.8 921.543   2
  -1   5 -13 16295.5 857.116   4
  -1   5 -14 48427.2 1446.06   4
  -1   5 -14 47773.2 1881.77   3
  -1   5 -15 13302.6 763.113   4
  -1   5 -15 14464.7 1062.96   3
   1   5 -15 12628.1 935.467   3
  -1   5 -16 8963.37 635.513   4
  -1   5 -16 8816.95 869.325   3
   1   5 -16 8692.16 806.523   3
  -1   5 -17 1413.94 276.057   4
  -1   5 -17 2003.95 506.371   3
   1   5 -17 1364.62 361.652   3
  -1   5 -18 3312.40 414.787   4
   1   5 -18 5066.27 649.008   3
  -1   5 -18 4834.91 682.680   3
  -1   5 -19 491.853 197.710   4
   1   5 -19 286.553 225.488   3
  -1   5 -19 651.108 337.394   3
  -1   5 -20 2829.93 545.704   3
   1   5 -20 1846.57 450.315   3
  -1   5 -21 3630.42 677.209   3
   1   5 -21 4191.71 643.315   3
  -1   5 -22 18066.3 1378.99   3
   1   5 -22 19603.1 1370.29   3
  -1   5 -23 396.581 462.627   3
   1   5 -23 269.437 289.304   3
   1   5 -24 10034.2 1017.36   3
  -1   5 -24 7794.76 974.842   3
   1   5 -25 1020.75 472.629   3
  -1   5 -25 601.187 451.321   3
   1   5 -26 4849.68 779.282   3
  -1   5 -26 3656.31 717.099   3
   1   5 -27 917.458 458.494   3
  -1   5 -27 733.154 447.930   3
  -1   5  28 3672.76 808.524   1
   1   5  28 3902.08 834.524   1
  -1   5 -28 4078.24 790.542   3
   1   5 -28 5146.83 858.847   3
  -1   5  29 1079.70 661.510   1
   1   5  29 878.147 554.037   1
   1   5  30 3367.80 808.084   1
  -1   5  30 889.787 469.615   1
   1   5  31 2550.88 728.180   1
  -1   5  31 554.452 492.038   1
  -1   6   0 50.1444 242.231   4
   1   6   0 43.3400 255.249   4
   1   6   1 1493.96 374.019   4
  -1   6   1 2053.18 438.705   4
   1   6  -1 2089.16 393.069   4
  -1   6  -1 1972.28 390.845   4
   1   6  -2 2437.61 449.190   4
  -1   6  -2 2854.01 442.929   4
  -1   6   2 2721.53 469.024   4
   1   6   2 2347.38 429.150   4
  -1   6   3 3523.70 525.474   4
   1   6   3 2952.59 478.170   4
   1   6  -3 2357.96 432.908   4
  -1   6  -3 2553.01 409.878   4
  -1   6  -4 6849.87 264.235   2
  -1  -6  -4 6798.63 271.585   2
   1   6   4 6559.35 702.295   4
  -1   6   4 6604.16 682.090   4
   1   6  -4 7114.99 675.371   4
  -1   6  -4 6660.32 631.585   4
   1  -6  -4 6880.09 272.407   2
  -1  -6  -5 10118.3 400.116   2
  -1   6  -5 9679.47 385.369   2
  -1   6  -5 11345.1 804.311   4
   1   6  -5 10267.7 788.372   4
   1   6   5 10116.8 829.368   4
   1  -6  -5 10153.2 396.533   2
   1   6  -5 10141.1 385.989   2
   1   6  -6 658.277 131.073   2
   1  -6  -6 1030.60 164.415   2
  -1   6  -6 469.070 107.782   2
  -1  -6  -6 688.533 136.401   2
   1   6  -6 498.124 233.400   4
  -1   6  -6 713.937 254.514   4
   1   6   6 103.366 254.095   4
   1  -6  -7 4192.62 339.898   2
  -1   6  -7 4296.89 330.813   2
  -1  -6  -7 3759.68 310.477   2
   1   6  -7 4339.67 529.983   4
  -1   6  -7 4769.51 529.545   4
   1   6   7 5546.67 633.230   4
   1   6  -7 4425.92 347.920   2
   1  -6  -8 2700.07 295.099   2
   1   6  -8 2905.95 304.809   2
   1   6   8 2823.93 518.864   4
  -1   6  -8 2980.46 423.086   4
   1   6  -8 2393.08 384.022   4
  -1  -6  -8 2551.55 285.708   2
  -1   6  -8 2607.97 297.539   2
  -1  -6  -9 4756.79 412.005   2
  -1   6  -9 4664.22 416.856   2
   1  -6  -9 5276.99 420.051   2
   1   6  -9 5127.72 415.204   2
  -1   6  -9 4935.36 531.797   4
   1   6   9 4792.33 626.550   4
   1   6  -9 4336.89 520.034   4
   1   6 -10 1850.89 282.030   2
   1  -6 -10 2057.82 288.630   2
  -1   6 -10 1776.62 322.391   4
   1   6 -10 1750.85 367.264   4
  -1   6 -10 2086.97 311.385   2
  -1  -6 -10 1517.33 251.658   2
   1  -6 -11 1952.03 300.065   2
   1   6 -11 2181.65 310.477   2
  -1   6 -11 2237.41 371.554   4
  -1  -6 -11 2073.46 330.604   2
  -1   6 -11 2312.80 333.949   2
   1  -6 -12 2687.90 354.894   2
   1   6 -12 2558.11 361.110   2
  -1   6 -12 2716.45 411.281   4
  -1  -6 -12 1979.65 330.869   2
  -1   6 -12 2446.35 352.011   2
   1   6 -13 2036.03 337.291   2
   1  -6 -13 1858.30 332.920   2
  -1   6 -13 1798.74 318.967   2
  -1  -6 -13 2107.67 360.397   2
  -1   6 -13 2375.35 388.561   4
  -1   6 -14 4694.29 526.577   4
  -1   6 -15 23005.4 1106.71   4
  -1   6 -15 25424.9 1461.11   3
  -1   6 -16 324.218 270.832   4
   1   6 -16-75.3997 200.861   3
  -1   6 -16-185.013 269.325   3
  -1   6 -17 31668.9 1698.02   3
  -1   6 -17 27773.3 1220.35   4
   1   6 -17 29736.8 1563.02   3
  -1   6 -18 1321.81 349.948   4
  -1   6 -18 1319.08 496.574   3
   1   6 -18 963.216 404.745   3
  -1   6 -19 7444.98 660.204   4
   1   6 -19 7527.59 856.390   3
  -1   6 -19 5764.30 802.511   3
  -1   6 -20 74.8992 209.544   4
  -1   6 -20 208.855 293.104   3
   1   6 -20 97.0326 205.624   3
  -1   6 -21-33.8615 182.769   4
  -1   6 -21-362.830 346.836   3
   1   6 -21 42.1983 291.544   3
  -1   6 -22 4396.22 517.554   4
  -1   6 -22 4022.12 710.941   3
   1   6 -22 4585.42 707.944   3
  -1   6 -23 1936.92 370.823   4
  -1   6 -23 3060.21 635.818   3
   1   6 -23 2945.74 576.413   3
   1   6 -24 1080.59 489.483   3
  -1   6 -24 1041.43 467.918   3
  -1   6 -25 421.896 425.195   3
   1   6 -25 136.801 339.271   3
   1   6 -26 2092.37 601.912   3
  -1   6 -26 1321.92 475.429   3
   1   6 -27 3982.61 731.401   3
  -1   6 -27 3004.37 700.988   3
   1   6 -28 1279.21 502.624   3
  -1   6 -28 1354.28 552.588   3
   1   6 -29 3286.97 688.602   3
  -1   6 -29 3257.05 764.984   3
   1   6  30 958.450 545.550   1
  -1   6 -30 975.636 541.824   3
   1   6 -30 1480.34 649.188   3
  -1   7   0 36268.6 1603.96   4
   1   7   0 37706.3 1640.86   4
  -1   7   1 35827.4 1605.57   4
  -1   7  -1 32619.8 1517.15   4
   1   7   1 33589.7 1556.94   4
   1   7  -1 33339.0 1534.77   4
   1   7   2 12009.1 956.898   4
  -1   7   2 12278.7 958.397   4
   1   7  -2 13951.1 1007.82   4
  -1   7  -2 11443.7 916.210   4
   1   7   3 30585.7 1513.58   4
   1   7  -3 28543.4 1423.88   4
  -1   7   3 27992.9 1454.42   4
  -1   7  -3 29127.6 1398.30   4
   1   7   4 7140.71 749.885   4
  -1   7  -4 6724.19 698.900   4
   1   7  -4 6488.27 699.416   4
  -1  -7  -5 21795.0 450.032   2
   1   7  -5 22618.9 1268.10   4
   1   7   5 24370.0 1370.25   4
  -1   7  -5 23926.2 1273.05   4
  -1   7  -6 1750.62 177.444   2
  -1  -7  -6 1528.04 168.299   2
  -1   7  -6 2657.02 507.252   4
   1   7  -6 2226.84 487.677   4
   1   7   6 1513.19 390.116   4
   1   7  -6 1526.94 159.607   2
   1  -7  -6 1527.89 165.403   2
  -1  -7  -7 8928.65 448.099   2
  -1   7  -7 9772.46 447.714   2
   1   7  -7 9177.08 808.865   4
  -1   7  -7 10520.2 843.005   4
   1   7   7 9964.51 918.544   4
   1   7  -7 9231.94 433.606   2
   1  -7  -7 9163.74 439.856   2
  -1   7  -8 5505.81 383.494   2
  -1  -7  -8 5160.43 378.399   2
  -1   7  -8 6104.89 651.790   4
   1   7   8 6217.38 736.963   4
   1   7  -8 5610.12 638.951   4
   1   7  -8 4915.75 360.467   2
   1  -7  -8 5120.03 373.466   2
  -1  -7  -9 26485.5 903.030   2
  -1   7  -9 27504.0 907.336   2
  -1   7  -9 27777.9 1327.77   4
   1   7  -9 27122.9 1392.61   4
   1   7   9 28198.3 1530.39   4
   1  -7  -9 26852.8 898.401   2
   1   7  -9 28875.6 916.766   2
   1   7 -10 105.423 135.067   2
   1  -7 -10 205.485 162.063   2
  -1   7 -10 361.660 220.638   4
   1   7 -10-47.0085 253.790   4
  -1   7 -10 140.172 174.609   2
  -1  -7 -10 38.1405 121.050   2
   1   7 -11 1012.58 247.408   2
   1  -7 -11 1074.15 245.131   2
  -1   7 -11 974.188 306.873   4
   1   7 -11 1524.11 382.736   4
  -1  -7 -11 810.372 190.976   2
  -1   7 -11 587.771 193.166   2
  -1  -7 -12 5170.61 488.495   2
  -1   7 -12 5091.69 495.730   2
   1   7 -12 4671.45 460.657   2
   1  -7 -12 4056.53 432.004   2
   1   7 -12 5519.09 634.206   4
  -1   7 -12 4557.16 548.198   4
   1  -7 -13 1097.06 260.968   2
   1   7 -13 1895.98 328.976   2
  -1  -7 -13 1330.44 280.634   2
  -1   7 -13 1740.09 335.712   2
  -1   7 -13 1092.95 288.339   4
   1   7 -13 1129.10 306.882   4
   1   7 -14 4520.07 610.319   4
  -1   7 -14 4135.01 529.442   4
  -1   7 -15 2017.00 414.732   4
   1   7 -15 2475.11 475.999   4
   1   7 -16 27209.3 1425.37   4
  -1   7 -16 25192.0 1273.40   4
  -1   7 -16 26869.5 1640.60   3
  -1   7 -17 24559.0 1255.19   4
   1   7 -17 27177.4 1406.82   4
   1   7 -17 25602.0 1546.21   3
  -1   7 -17 27060.2 1651.45   3
   1   7 -18 8076.66 801.399   4
  -1   7 -18 6751.37 697.526   4
  -1   7 -18 7177.30 924.324   3
   1   7 -18 6364.24 812.402   3
  -1   7 -19 15971.9 1336.26   3
  -1   7 -19 15421.4 1012.60   4
   1   7 -19 17233.4 1315.16   3
  -1   7 -20 3564.88 506.844   4
   1   7 -20 4279.77 681.009   3
  -1   7 -20 3089.90 658.405   3
  -1   7 -21 12705.3 912.576   4
   1   7 -21 12891.6 1195.69   3
  -1   7 -21 11984.0 1185.84   3
  -1   7 -22 915.579 309.051   4
   1   7 -22-154.362 370.055   3
  -1   7 -22 23.0814 333.122   3
   1   7 -23-2.96016 294.673   3
  -1   7 -23-220.731 350.883   3
   1   7 -24 530.436 308.229   3
  -1   7 -24 220.828 318.482   3
   1   7 -25 4906.57 775.884   3
  -1   7 -25 2807.00 655.126   3
   1   7 -26 174.623 264.735   3
  -1   7 -26 766.189 531.754   3
  -1   7 -27 932.472 499.027   3
   1   7 -27 875.424 488.975   3
   1   7 -28 1393.07 519.053   3
  -1   7 -28 1723.27 685.346   3
  -1   7 -29 1572.55 588.535   3
   1   7 -29 3741.69 764.428   3
   1   7 -30 1636.19 593.383   3
  -1   7 -30 700.595 376.558   3
   1   7 -31 3645.22 818.627   3
   1   7 -32 1502.75 615.449   3
   1   8   0 233.551 315.813   4
  -1   8   0 506.046 355.262   4
   1   8  -1 5098.47 705.465   4
   1   8   1 5666.30 704.201   4
  -1   8   1 4986.39 700.347   4
  -1   8  -1 5697.35 740.665   4
  -1   8   2-191.846 263.341   4
  -1   8  -2-247.079 297.236   4
   1   8  -2 338.272 362.562   4
   1   8   2 131.246 258.269   4
  -1   8   3 823.011 411.301   4
   1   8   3 1282.77 451.432   4
   1   8  -3 1082.05 409.062   4
  -1   8  -3 852.053 344.496   4
   1   8   4 807.891 351.902   4
  -1   8  -4 961.189 387.067   4
   1   8  -4 1462.95 431.119   4
   1   8  -5 8405.14 878.171   4
  -1   8  -5 9480.94 887.775   4
   1   8   5 7761.56 878.509   4
  -1   8  -6 115.988 307.130   4
   1   8  -6 648.263 348.382   4
   1   8   6-144.542 319.758   4
  -1   8  -7 1365.55 131.860   2
   1   8  -7 1897.56 501.944   4
   1   8   7 1354.58 459.748   4
  -1   8  -7 2375.83 563.551   4
  -1   8  -8 287.755 105.938   2
  -1   8  -8 851.287 426.372   4
   1   8   8 239.224 383.201   4
   1   8  -8 613.736 369.166   4
   1   8  -8 321.352 103.390   2
  -1   8  -9 516.778 144.461   2
   1   8  -9 689.379 170.416   2
  -1   8  -9 1016.33 393.697   4
   1   8   9 355.474 377.944   4
   1   8  -9 787.102 394.755   4
  -1   8 -10 6438.88 454.378   2
   1   8 -10 7657.04 791.095   4
  -1   8 -10 7950.91 779.615   4
   1   8 -10 6538.42 441.609   2
   1   8 -11 851.114 356.096   4
  -1   8 -11 759.681 320.649   4
  -1   8 -12 3637.32 560.963   4
   1   8 -12 2195.55 473.358   4
  -1   8 -13 7913.63 779.392   4
   1   8 -13 9107.80 881.846   4
   1   8 -14-272.038 213.294   4
  -1   8 -14 81.8041 257.813   4
   1   8 -15 354.250 249.463   4
  -1   8 -15 442.391 248.676   4
   1   8 -16 114.873 220.252   4
  -1   8 -16 4.03495 201.001   4
   1   8 -17 526.891 242.355   4
  -1   8 -17 224.833 244.870   4
  -1   8 -17 8.65083 317.988   3
   1   8 -18-20.8973 208.466   4
  -1   8 -18 79.7032 198.558   4
   1   8 -18-358.373 413.800   3
  -1   8 -18-83.5912 305.500   3
   1   8 -19 371.259 326.938   4
  -1   8 -19 29.9555 211.696   4
   1   8 -19 302.503 338.453   3
  -1   8 -19-57.8942 330.039   3
  -1   8 -20 2385.74 470.540   4
   1   8 -20 2658.61 520.334   4
  -1   8 -20 1781.88 557.802   3
   1   8 -20 2858.31 621.007   3
  -1   8 -21 380.678 237.220   4
   1   8 -21 335.978 292.824   3
  -1   8 -21 90.1895 355.944   3
   1   8 -22 1350.63 412.173   4
  -1   8 -22 1185.53 573.901   3
   1   8 -22 709.785 435.927   3
   1   8 -23 994.357 402.899   4
  -1   8 -23-43.7750 350.499   3
   1   8 -23 289.196 403.537   3
  -1   8 -24 4749.68 863.123   3
   1   8 -24 4910.27 830.165   3
  -1   8 -25 1340.96 541.196   3
   1   8 -25 922.972 477.727   3
  -1   8 -26-7.24717 478.236   3
   1   8 -26 279.387 383.370   3
  -1   8 -27 805.780 554.500   3
   1   8 -27 204.753 325.738   3
   1   8 -28 1502.63 570.374   3
  -1   8 -28 1967.96 693.351   3
   1   8 -29 1149.43 496.198   3
   1   8 -30 206.217 364.304   3
   1   9   0 8603.76 950.805   4
  -1   9   0 6974.89 846.640   4
   1   9  -1 4935.44 723.519   4
  -1   9  -1 4175.70 674.257   4
  -1   9   1 5434.39 765.999   4
   1   9   1 5105.23 791.650   4
   1   9  -2 979.187 493.722   4
  -1   9   2 406.332 411.618   4
   1   9   2 906.887 504.275   4
  -1   9  -2 29.0892 342.785   4
  -1   9  -3 21717.0 1425.09   4
   1   9  -3 23035.1 1491.46   4
   1   9   3 22818.4 1533.67   4
  -1   9  -4 1235.56 435.845   4
   1   9   4 598.953 367.642   4
   1   9   5 10106.6 1068.99   4
   1   9  -5 8764.03 949.257   4
  -1   9  -5 8697.16 919.701   4
   1   9   6 448.063 353.261   4
   1   9  -6 661.592 436.611   4
  -1   9  -6 470.320 324.220   4
  -1   9  -7 7403.51 843.851   4
   1   9  -7 8783.53 944.197   4
   1   9   7 8102.37 973.296   4
   1   9   8 740.226 395.501   4
  -1   9  -8 1396.36 488.076   4
   1   9  -8 1375.94 477.784   4
   1   9  -9 17425.6 1280.24   4
  -1   9  -9 15108.4 1176.37   4
   1   9 -10 331.165 333.898   4
  -1   9 -10 843.225 428.005   4
  -1   9 -11 23750.6 1453.36   4
   1   9 -11 22989.5 1480.69   4
  -1   9 -12 1254.08 442.851   4
   1   9 -12 1377.42 466.329   4
   1   9 -13 10041.5 1002.01   4
  -1   9 -13 10537.7 972.992   4
   1   9 -14 382.646 304.011   4
  -1   9 -14 529.795 321.480   4
   1   9 -15 10357.7 1013.72   4
  -1   9 -15 12174.7 1029.90   4
  -1   9 -16 631.892 345.361   4
   1   9 -16 207.265 304.840   4
  -1   9 -17 129.806 226.170   4
   1   9 -17-115.510 276.127   4
  -1   9 -18-99.4935 265.319   4
   1   9 -18 480.620 331.771   4
  -1   9 -18 979.991 522.458   3
  -1   9 -19 3711.39 584.761   4
   1   9 -19 4773.55 701.651   4
   1   9 -19 4742.49 804.808   3
  -1   9 -19 5400.55 906.565   3
  -1   9 -20 37.0274 242.560   4
   1   9 -20 140.469 247.385   4
  -1   9 -20 1015.00 519.198   3
   1   9 -20 81.5115 420.956   3
   1   9 -21 2451.56 540.783   4
  -1   9 -21 2697.20 676.959   3
   1   9 -21 757.594 403.236   3
   1   9 -22 603.347 322.648   4
   1   9 -22 347.121 357.196   3
  -1   9 -22 852.764 513.766   3
   1   9 -23 6536.91 970.519   3
  -1   9 -23 7005.70 1070.35   3
   1   9 -24 5522.76 931.665   3
  -1   9 -24 5229.77 967.380   3
  -1   9 -25 3562.34 799.679   3
   1   9 -25 2757.62 670.011   3
  -1   9 -26 944.311 634.879   3
   1   9 -26 473.344 429.413   3
   1   9 -27 3358.99 769.085   3
  -1  10   0 535.340 464.922   4
   1  10   0 678.227 524.026   4
  -1  10  -1 9308.42 1050.99   4
  -1  10   1 8726.38 1025.24   4
   1  10  -1 9753.79 1075.72   4
   1  10   1 9803.36 1066.42   4
   1  10  -2 734.183 524.560   4
  -1  10  -2 3.38117 346.564   4
   1  10   2 28.3549 364.518   4
  -1  10  -3-98.8848 277.125   4
   1  10   3 530.031 378.353   4
   1  10  -3 1103.50 574.600   4
   1  10  -4 2040.54 604.270   4
  -1  10  -4 2598.99 592.168   4
   1  10   4 2105.99 589.335   4
   1  10  -5 2004.85 611.152   4
   1  10   5 1585.68 542.606   4
  -1  10  -5 2401.01 587.742   4
   1  10  -6 8611.26 1009.25   4
   1  10   6 8134.51 1047.95   4
  -1  10  -6 8348.88 981.309   4
   1  10  -7 397.089 320.042   4
  -1  10  -7 217.613 369.220   4
   1  10   7 455.975 353.574   4
   1  10  -8 3414.53 699.445   4
  -1  10  -8 2289.15 570.882   4
  -1  10  -9 2792.56 635.387   4
   1  10  -9 1675.37 529.547   4
  -1  10 -10 418.038 392.807   4
   1  10 -10 278.830 385.224   4
   1  10 -11 612.126 374.869   4
  -1  10 -11 616.971 400.910   4
   1  10 -12 707.999 408.408   4
  -1  10 -12 233.626 348.446   4
   1  10 -13 823.878 465.016   4
  -1  10 -13 1120.10 453.734   4
   1  10 -14 1251.99 452.840   4
  -1  10 -14 925.565 322.075   4
   1  10 -15 56.7417 253.045   4
  -1  10 -15 425.859 353.236   4
  -1  10 -16-13.4093 233.009   4
   1  10 -16 664.508 337.516   4
   1  10 -17-114.888 254.583   4
  -1  10 -17-179.304 267.013   4
   1  10 -18 106.602 247.496   4
  -1  10 -18 2.83843 207.299   4
   1  10 -19 150.548 246.829   4
  -1  10 -19-100.169 250.607   4
   1  10 -20-41.4926 284.316   4
   1  10 -20-342.332 384.465   3
   1  10 -21-216.093 329.776   4
  -1  10 -21 270.593 447.150   3
   1  10 -21-606.492 461.125   3
  -1  10 -22 744.624 544.759   3
   1  10 -22-25.8931 306.115   3
  -1  10 -23 2467.44 753.509   3
   1  10 -23 726.727 408.111   3
   1  10 -24 573.653 517.127   3
   1  11   0 9166.35 1124.21   4
   1  11  -1 60.6611 381.064   4
  -1  11  -1 900.033 545.477   4
   1  11   1 106.239 361.151   4
   1  11  -2 387.946 412.875   4
   1  11   2 1975.11 640.531   4
  -1  11  -2 965.412 494.699   4
  -1  11  -3 3050.79 656.885   4
   1  11   3 3371.45 767.605   4
   1  11  -3 3599.00 692.008   4
  -1  11  -4 2816.28 638.795   4
   1  11  -4 3918.76 775.951   4
   1  11   4 4378.56 843.361   4
   1  11  -5 4962.23 826.737   4
  -1  11  -5 3932.33 757.442   4
   1  11   5 5482.63 951.169   4
  -1  11  -6 5017.27 840.398   4
   1  11   6 6774.04 1022.46   4
   1  11  -6 5074.80 870.687   4
  -1  11  -7 5945.03 895.965   4
   1  11  -7 6258.37 942.130   4
   1  11  -8 6351.09 982.506   4
  -1  11  -8 6148.05 896.696   4
   1  11  -9 6110.28 915.195   4
  -1  11  -9 5019.38 801.092   4
   1  11 -10 6352.14 968.828   4
  -1  11 -10 7317.24 954.903   4
   1  11 -11 1658.37 587.665   4
  -1  11 -11 1057.73 496.595   4
   1  11 -12 2587.29 676.094   4
  -1  11 -12 1643.35 569.621   4
   1  11 -13 1808.73 589.082   4
  -1  11 -13 1608.42 534.835   4
   1  11 -14 5633.20 882.318   4
  -1  11 -14 6723.08 925.497   4
   1  11 -15 1090.06 486.469   4
  -1  11 -15 230.609 338.418   4
   1  11 -16 806.582 455.446   4
  -1  11 -16 865.326 392.427   4
  -1  11 -17 1032.32 392.526   4
   1  11 -17 3306.47 690.277   4
   1  11 -18 3442.37 689.871   4
   1  11 -19 665.789 378.679   4
   1  11 -20 703.565 388.713   4
   1  11 -20 146.056 427.456   3
   1  12   0 926.280 485.463   4
   1  12   1 1268.42 668.825   4
   1  12  -1 785.817 530.315   4
   1  12  -2 365.732 424.885   4
   1  12   2 1747.57 715.134   4
   1  12   3 1255.28 610.186   4
   1  12  -3 1285.38 553.912   4
   1  12   4 41.8898 463.975   4
  -1  12  -4 74.8621 415.381   4
   1  12  -4 797.957 473.782   4
  -1  12  -5 851.434 473.676   4
   1  12  -5 425.344 421.134   4
   1  12  -6 329.702 413.663   4
  -1  12  -6 374.366 452.419   4
  -1  12  -7 491.160 391.357   4
   1  12  -7 47.1446 383.272   4
  -1  12  -8 465.411 404.895   4
   1  12  -8 279.685 455.056   4
  -1  12  -9 524.747 466.982   4
   1  12  -9 117.580 406.745   4
  -1  12 -10 1450.83 575.761   4
   1  12 -10 489.327 433.621   4
  -1  12 -11 353.644 418.007   4
   1  12 -11 588.841 359.996   4
  -1  12 -12 549.407 489.789   4
   1  12 -12 792.681 456.391   4
  -1  12 -13 798.423 508.917   4
   1  12 -13 1459.23 591.436   4
  -1  12 -14 409.885 415.491   4
   1  12 -14 1408.49 570.200   4
  -1  12 -15 890.296 468.005   4
   1  12 -15 1584.97 608.970   4
   1  12 -16 1571.22 603.548   4
  -1  12 -16 852.762 427.410   4
   1  12 -17 1832.73 623.596   4
   1  12 -18 644.552 462.432   4
  -1  13  -9 959.508 571.320   4
  -1  13 -10 402.484 455.950   4
  -1  13 -11 318.738 458.405   4
  -1  13 -12 1549.86 624.395   4
  -1  13 -13 1606.19 651.042   4
   2   0   0 9591.79 284.234   3
  -2   0   0 10648.4 303.486   3
  -2   0   1 21.1702 137.778   2
  -2   0  -1 27.8025 80.5119   3
   2   0  -1 27.3439 101.037   2
   2   0   1-37.9372 79.0165   3
   2   0   2 32987.6 497.500   1
  -2   0   2 33167.7 501.828   1
  -2   0  -2 32773.7 687.228   3
   2   0   2 32457.8 693.668   3
  -2   0   2 34416.1 748.025   2
   2   0  -2 35238.3 762.691   2
  -2   0   3-9.58974 89.8417   1
   2   0   3 52.3352 87.2182   1
   2   0  -3 175.767 151.055   2
  -2   0   3 59.1662 142.751   2
   2   0   3 85.7880 141.798   3
  -2   0  -3 277.604 153.884   3
   2   0  -4 7181.32 401.614   2
  -2   0   4 7078.31 424.807   2
   2   0   4 7166.94 352.217   1
  -2   0   4 8010.35 358.723   1
   2   0   4 7110.11 405.517   3
  -2   0   5 163.868 155.894   1
   2   0   5 214.735 152.118   1
   2   0  -5-39.6713 158.682   2
  -2   0   5-28.8813 182.438   2
  -2   0   5 5.16851 74.1812   3
   2   0   5-18.7526 112.490   3
  -2   0   6 1325.79 218.846   1
   2   0   6 1278.04 224.524   1
   2   0  -6 1086.29 207.162   2
  -2   0   6 1304.67 251.410   2
   2   0   6 1223.36 218.779   3
  -2   0   6 1222.39 143.566   3
  -2   0   7-30.4381 165.114   1
  -2   0   7 611.589 283.943   2
   2   0   7 62.9333 188.782   1
   2   0  -7-116.051 201.771   2
   2   0   7-7.50263 189.512   3
  -2   0   7-75.2213 105.059   3
  -2   0   8 417.607 279.532   2
   2   0   8 149.522 175.063   1
  -2   0   8 374.318 241.212   1
   2   0  -8 175.634 201.687   2
  -2   0   8 335.817 134.997   3
   2   0   8 148.891 200.362   3
   2   0  -9 498.865 300.675   2
  -2   0   9 289.515 294.741   1
   2   0   9 914.828 305.938   1
  -2   0   9 874.778 343.381   2
  -2   0  -9 216.597 82.6512   4
   2   0   9 723.114 237.580   3
  -2   0   9 491.302 187.410   3
  -2   0  10 100917. 2020.54   2
   2   0 -10 98929.9 1987.08   2
   2   0  10 95627.6 1938.69   1
  -2   0  10 97724.2 1953.39   1
  -2   0 -10 100353. 978.004   4
   2   0  10 98076.7 2022.98   3
  -2   0  10 98713.3 1574.98   3
   2   0 -11 157.270 242.606   2
   2   0  11 340.941 280.716   1
  -2   0  11 608.336 308.511   1
  -2   0 -11 157.449 80.5716   4
   2   0  11-130.894 159.832   3
  -2   0  11 83.3522 125.107   3
   2   0 -12 21594.0 1025.13   2
   2   0  12 22359.8 1041.89   1
  -2   0  12 21152.9 1014.21   1
  -2   0  12 22341.2 842.183   3
  -2   0 -12 20368.3 520.280   4
   2   0  12 23258.6 1068.13   3
   2   0  13-256.016 189.005   1
  -2   0  13 41.6177 260.254   1
  -2   0 -13-16.6670 92.7484   4
  -2   0  13-71.6022 144.603   3
   2   0  14 11674.3 814.877   1
  -2   0  14 11464.2 818.832   1
  -2   0  14 11228.9 669.670   3
  -2   0 -14 11679.9 444.079   4
  -2   0  15 108.113 221.692   1
   2   0  15 58.4581 292.149   1
  -2   0 -15 35.3909 90.0420   4
  -2   0  15-109.610 150.787   3
   2   0  16 431.776 264.655   1
  -2   0  16 800.891 339.395   1
  -2   0 -16 836.040 158.101   4
  -2   0  16 1111.74 270.933   3
   2   0  17-57.7780 250.170   1
  -2   0 -17 42.5538 102.683   4
  -2   0  17 74.5975 146.924   3
   2   0  18 28333.2 1455.13   1
  -2   0  18 29840.0 1474.61   1
  -2   0 -18 27280.1 814.848   4
   2   0  19 116.499 235.869   1
  -2   0 -19 136.878 143.722   4
   2   0  20 13149.2 1049.01   1
  -2   0  20 13820.3 1076.94   1
  -2   0 -20 11762.0 576.536   4
  -2   0  21-235.516 309.316   1
   2   0  21 344.150 355.468   1
  -2   0 -21 109.618 137.490   4
  -2   0  22 9463.79 948.889   1
   2   0  22 8731.90 914.801   1
  -2   0 -22 7932.57 490.922   4
  -2   0  23 155.639 337.550   1
   2   0  23-99.7168 284.930   1
   2   0  24 28230.0 1702.01   1
  -2   0  24 30584.2 1757.12   1
  -2   0  25 42.2542 351.151   1
   2   0  25 377.113 390.175   1
  -2   0  26 3346.98 709.852   1
   2   0  26 3410.82 664.767   1
  -2   0  27 948.777 459.241   1
   2   0  27 600.195 387.553   1
   2   0  28 1263.07 433.330   1
  -2   0  28 2033.57 603.531   1
  -2   0  29 176.784 470.164   1
   2   0  29-100.404 391.907   1
   2   0  30-319.041 426.328   1
  -2   0  30-162.129 455.919   1
   2   0  31 352.922 361.696   1
  -2   0  31 331.038 474.731   1
   2   0  32 10297.3 1248.50   1
  -2   0  32 6644.30 1034.74   1
  -2   0  33 1776.88 682.357   1
   2   0  33 133.517 505.823   1
   2   0  34 11512.9 1382.96   1
  -2   0  34 11936.9 1450.13   1
  -2  -1   0-106.972 137.944   2
  -2   1   0 127.525 161.280   2
   2  -1  -1 325514. 2239.99   2
  -2  -1   1 324465. 2213.43   2
   2   1  -1 322155. 2216.60   2
   2  -1  -2 52957.8 927.765   2
   2   1  -2 49360.0 906.670   2
  -2  -1   2 51283.0 919.263   2
  -2   1   2 51327.4 927.868   2
  -2   1   3 1210.23 208.447   2
  -2  -1   3 1114.80 201.814   2
   2   1  -3 1221.95 198.615   2
   2  -1  -3 1389.90 200.883   2
  -2   1  -3 1503.50 214.361   3
  -2  -1   4 190942. 1987.43   2
   2  -1  -4 190929. 1984.31   2
  -2   1   4 188484. 1987.26   2
  -2   1  -4 189623. 1848.99   1
   2   1  -4 188817. 1859.03   1
  -2   1  -4 187129. 2095.69   3
   2   1  -4 184993. 1945.61   2
  -2   1   5 31994.6 884.556   2
   2  -1  -5 31870.4 872.868   2
  -2  -1   5 32147.9 896.582   2
   2   1  -5 32683.7 888.624   2
   2   1  -5 33621.4 843.016   1
  -2   1  -5 31141.8 821.815   1
   2   1   5 32569.2 697.623   4
  -2   1  -5 31620.1 936.440   3
   2  -1   5 31895.7 914.115   3
  -2   1   6 34760.2 978.034   2
   2   1  -6 34677.6 958.964   2
   2  -1  -6 35356.8 977.131   2
  -2  -1   6 35229.7 978.549   2
   2  -1   6 36506.7 934.432   1
  -2  -1   6 34143.2 914.967   1
  -2   1  -6 35910.3 948.113   1
   2   1  -6 35975.6 944.822   1
  -2   1  -6 35191.6 1023.78   3
   2   1   6 35108.9 718.223   4
   2   1  -6 34731.5 697.737   3
   2  -1   6 35405.7 1020.13   3
   2  -1  -7 452.286 205.014   2
   2   1  -7 806.967 269.158   2
  -2  -1   7 561.490 272.332   2
  -2   1  -7 623.190 215.060   1
   2   1  -7 634.691 197.368   1
  -2   1   7 1121.04 316.722   2
   2  -1   7 640.076 210.356   1
  -2  -1   7 910.399 259.927   1
  -2  -1  -7 560.898 152.687   4
   2   1   7 576.435 150.089   4
   2  -1   7 335.641 190.183   3
   2   1  -7 448.801 127.800   3
  -2   1  -7 479.700 212.593   3
   2   1  -8 30732.4 1011.83   2
  -2   1   8 29283.4 1019.00   2
   2  -1  -8 31429.8 1016.25   2
  -2  -1   8 31045.0 1036.17   2
   2   1  -8 30662.6 1005.90   1
  -2   1  -8 31963.0 1022.56   1
   2  -1   8 30160.0 985.437   1
  -2  -1   8 29376.7 974.303   1
  -2  -1  -8 29948.4 703.117   4
   2  -1   8 28954.4 1028.20   3
  -2   1  -8 30646.7 1054.82   3
   2   1   8 30616.1 709.057   4
   2   1  -8 29097.2 769.834   3
   2  -1  -9 428.043 223.528   2
   2   1  -9 293.469 228.227   2
   2  -1   9 705.808 277.158   1
   2   1  -9 2.20171 211.918   1
  -2  -1   9 266.629 235.032   2
  -2   1  -9 147.766 187.210   1
  -2  -1   9 94.3775 185.317   1
  -2   1   9-216.935 248.945   2
  -2  -1  -9 202.949 128.908   4
   2  -1   9-1.56109 184.696   3
  -2   1  -9 192.911 203.318   3
   2   1  -9 17.3734 123.268   3
   2   1 -10 1605.50 321.233   2
   2  -1 -10 1440.24 296.792   2
  -2  -1  10 1296.76 290.662   1
   2   1 -10 1189.26 241.062   1
  -2  -1  10 1644.04 362.134   2
  -2   1  10 2420.43 389.551   2
   2  -1  10 1857.22 340.901   1
  -2   1 -10 1240.95 288.350   1
  -2  -1 -10 1658.27 191.648   4
   2   1 -10 1527.87 202.441   3
  -2   1 -10 1732.51 316.256   3
  -2  -1  10 1492.39 214.827   3
   2  -1  10 1764.44 300.107   3
   2  -1 -11-121.803 205.119   2
   2   1 -11 122.446 233.515   2
  -2   1 -11 254.293 261.917   1
   2   1 -11-49.8816 175.984   1
  -2  -1  11 162.107 243.756   1
   2  -1  11 271.201 274.194   1
  -2  -1 -11-87.6714 93.3547   4
   2  -1  11 3.53816 207.487   3
  -2  -1  11 131.482 142.489   3
   2   1 -11-183.523 166.803   3
  -2   1 -11-43.9607 202.405   3
   2  -1 -12 14006.5 833.293   2
   2   1 -12 13460.8 809.797   2
   2  -1  12 13511.6 806.156   1
  -2  -1  12 13239.0 807.189   1
  -2   1 -12 14589.7 864.227   1
   2   1 -12 13154.3 805.787   1
  -2  -1 -12 13793.0 548.693   4
  -2   1 -12 13632.8 832.438   3
   2  -1  12 11729.7 767.461   3
  -2  -1  12 12238.4 630.037   3
   2   1 -13 2365.65 364.636   1
  -2   1 -13 2800.35 438.550   1
   2   1  13 2625.48 448.622   1
   2  -1  13 2385.42 419.152   1
  -2   1  13 2314.71 426.425   1
  -2  -1  13 2456.25 396.059   1
  -2  -1 -13 1944.67 226.524   4
  -2   1 -13 3173.08 459.784   3
  -2  -1  13 2382.62 315.173   3
   2  -1  14 9026.85 737.042   1
  -2   1  14 9585.83 772.672   1
  -2  -1  14 9011.92 724.221   1
   2   1  14 8777.68 744.838   1
  -2  -1  14 8581.20 584.573   3
  -2   1 -14 9329.25 758.838   3
  -2  -1 -14 9365.55 482.511   4
  -2  -1  15 10742.7 829.569   1
  -2   1  15 10348.8 825.124   1
   2   1  15 10470.5 826.138   1
   2  -1  15 10148.6 791.826   1
  -2  -1  15 10051.0 661.628   3
  -2  -1 -15 10438.0 521.344   4
   2  -1  16 56373.2 1903.66   1
  -2  -1  16 59602.8 1944.76   1
  -2   1  16 59151.9 1959.88   1
   2   1  16 60072.3 1979.56   1
  -2  -1  16 56363.7 1595.56   3
  -2  -1 -16 56370.0 1241.94   4
  -2   1  16 58474.6 1679.69   3
   2   1  17 4290.20 601.788   1
  -2  -1  17 3653.41 535.384   1
   2  -1  17 3515.68 537.174   1
  -2   1  17 4968.90 634.458   1
  -2  -1 -17 3834.10 350.986   4
  -2  -1  17 3512.34 442.934   3
  -2   1  17 3740.86 464.047   3
  -2   1  18 995.842 363.830   1
   2  -1  18 1545.07 364.577   1
  -2  -1  18 1340.68 389.623   1
   2   1  18 1276.06 409.765   1
  -2  -1 -18 994.217 223.770   4
   2  -1  19 11548.2 974.580   1
  -2   1  19 10118.3 915.480   1
   2   1  19 10196.4 929.036   1
  -2  -1  19 11348.4 955.129   1
  -2  -1 -19 9873.55 585.951   4
   2  -1  20 10739.7 943.315   1
  -2   1  20 12542.7 1041.30   1
   2   1  20 12610.2 1043.19   1
  -2  -1  20 11161.3 971.063   1
  -2  -1 -20 10862.8 623.933   4
   2   1  21 465.582 372.251   1
  -2   1  21 21.2791 376.682   1
  -2  -1  21 163.627 339.019   1
   2  -1  21 505.171 367.102   1
  -2  -1 -21 53.8697 142.055   4
  -2   1  22 19961.3 1385.59   1
   2  -1  22 18854.9 1328.62   1
   2   1  22 18589.4 1348.70   1
  -2  -1  22 19916.6 1352.99   1
  -2  -1 -22 20256.1 868.402   4
  -2  -1  23 4006.39 675.545   1
   2   1  23 3379.77 666.237   1
  -2   1  23 4718.83 741.764   1
   2  -1  23 3764.63 656.013   1
  -2  -1 -23 3602.83 405.117   4
   2   1  24 12444.1 1189.99   1
  -2  -1  24 12362.2 1145.80   1
  -2   1  24 11819.8 1156.66   1
   2  -1  24 12375.6 1139.72   1
   2  -1  25 2625.18 606.688   1
  -2  -1  25 2536.15 556.689   1
  -2   1  25 3133.55 683.461   1
   2   1  25 2444.49 622.998   1
  -2   1  26 2532.69 639.558   1
   2  -1  26 2047.83 570.998   1
  -2  -1  26 2160.13 585.561   1
   2   1  26 1089.47 481.772   1
   2  -1  27 4228.04 749.939   1
  -2   1  27 5550.64 877.246   1
   2   1  27 5474.16 863.894   1
  -2  -1  27 4525.43 804.259   1
  -2   1  28-240.353 348.914   1
   2   1  28 267.254 356.323   1
  -2  -1  28-2.13957 363.031   1
   2  -1  28-47.8267 370.587   1
   2   1  29 1559.45 586.775   1
   2  -1  29 291.082 331.656   1
  -2  -1  29 804.861 441.144   1
  -2   1  29 134.442 379.977   1
   2  -1  30 7417.59 1035.85   1
   2   1  30 6479.12 1003.32   1
  -2   1  30 6494.86 997.607   1
  -2  -1  30 6762.76 1005.37   1
  -2  -1  31 2511.57 643.725   1
   2  -1  31 2378.43 716.178   1
  -2   1  31 2308.25 703.476   1
   2   1  31 1284.31 546.217   1
   2   1  32 615.873 490.431   1
  -2   1  32 810.363 496.681   1
   2  -1  32 1094.58 489.348   1
  -2  -1  32 852.088 473.548   1
  -2   1  33-345.736 385.595   1
  -2  -1  33 1015.88 519.368   1
   2   1  33 478.009 438.365   1
   2  -1  33-183.477 392.172   1
  -2  -1  34 124.628 441.325   1
   2  -1  34-526.972 476.690   1
  -2   1  34 260.416 497.067   1
   2   1  34 445.687 428.178   1
  -2   2   0 2422.60 218.152   2
  -2  -2   0 2312.21 221.792   2
   2   2  -1 21956.5 590.006   2
  -2  -2   1 21016.7 574.340   2
  -2   2   1 21032.6 572.871   2
   2  -2  -1 21467.5 583.040   2
   2  -2   2 13183.7 490.185   4
   2   2  -2 13483.9 474.029   2
  -2  -2   2 12623.4 472.890   2
  -2   2   2 13329.1 483.535   2
   2  -2  -2 12974.2 471.929   2
  -2   2   3 39284.3 863.687   2
  -2  -2   3 41409.7 879.065   2
   2   2   3 39842.9 974.117   4
   2  -2   3 41751.9 815.277   4
   2  -2  -3 41358.4 871.291   2
   2   2  -3 40421.8 858.982   2
  -2   2   4 186152. 1978.10   2
  -2  -2   4 191285. 1995.84   2
   2  -2   4 192681. 1658.23   4
   2   2   4 187389. 2090.99   4
   2   2  -4 190644. 1979.95   2
   2  -2  -4 186282. 1964.42   2
   2  -2  -5 2028.64 264.463   2
  -2  -2   5 2124.70 290.549   2
  -2   2   5 1936.07 283.654   2
   2   2  -5 2059.27 272.081   2
  -2   2  -5 1531.62 140.615   4
   2   2   5 2709.94 308.501   4
   2  -2   5 1723.11 182.921   4
   2  -2  -6 27946.3 860.734   2
   2   2  -6 27278.1 855.374   2
  -2  -2   6 27932.4 873.361   2
  -2   2   6 28166.1 881.052   2
   2   2   6 28745.7 847.316   4
  -2   2  -6 27667.3 594.247   4
  -2   2  -6 28018.0 986.797   3
   2  -2  -7 194.745 191.007   2
   2   2  -7 121.907 178.439   2
  -2   2   7 34.3701 196.628   2
  -2  -2   7 330.643 240.894   2
   2   2  -7 323.305 205.171   1
  -2   2  -7 364.000 190.619   1
   2   2   7 365.362 191.999   4
  -2   2  -7 190.443 95.6870   4
  -2  -2  -7 62.9969 138.998   4
  -2   2  -7 278.063 230.361   3
   2  -2  -8 16616.9 745.810   2
  -2   2   8 17118.4 780.309   2
   2   2  -8 17090.0 756.441   2
  -2  -2   8 17366.2 788.073   2
   2   2   8 17145.2 685.619   4
  -2  -2  -8 17562.8 684.743   4
  -2   2  -8 17143.6 853.432   3
  -2   2  -8 17149.8 433.920   4
   2   2  -8 18975.8 858.097   1
  -2   2  -8 17163.4 806.307   1
  -2  -2   9 7020.85 532.556   2
   2   2  -9 7732.09 556.885   2
  -2   2   9 7521.83 566.762   2
   2  -2  -9 7313.17 538.631   2
   2   2   9 7675.79 486.705   4
  -2  -2  -9 7040.98 457.533   4
  -2   2  -9 7550.22 616.814   3
   2   2  -9 7539.52 472.728   3
  -2   2  -9 7197.01 278.035   4
  -2   2  -9 7074.92 554.969   1
   2   2  -9 6966.31 558.041   1
   2  -2 -10 11997.0 708.574   2
   2   2 -10 12363.4 711.583   2
  -2   2 -10 13340.5 380.000   4
  -2   2 -10 13189.7 803.158   3
  -2  -2 -10 13980.4 633.080   4
   2   2 -10 12806.7 632.844   3
   2   2 -10 12542.1 744.955   1
  -2   2 -10 13290.7 774.147   1
   2  -2 -11 10814.3 709.609   2
   2   2 -11 11274.7 721.161   2
   2   2 -11 9692.35 569.527   3
  -2  -2 -11 11211.8 575.248   4
  -2   2 -11 10890.0 349.816   4
  -2   2 -11 10519.2 750.997   3
  -2   2 -11 11960.4 769.282   1
   2   2 -11 11510.2 746.127   1
   2  -2 -12 46198.3 1501.01   2
   2   2 -12 43295.8 1446.99   2
   2   2 -12 50090.3 1614.38   1
  -2   2 -12 48301.1 1576.13   1
  -2  -2 -12 47016.1 1192.71   4
  -2   2 -12 47606.5 1608.36   3
   2   2 -12 47556.3 1306.08   3
   2   2 -13 5679.21 479.883   3
  -2  -2 -13 4918.33 424.459   4
  -2   2 -13 5201.31 576.822   3
  -2  -2 -14 17574.2 771.006   4
   2   2 -14 17132.2 867.717   3
  -2   2 -14 18262.9 1053.47   3
  -2  -2  15 5120.35 598.592   1
   2  -2  15 3862.57 518.207   1
   2   2 -15 4783.58 476.399   3
  -2  -2 -15 4732.35 419.852   4
  -2   2 -15 4398.08 595.944   3
  -2  -2  16 20413.2 1174.41   1
   2  -2  16 20946.6 1171.02   1
  -2   2 -16 23226.6 1268.28   3
   2   2 -16 22095.9 1050.83   3
  -2  -2 -16 21457.8 883.261   4
   2  -2  17 2623.38 476.967   1
  -2  -2  17 2623.69 470.210   1
  -2  -2 -17 3290.09 365.236   4
  -2   2 -17 3337.70 512.573   3
   2   2 -17 3210.79 431.789   3
   2  -2  18 16364.1 1109.78   1
   2   2  18 18943.1 1210.46   1
  -2   2  18 17747.3 1195.93   1
  -2  -2  18 16906.6 1121.43   1
  -2  -2 -18 17359.0 828.093   4
  -2   2 -18 16275.0 1104.17   3
  -2   2  19 11611.8 998.035   1
  -2  -2  19 10177.9 919.527   1
   2  -2  19 11895.3 982.736   1
   2   2  19 9937.97 944.516   1
  -2   2 -19 10905.5 951.750   3
  -2  -2 -19 10486.1 664.528   4
   2   2  20 2030.65 507.259   1
  -2  -2  20 1875.73 488.856   1
   2  -2  20 1860.63 466.918   1
  -2   2  20 2331.95 513.154   1
  -2  -2 -20 1708.85 302.313   4
   2   2  21 5900.38 770.293   1
  -2  -2  21 4500.02 667.080   1
   2  -2  21 4846.23 703.679   1
  -2   2  21 5626.73 789.830   1
  -2  -2 -21 4080.01 444.226   4
  -2  -2  22 1132.40 418.455   1
   2   2  22 1367.73 432.333   1
   2  -2  22 504.989 358.003   1
  -2   2  22 1182.42 441.520   1
  -2  -2 -22 1332.22 292.898   4
   2  -2  23 296.253 310.708   1
  -2  -2  23 604.558 391.852   1
   2   2  23-101.830 336.866   1
  -2   2  23-328.657 355.430   1
   2  -2  24 4144.29 687.298   1
  -2   2  24 3135.43 662.817   1
   2   2  24 3037.86 641.464   1
  -2  -2  24 4995.64 762.225   1
   2   2  25 7917.72 985.549   1
   2  -2  25 7235.39 884.506   1
  -2   2  25 9192.34 1040.96   1
  -2  -2  25 7762.58 956.427   1
   2   2  26 3654.65 717.971   1
  -2  -2  26 3232.95 731.460   1
  -2   2  26 3966.45 750.332   1
   2  -2  26 4385.13 788.152   1
  -2   2  27 5830.82 913.479   1
   2  -2  27 5553.79 870.650   1
   2   2  27 5020.42 858.075   1
  -2  -2  27 4619.69 835.477   1
   2   2  28 13916.9 1349.92   1
  -2   2  28 12058.3 1275.46   1
  -2   2  29 4103.83 843.322   1
   2   2  29 3742.60 818.357   1
  -2   2  30 15859.1 1529.01   1
   2   2  30 14369.2 1470.13   1
  -2   2  31 3598.18 821.660   1
   2   2  31 3369.63 808.031   1
   2   2  32 3329.46 780.585   1
  -2   2  32 3251.85 796.451   1
  -2   2  33 191.136 373.794   1
   2   2  33-392.078 456.368   1
   2  -3   0 264.053 186.460   4
  -2  -3   0-69.1384 109.529   2
  -2   3   0 30.5694 119.760   2
   2  -3   1 56972.1 1252.92   4
   2  -3  -1 55427.6 1299.93   4
  -2   3   1 54232.6 909.630   2
  -2  -3   1 53107.0 906.687   2
  -2  -3   2 7963.33 368.451   2
  -2   3   2 7831.92 373.923   2
   2  -3   2 7635.29 465.362   4
   2   3   2 7634.80 524.756   4
   2  -3  -2 8532.40 540.622   4
   2   3  -2 8253.30 374.667   2
   2  -3  -2 7433.97 368.491   2
  -2   3   3 4109.47 299.569   2
  -2  -3   3 4082.59 293.051   2
   2   3   3 4206.28 394.139   4
  -2   3  -3 4527.11 387.934   4
   2  -3   3 4622.45 360.119   4
   2  -3  -3 3810.50 413.321   4
   2  -3  -3 3915.93 285.738   2
   2   3  -3 3868.01 276.622   2
  -2  -3   4 6037.86 372.674   2
  -2   3   4 5766.66 371.920   2
   2  -3   4 6426.65 411.560   4
  -2   3  -4 6269.87 417.571   4
   2   3   4 5758.35 471.139   4
   2  -3  -4 6069.73 363.784   2
   2   3  -4 6068.40 357.500   2
  -2  -3   5 5.35974 154.976   2
   2   3  -5-50.5684 107.118   2
   2  -3  -5 310.309 159.520   2
  -2   3   5 49.4223 168.131   2
   2  -3   5 259.424 158.026   4
   2   3   5 68.0155 243.917   4
  -2   3  -5-45.9058 145.240   4
   2   3  -6 57664.1 1226.83   2
  -2  -3   6 57862.6 1247.96   2
  -2   3   6 58105.0 1253.02   2
   2  -3  -6 56877.3 1224.12   2
  -2   3  -6 58598.4 1129.18   4
   2   3   6 57260.0 1386.40   4
  -2   3   7 60928.8 1350.28   2
   2   3  -7 57997.0 1315.66   2
  -2  -3   7 60856.5 1350.77   2
   2  -3  -7 59328.7 1322.33   2
  -2  -3  -7 57921.6 1409.91   4
   2   3   7 59697.2 1437.77   4
  -2   3  -7 58397.2 1102.43   4
  -2   3   8 25508.5 933.312   2
  -2  -3   8 27392.6 960.293   2
   2   3  -8 26564.2 930.204   2
   2  -3  -8 26035.1 931.409   2
   2   3   8 25263.4 960.146   4
  -2  -3  -8 25509.2 955.129   4
  -2   3  -8 25419.0 721.915   4
   2   3  -9 4085.34 388.146   2
   2  -3  -9 4203.45 431.333   2
  -2   3  -9 4050.83 470.666   1
   2   3  -9 4192.74 466.316   1
  -2  -3  -9 4013.02 408.285   4
  -2   3  -9 3650.10 284.954   4
   2   3   9 4497.32 438.516   4
  -2   3  -9 3289.09 464.003   3
   2  -3 -10 14590.4 775.027   2
   2   3 -10 14596.1 767.139   2
  -2   3 -10 16366.7 899.539   1
   2   3 -10 15558.8 897.667   1
  -2   3 -10 14231.9 542.450   4
  -2   3 -10 14171.5 867.791   3
  -2  -3 -10 15599.1 766.581   4
   2   3  10 14543.7 756.074   4
   2  -3 -11 293.270 206.745   2
   2   3 -11 458.283 216.137   2
  -2  -3 -11 176.128 147.030   4
  -2   3 -11 77.8444 102.913   4
  -2   3 -11 438.925 311.822   3
   2   3 -11 736.876 258.094   3
   2   3 -12 336.596 207.327   2
   2  -3 -12 192.671 186.112   2
  -2  -3 -12 275.923 176.367   4
  -2   3 -12 377.595 124.470   4
   2   3 -12 443.891 186.462   3
  -2   3 -12 533.238 297.866   3
  -2   3 -13 2720.22 246.194   4
  -2  -3 -13 2740.35 387.416   4
  -2   3 -13 2950.42 472.986   3
   2   3 -13 3035.70 396.039   3
  -2  -3 -14 26387.4 1071.45   4
  -2   3 -14 25305.2 1266.60   3
   2   3 -14 24275.9 1080.67   3
  -2   3 -14 24043.0 695.742   4
  -2   3 -15 603.374 152.193   4
  -2  -3 -15 772.097 241.250   4
  -2   3 -15 1005.89 350.093   3
   2   3 -15 485.134 196.338   3
  -2  -3 -16 21608.5 996.165   4
   2   3 -16 21554.6 1093.44   3
  -2   3 -16 21313.2 1237.14   3
  -2  -3 -17 49.6033 139.163   4
   2   3 -17 98.1231 166.349   3
  -2   3 -17 31.3436 270.444   3
   2   3 -18 1120.29 264.048   3
  -2   3 -18 1030.74 365.233   3
  -2   3 -19 4371.51 670.985   3
   2   3 -19 4804.09 582.505   3
   2   3 -20 107.659 237.806   3
  -2   3 -20-335.757 369.435   3
  -2   3 -21 462.029 333.026   3
   2   3 -21 909.706 353.291   3
  -2   3  22 4612.15 755.872   1
   2   3  22 3955.60 664.036   1
  -2   3 -22 3814.79 654.125   3
  -2   3  23 249.602 350.988   1
   2   3  23 901.198 419.148   1
  -2   3 -23 1397.70 464.246   3
  -2   3  24 287.891 277.371   1
   2   3  24 795.617 508.754   1
  -2   3  25 12200.2 1235.34   1
   2   3  25 9858.31 1153.65   1
   2   3  26 8187.28 1035.73   1
  -2   3  26 9953.69 1172.47   1
   2   3  27 3544.77 710.605   1
  -2   3  27 2684.67 727.797   1
  -2   3  28-439.205 465.806   1
   2   3  28-46.6740 410.415   1
  -2   3  29 7534.19 1089.58   1
   2   3  29 5744.12 929.501   1
  -2   3  30 1685.95 625.558   1
   2   3  30 1243.26 560.371   1
  -2   3  31 1131.24 668.163   1
   2   3  31 1884.48 700.880   1
  -2   3  32 3200.09 828.320   1
   2   3  32 5840.68 1035.90   1
   2   3  33 2251.00 730.998   1
  -2   3  33 355.322 452.756   1
   2  -4   0 4369.62 446.399   4
   2   4   0 4246.11 481.516   4
  -2  -4   0 3961.90 245.534   2
  -2   4   0 3492.16 225.319   2
   2   4   1 28681.5 1107.38   4
   2  -4   1 28936.2 1031.17   4
   2  -4  -1 30384.5 1092.51   4
  -2  -4  -1 30598.1 665.886   2
  -2   4  -1 29276.7 653.176   2
  -2   4   1 30539.2 672.473   2
  -2  -4   1 29132.6 657.108   2
  -2   4   2 486.056 149.956   2
  -2  -4   2 369.037 106.846   2
   2   4   2 444.433 249.061   4
   2  -4   2 407.734 173.326   4
  -2   4  -2 1198.99 298.100   4
   2  -4  -2 432.444 237.841   4
  -2  -4   3 47962.8 923.719   2
  -2   4   3 47777.7 932.962   2
   2  -4  -3 46543.0 1405.96   4
  -2   4  -3 46841.2 1297.69   4
   2   4   3 44647.1 1399.62   4
   2  -4   3 49804.1 1305.40   4
   2   4  -3 43767.4 883.680   2
   2  -4  -3 45291.2 902.565   2
   2  -4  -4 1908.68 218.984   2
  -2  -4   4 1829.95 220.089   2
   2   4  -4 2037.69 205.198   2
  -2   4   4 2237.70 244.992   2
   2  -4   4 2040.78 292.580   4
  -2   4  -4 2154.97 317.227   4
   2   4   4 2301.53 370.319   4
   2  -4  -4 1782.24 332.761   4
  -2  -4   5 8861.65 468.113   2
  -2   4   5 8822.86 467.829   2
   2  -4  -5 9113.57 655.511   4
   2   4   5 9227.78 647.935   4
  -2   4  -5 8159.41 537.587   4
   2  -4   5 9292.56 554.594   4
   2   4  -5 9062.96 454.441   2
   2  -4  -5 8469.51 457.545   2
  -2  -4   6 25354.6 832.620   2
  -2   4   6 25738.7 831.845   2
  -2   4  -6 25188.7 897.871   4
   2  -4  -6 26299.3 1131.53   4
   2   4   6 24756.2 1054.00   4
   2   4  -6 25002.3 798.762   2
   2  -4  -6 25731.1 838.805   2
   2  -4  -7 29465.0 928.364   2
   2   4  -7 28132.8 913.724   2
  -2   4   7 29630.2 959.703   2
  -2  -4   7 29091.5 951.588   2
  -2   4  -7 28318.2 939.359   4
   2   4   7 30640.7 1179.80   4
  -2  -4  -7 30371.4 1162.20   4
   2  -4  -8 7028.52 490.931   2
   2   4  -8 7063.77 480.380   2
  -2   4  -8 5735.59 411.932   4
  -2  -4  -8 6093.10 550.474   4
   2   4   8 7268.66 603.558   4
   2   4  -9 81193.4 1700.56   2
   2  -4  -9 81874.2 1722.71   2
   2   4   9 82137.6 1959.13   4
  -2   4  -9 79212.3 1531.67   4
  -2  -4  -9 81383.0 1929.06   4
   2   4 -10 68924.5 1651.96   2
   2  -4 -10 66665.7 1626.28   2
  -2   4 -10 67949.8 1402.26   4
  -2  -4 -10 70594.4 1826.72   4
   2   4  10 69805.4 1838.30   4
   2  -4 -11 37593.3 1276.68   2
   2   4 -11 36022.0 1254.48   2
  -2   4 -11 35992.6 1018.77   4
   2   4  11 37020.6 1361.50   4
  -2   4 -11 35855.7 1486.37   3
   2   4 -12 4243.03 457.756   2
   2  -4 -12 3354.33 436.677   2
  -2   4 -12 3993.08 361.711   4
  -2   4 -12 4298.78 563.546   3
  -2   4 -13 11313.5 586.350   4
  -2   4 -13 11560.5 893.200   3
   2   4 -13 12200.0 805.082   3
  -2   4 -14 1567.12 243.359   4
   2   4 -14 1259.06 299.379   3
  -2   4 -14 965.438 382.673   3
   2   4 -15 20089.3 1067.16   3
  -2   4 -15 18700.0 742.491   4
  -2   4 -15 19126.8 1207.28   3
  -2   4 -16 291.074 144.531   4
  -2   4 -16 268.247 320.587   3
   2   4 -16 81.4885 198.533   3
  -2   4 -17 1447.93 228.430   4
  -2   4 -17 1012.77 408.983   3
   2   4 -17 1797.00 389.353   3
  -2   4 -18 4121.85 371.787   4
   2   4 -18 4200.74 546.470   3
  -2   4 -18 3801.16 633.866   3
   2   4 -19 24573.0 1322.93   3
  -2   4 -19 24147.5 1466.40   3
  -2   4 -19 23135.0 824.445   4
  -2   4 -20 726.851 195.039   4
  -2   4 -20 1188.17 415.344   3
   2   4 -20 459.393 280.468   3
  -2   4 -21 11922.9 1111.17   3
  -2   4 -21 12491.3 607.648   4
   2   4 -21 12100.2 986.456   3
  -2   4 -22 230.108 154.688   4
   2   4 -22 518.369 333.542   3
  -2   4 -22 316.996 300.878   3
   2   4 -23 28099.8 1543.64   3
  -2   4 -23 25711.6 1671.69   3
  -2   4 -23 25018.6 855.083   4
  -2   4 -24 3696.57 701.353   3
   2   4 -24 4073.00 660.629   3
   2   4 -25 18932.6 1343.80   3
  -2   4 -25 18760.8 1459.04   3
  -2   4  26 511.889 432.480   1
  -2   4 -26 946.163 499.484   3
   2   4  27 5421.15 918.725   1
  -2   4  27 6378.31 993.918   1
  -2   4  28 998.351 568.368   1
   2   4  28 1533.74 594.138   1
   2   4  29 459.752 368.410   1
  -2   4  29 704.589 477.873   1
   2   4  30 568.555 485.545   1
  -2   4  30 415.460 416.684   1
  -2   4  31 5187.35 1013.23   1
   2   4  31 3848.25 910.119   1
  -2   4  32 708.612 573.505   1
   2   4  32 1543.08 625.431   1
  -2   5   0-39.4308 79.2207   2
  -2  -5   0 33.8059 81.8522   2
   2   5   0-87.1440 281.080   4
   2  -5   0 100.988 190.864   4
  -2   5   1 5484.74 281.314   2
  -2  -5   1 5395.80 275.222   2
   2   5  -1 5166.48 560.017   4
   2  -5   1 5468.79 518.881   4
   2   5   1 5998.70 593.553   4
  -2   5  -1 5495.38 540.666   4
  -2   5  -1 5947.77 290.407   2
  -2  -5  -1 5430.48 271.862   2
  -2  -5   2 8800.32 362.808   2
  -2   5   2 8719.93 372.541   2
  -2   5  -2 8525.79 661.527   4
   2   5   2 9915.83 754.797   4
   2   5  -2 9057.55 702.276   4
   2  -5   2 9364.42 667.044   4
  -2   5  -2 8958.12 367.123   2
  -2  -5  -2 8799.97 367.260   2
  -2   5   3 2986.33 247.518   2
  -2  -5   3 2651.83 227.884   2
   2  -5   3 2721.59 360.730   4
  -2   5  -3 2956.39 424.399   4
   2   5   3 3501.69 470.680   4
  -2   5   4 4166.86 300.746   2
  -2  -5   4 3815.82 289.787   2
  -2   5  -4 3560.61 441.969   4
   2   5   4 3525.27 480.027   4
   2  -5   4 3597.27 411.656   4
   2   5  -4 3577.51 265.211   2
   2  -5  -4 3818.36 283.695   2
  -2   5   5 3910.06 317.787   2
  -2  -5   5 4494.08 339.535   2
  -2   5  -5 4575.27 471.205   4
   2   5   5 3987.26 511.604   4
   2   5  -5 3877.55 314.676   2
   2  -5  -5 4240.96 331.559   2
   2   5  -6 416.213 119.433   2
   2  -5  -6 555.783 154.231   2
   2   5   6 1187.97 362.818   4
  -2   5  -6 899.674 268.304   4
  -2   5  -7 85899.2 1874.53   4
   2   5   7 84921.8 2172.67   4
   2   5  -7 89844.7 1586.75   2
   2  -5  -7 87593.7 1586.60   2
   2   5  -8 884.641 194.139   2
   2  -5  -8 827.404 205.572   2
   2   5   8 723.078 275.864   4
  -2   5  -8 578.356 167.181   4
   2   5  -9 4055.23 395.729   2
   2  -5  -9 3507.77 370.113   2
  -2   5  -9 2910.79 334.268   4
   2   5   9 4381.35 542.776   4
   2  -5 -10 1121.09 240.594   2
   2   5 -10 1258.44 238.712   2
  -2   5 -10 554.300 139.500   4
   2   5  10 963.993 323.206   4
   2  -5 -11 943.209 259.380   2
   2   5 -11 863.923 192.873   2
  -2   5 -11 727.886 177.206   4
   2   5  11 784.126 293.127   4
   2   5 -12 4697.97 475.625   2
   2  -5 -12 4561.14 471.273   2
  -2   5 -12 4492.07 421.372   4
  -2   5 -13 1222.26 259.370   4
  -2   5 -13 1435.04 377.565   3
  -2   5 -14 196.261 208.430   4
  -2   5 -14-568.348 309.671   3
  -2   5 -15 383.443 157.658   4
   2   5 -15 288.606 170.429   3
  -2   5 -15 514.267 302.330   3
  -2   5 -16 12026.3 680.027   4
  -2   5 -16 11283.0 1003.95   3
   2   5 -16 11960.2 901.108   3
  -2   5 -17 1948.64 290.277   4
   2   5 -17 2439.35 450.909   3
  -2   5 -17 2233.28 502.530   3
  -2   5 -18 338.138 182.221   4
  -2   5 -18 173.291 329.932   3
   2   5 -18 217.788 195.795   3
  -2   5 -19 78.8889 132.394   4
  -2   5 -19 27.6919 296.860   3
   2   5 -19 68.8148 213.441   3
   2   5 -20 23639.1 1388.10   3
  -2   5 -20 24512.7 957.181   4
  -2   5 -20 23801.6 1554.19   3
  -2   5 -21 374.786 171.378   4
   2   5 -21-1.46370 214.599   3
  -2   5 -21-73.9869 293.440   3
  -2   5 -22 2619.11 343.127   4
  -2   5 -22 2367.65 565.422   3
   2   5 -22 3171.30 575.946   3
   2   5 -23 1861.11 450.225   3
  -2   5 -23 3491.64 704.064   3
  -2   5 -24 3539.30 706.583   3
   2   5 -24 2223.66 516.440   3
  -2   5 -25 1862.92 564.301   3
   2   5 -25 2516.23 557.245   3
   2   5 -26 3375.61 637.800   3
  -2   5 -26 2274.29 597.157   3
   2   5 -27 1728.73 566.108   3
  -2   5 -27 1223.29 482.263   3
   2   5  28 508.162 456.625   1
  -2   5  28 712.173 458.990   1
  -2   5 -28 1271.71 579.678   3
  -2   5  29 3191.30 782.939   1
   2   5  29 2839.67 733.355   1
  -2   5  30 3568.76 868.676   1
   2   5  30 2522.76 740.772   1
  -2   5  31 1284.55 616.508   1
   2   5  31 2312.24 689.579   1
  -2  -6   0 24808.3 463.038   2
  -2   6   0 24120.6 463.077   2
   2   6   0 25984.5 1281.50   4
  -2   6  -1 50796.0 682.778   2
  -2   6   1 51102.5 706.101   2
  -2  -6  -1 50351.6 688.698   2
  -2  -6   1 49950.0 680.250   2
   2   6   1 52880.1 1817.57   4
  -2   6  -1 49893.9 1705.94   4
   2   6  -1 51412.1 1804.95   4
  -2   6  -2 24646.9 1205.56   4
   2   6  -2 26523.2 1298.01   4
   2   6   2 25636.5 1280.87   4
  -2  -6  -2 24960.8 529.785   2
  -2   6  -2 25876.6 532.048   2
   2   6  -3 52285.2 1791.64   4
  -2   6  -3 49391.6 1666.52   4
   2   6   3 48832.8 1761.95   4
  -2   6  -3 50273.2 823.800   2
  -2  -6  -3 50022.3 835.343   2
   2   6   4 263.474 287.132   4
   2   6  -4 392.161 295.601   4
  -2   6  -4 527.327 333.133   4
   2   6   5 59310.0 1956.40   4
   2   6  -5 56722.8 1870.62   4
  -2   6  -5 58844.6 1776.59   4
   2   6  -5 58073.5 1072.00   2
   2  -6  -5 56462.3 1075.84   2
  -2   6  -6 10604.5 759.402   4
   2   6   6 10744.0 862.093   4
   2   6  -6 9148.15 790.521   4
   2   6  -6 10952.7 501.968   2
   2  -6  -6 9856.51 492.917   2
   2   6  -7 247.092 118.806   2
   2  -6  -7 50.8743 116.048   2
  -2   6  -7 163.872 223.405   4
   2   6   7 81.3757 260.897   4
   2   6   8 4705.80 606.981   4
  -2   6  -8 5138.69 518.975   4
   2   6  -8 5000.08 389.703   2
   2  -6  -8 4373.88 384.628   2
  -2   6  -9 7788.55 653.632   4
   2   6   9 7611.38 762.031   4
   2   6  -9 8243.54 542.294   2
   2  -6  -9 8805.43 559.665   2
   2  -6 -10 2418.57 339.184   2
   2   6 -10 3688.18 394.710   2
  -2   6 -10 2337.34 364.990   4
   2   6  10 3174.08 514.351   4
   2  -6 -11 3848.74 436.118   2
   2   6 -11 3969.32 429.950   2
  -2   6 -11 3691.99 428.508   4
   2   6  11 4677.04 641.712   4
   2  -6 -12 2966.81 394.550   2
   2   6 -12 2937.02 390.937   2
  -2   6 -12 2894.46 377.621   4
  -2   6 -13 21976.1 1042.24   4
  -2   6 -14 12791.7 794.632   4
  -2   6 -15 15584.9 866.027   4
  -2   6 -15 16571.9 1245.30   3
  -2   6 -16 12614.6 785.943   4
   2   6 -16 12840.4 992.621   3
  -2   6 -16 13828.6 1151.70   3
  -2   6 -17 33694.4 1806.03   3
  -2   6 -17 33319.7 1263.31   4
   2   6 -17 32799.2 1613.82   3
  -2   6 -18 9795.85 1016.21   3
  -2   6 -18 10708.2 730.011   4
   2   6 -18 10734.3 955.004   3
  -2   6 -19 19740.7 1453.31   3
   2   6 -19 21098.6 1356.20   3
  -2   6 -19 20891.7 995.922   4
  -2   6 -20 959.766 279.423   4
  -2   6 -20 749.032 396.474   3
   2   6 -20 1385.43 445.236   3
  -2   6 -21 13740.7 1255.93   3
   2   6 -21 12643.8 1099.75   3
  -2   6 -21 12168.6 758.817   4
  -2   6 -22 685.355 391.809   3
   2   6 -22 1298.90 402.592   3
   2   6 -23 3310.96 572.558   3
  -2   6 -23 4612.71 814.590   3
  -2   6 -24 1449.00 590.276   3
   2   6 -24 731.083 377.088   3
   2   6 -25 4820.00 736.814   3
  -2   6 -25 4233.27 836.867   3
   2   6 -26 2604.25 571.607   3
  -2   6 -26 1528.81 525.320   3
   2   6 -27 3562.33 699.622   3
  -2   6 -27 3145.18 761.698   3
  -2   6 -28 2148.99 624.524   3
   2   6 -28 1676.74 523.072   3
  -2   6 -29 3761.28 873.944   3
   2   6 -29 4559.80 815.699   3
  -2   6  30 1990.56 676.556   1
   2   6  30 1953.32 731.256   1
  -2   6 -30 2239.95 680.998   3
  -2   6 -31 857.654 474.382   3
   2   7   0 338.509 343.200   4
  -2   7  -1 12865.8 970.785   4
   2   7  -1 12587.8 982.570   4
   2   7   1 13561.2 1036.76   4
  -2   7  -2 765.288 362.209   4
   2   7  -2 597.552 319.938   4
   2   7   2 1350.25 418.022   4
   2   7   3 1279.52 427.896   4
  -2   7  -3 1149.09 379.273   4
   2   7  -3 1403.87 404.134   4
   2   7   4 1124.04 402.551   4
  -2   7  -4 1287.22 360.948   4
   2   7  -4 1182.95 396.655   4
  -2   7  -4 803.533 111.567   2
  -2  -7  -4 954.017 117.931   2
   2   7   5 224.005 300.822   4
   2   7  -5 481.303 336.503   4
  -2   7  -5 651.882 328.227   4
  -2   7  -6 1578.68 425.341   4
   2   7  -6 1611.09 434.705   4
   2   7   6 1472.09 432.587   4
   2   7  -6 1309.52 171.427   2
   2  -7  -6 1455.66 195.291   2
  -2   7  -7 12438.2 895.953   4
   2   7  -7 12292.7 959.570   4
   2   7   7 12649.9 1027.45   4
   2   7  -7 11646.0 539.489   2
   2  -7  -7 12394.9 555.220   2
   2  -7  -8 1148.15 184.684   2
   2   7  -8 1431.11 225.410   2
   2   7  -8 1266.65 390.533   4
   2   7   8 1068.76 379.112   4
  -2   7  -8 1401.10 357.380   4
   2   7  -9 4395.73 591.017   4
  -2   7  -9 5557.26 595.220   4
   2   7   9 5508.71 697.005   4
   2   7  -9 4832.20 404.010   2
   2  -7  -9 4487.93 400.814   2
   2   7 -10 485.129 138.225   2
   2  -7 -10 589.440 187.359   2
   2   7 -10 240.648 226.587   4
   2   7  10 647.472 345.339   4
  -2   7 -10 655.819 264.953   4
   2   7 -11 551.669 192.684   2
   2  -7 -11 636.870 200.305   2
   2   7  11 369.998 293.266   4
  -2   7 -11 523.562 243.565   4
   2  -7 -12 2550.30 345.341   2
   2   7 -12 2620.29 366.938   2
  -2   7 -12 2506.90 404.617   4
  -2   7 -13 3816.50 499.830   4
  -2   7 -14 10.2086 211.605   4
  -2   7 -15 2947.45 431.616   4
  -2   7 -16 8367.98 699.059   4
  -2   7 -16 7459.36 915.950   3
  -2   7 -17 8965.70 736.373   4
  -2   7 -17 9858.53 1065.12   3
  -2   7 -18 9404.04 757.448   4
  -2   7 -18 8248.45 987.111   3
   2   7 -18 9313.68 943.072   3
  -2   7 -19 1843.54 359.043   4
  -2   7 -19 2050.68 610.538   3
   2   7 -19 2483.15 558.305   3
  -2   7 -20 130.991 187.404   4
   2   7 -20 269.901 314.823   3
  -2   7 -20 39.8359 305.060   3
   2   7 -21 858.237 352.013   3
  -2   7 -21 1223.24 470.609   3
  -2   7 -22 2185.39 598.152   3
   2   7 -22 1886.57 475.308   3
   2   7 -23 562.109 352.188   3
  -2   7 -23 1005.53 487.931   3
  -2   7 -24 1640.37 604.166   3
   2   7 -24 2369.91 561.683   3
  -2   7 -25 2153.10 642.875   3
   2   7 -25 1374.87 453.877   3
   2   7 -26 1700.51 500.726   3
  -2   7 -26 1411.74 561.332   3
  -2   7 -27-179.140 385.513   3
   2   7 -27 865.788 412.142   3
  -2   7 -28-358.827 434.107   3
   2   7 -28 243.034 316.915   3
  -2   7 -29 2348.86 750.471   3
   2   7 -29 1903.64 584.514   3
   2   7 -30 602.404 432.404   3
  -2   7 -30 386.175 498.341   3
   2   7 -31 2081.36 640.938   3
   2   8   0 24836.5 1462.57   4
   2   8   1 5756.67 773.694   4
   2   8  -1 5627.89 745.244   4
  -2   8  -1 5157.67 686.231   4
   2   8   2 10408.0 969.581   4
   2   8  -2 10051.4 943.033   4
  -2   8  -2 9614.82 910.911   4
   2   8   3 1067.17 419.339   4
   2   8  -3 2159.05 547.521   4
  -2   8  -3 1443.10 485.967   4
  -2   8  -4 25976.4 1443.14   4
   2   8  -4 23963.5 1444.43   4
   2   8   4 25065.9 1498.44   4
  -2   8  -5 521.032 423.370   4
   2   8  -5 990.900 484.832   4
   2   8   5 139.719 316.941   4
  -2   8  -6 32196.3 609.366   2
   2   8   6 32130.4 1700.80   4
   2   8  -6 31558.6 1653.30   4
  -2   8  -6 34810.6 1648.02   4
  -2   8  -6 33428.2 605.055   2
  -2  -8  -6 35292.1 669.467   2
  -2   8  -7 2778.00 243.864   2
   2   8   7 2617.09 528.594   4
  -2   8  -7 3779.80 610.321   4
   2   8  -7 3469.66 593.823   4
  -2   8  -8 13726.7 579.187   2
   2   8   8 15053.4 1207.66   4
   2   8  -8 12895.7 1066.16   4
  -2   8  -8 15037.8 1071.39   4
   2   8  -8 14317.7 568.394   2
  -2   8  -9 1394.22 222.598   2
   2   8  -9 1969.73 502.642   4
   2   8   9 1949.79 521.344   4
  -2   8  -9 1046.18 351.888   4
   2   8  -9 1420.80 213.194   2
  -2   8 -10 10552.6 611.675   2
  -2   8 -10 11426.3 929.328   4
   2   8  10 12067.4 1104.73   4
   2   8 -10 9658.27 945.222   4
   2   8 -10 11527.6 612.766   2
   2   8 -11 90.6243 290.774   4
  -2   8 -11 295.096 287.638   4
   2   8  11 605.931 402.222   4
   2   8 -12 19782.6 1327.24   4
  -2   8 -12 18738.9 1170.73   4
   2   8 -13 1738.33 446.278   4
  -2   8 -13 1597.62 390.127   4
   2   8 -14 5133.09 680.036   4
  -2   8 -14 5099.99 617.565   4
   2   8 -15 1559.59 392.711   4
  -2   8 -15 1679.56 392.353   4
   2   8 -16 9186.29 912.619   4
  -2   8 -16 9704.42 839.376   4
   2   8 -17 653.693 314.001   4
  -2   8 -17 920.942 291.092   4
  -2   8 -17 1160.08 526.170   3
  -2   8 -18 9249.49 823.642   4
   2   8 -18 8274.24 883.118   4
  -2   8 -18 9143.37 1110.31   3
   2   8 -19 4576.19 666.206   4
  -2   8 -19 4003.14 530.789   4
   2   8 -19 4788.72 749.054   3
  -2   8 -19 4663.48 827.096   3
   2   8 -20 13280.8 1217.73   3
   2   8 -20 12507.2 1093.46   4
  -2   8 -20 13869.7 1384.44   3
   2   8 -21 988.911 372.204   4
   2   8 -21 78.2262 303.283   3
  -2   8 -21 563.005 493.605   3
   2   8 -22 12613.8 1224.90   3
   2   8 -22 12660.9 1108.78   4
  -2   8 -22 12777.4 1358.41   3
   2   8 -23 1898.71 517.432   4
  -2   8 -23 1597.35 658.867   3
   2   8 -23 1598.42 518.195   3
   2   8 -24 7491.08 875.565   4
   2   8 -24 7666.21 1006.48   3
  -2   8 -24 7991.95 1127.44   3
   2   8 -25 61.9481 270.737   3
  -2   8 -25 141.496 334.543   3
   2   8 -26 1494.68 543.048   3
  -2   8 -26 1001.60 465.985   3
  -2   8 -27 6.85748 430.884   3
   2   8 -27 88.1968 288.861   3
   2   8 -28 4545.75 815.867   3
   2   8 -29 623.904 430.622   3
   2   8 -30 1233.58 547.712   3
   2   8 -31 430.944 440.187   3
   2   9   0-102.314 285.421   4
   2   9  -1 4661.01 747.137   4
   2   9   1 5068.88 766.963   4
   2   9   2 1586.28 512.609   4
   2   9  -2 2406.57 570.830   4
  -2   9  -2 1954.38 506.643   4
  -2   9  -3 3007.94 584.638   4
   2   9  -3 4067.84 681.548   4
   2   9   3 2909.03 599.726   4
   2   9  -4 609.777 436.281   4
  -2   9  -4 353.094 367.708   4
   2   9   4 83.4017 374.129   4
   2   9  -5 3979.14 680.113   4
  -2   9  -5 4988.71 721.097   4
   2   9   5 4911.08 777.341   4
   2   9  -6 328.353 300.665   4
  -2   9  -6 1122.71 449.951   4
   2   9   6 586.829 373.238   4
  -2   9  -7 3711.36 640.267   4
   2   9  -7 3330.84 632.611   4
   2   9   7 3306.40 651.393   4
   2   9  -8 1257.54 461.475   4
   2   9   8 1247.03 465.232   4
  -2   9  -8 1358.88 456.999   4
   2   9   9 2600.84 623.084   4
  -2   9  -9 2928.52 585.393   4
   2   9  -9 3198.03 658.087   4
   2   9  10 1191.87 516.677   4
   2   9 -10 630.312 408.433   4
  -2   9 -10 831.115 392.081   4
   2   9 -11 7275.17 884.828   4
  -2   9 -11 6810.91 789.310   4
   2   9 -12 1460.00 482.764   4
  -2   9 -12 1243.00 375.338   4
  -2   9 -13 281.908 333.951   4
   2   9 -13-354.966 344.264   4
  -2   9 -14 97.8504 242.701   4
   2   9 -14 766.636 364.647   4
  -2   9 -15-211.388 248.135   4
   2   9 -15 174.210 274.136   4
  -2   9 -16 92.7111 216.298   4
   2   9 -16 61.6773 278.689   4
   2   9 -17 374.952 278.410   4
  -2   9 -17 237.902 231.812   4
   2   9 -18-157.445 309.733   4
  -2   9 -18 98.0890 226.831   4
  -2   9 -18 98.7495 344.316   3
   2   9 -19 624.160 342.991   4
  -2   9 -19 1642.67 607.222   3
   2   9 -19 652.361 335.881   3
   2   9 -20 842.269 386.209   4
  -2   9 -20 368.298 400.451   3
   2   9 -20 744.758 322.794   3
   2   9 -21 141.935 238.668   4
   2   9 -21 82.7851 264.960   3
  -2   9 -21 321.090 457.365   3
   2   9 -22-352.505 276.337   4
   2   9 -22 530.131 496.919   3
  -2   9 -22 349.767 444.141   3
   2   9 -23 880.277 402.675   4
  -2   9 -23 631.101 508.597   3
   2   9 -23 1281.02 527.298   3
  -2   9 -24 1437.89 596.906   3
   2   9 -24 1093.09 452.140   3
  -2   9 -25 2008.34 650.567   3
   2   9 -25 1241.63 558.546   3
   2   9 -26 526.924 391.051   3
   2   9 -27 22.9901 258.442   3
   2   9 -28 187.061 330.085   3
   2  10   0 4417.86 812.626   4
   2  10  -1 7570.91 980.553   4
   2  10   1 6984.55 918.252   4
   2  10  -2 342.439 396.876   4
   2  10   2 286.906 460.278   4
   2  10  -3 2523.58 573.489   4
   2  10   3 3880.09 766.754   4
  -2  10  -4 940.095 408.871   4
   2  10   4 551.913 383.623   4
   2  10  -4-34.5504 315.731   4
  -2  10  -5 2557.96 601.420   4
   2  10  -5 1932.77 544.210   4
   2  10   5 1581.21 493.189   4
   2  10  -6 5502.61 839.077   4
  -2  10  -6 5296.82 775.634   4
   2  10   6 4573.99 814.250   4
   2  10  -7 9106.75 1031.43   4
   2  10   7 9440.00 1125.46   4
  -2  10  -7 9177.20 1008.86   4
   2  10  -8 4581.37 772.231   4
   2  10   8 6050.75 921.630   4
  -2  10  -8 6099.84 824.851   4
  -2  10  -9 4962.75 792.814   4
   2  10   9 4186.65 807.231   4
   2  10  -9 3392.79 722.346   4
  -2  10 -10 11572.6 1106.86   4
   2  10 -10 13251.8 1225.07   4
   2  10  10 11982.6 1250.17   4
   2  10 -11 5771.07 871.994   4
  -2  10 -11 7187.52 884.049   4
   2  10 -12 9575.82 1065.31   4
  -2  10 -12 8561.36 960.304   4
   2  10 -13 2225.85 600.504   4
  -2  10 -13 2936.46 599.035   4
   2  10 -14 3628.50 698.429   4
  -2  10 -14 2933.06 572.403   4
   2  10 -15 4868.84 779.706   4
  -2  10 -15 4631.05 702.344   4
  -2  10 -16 711.927 375.160   4
   2  10 -16 737.335 315.854   4
   2  10 -17 849.603 381.119   4
  -2  10 -17 713.639 302.639   4
   2  10 -18 682.999 371.581   4
  -2  10 -18-402.359 493.452   3
   2  10 -19 28.9362 240.004   4
  -2  10 -19 1129.33 601.757   3
   2  10 -20 593.000 373.184   4
   2  10 -20 324.968 378.610   3
  -2  10 -20 343.898 520.294   3
   2  10 -21 361.212 310.133   4
  -2  10 -21 1081.30 570.858   3
   2  10 -21 423.693 296.186   3
   2  10 -22 731.603 405.487   4
   2  10 -22 1840.58 527.518   3
  -2  10 -22 1867.48 648.393   3
   2  10 -23 1901.64 617.356   3
   2  10 -24 1210.10 545.515   3
   2  10 -25 1212.50 521.041   3
   2  11   0 176.972 455.077   4
   2  11  -1 2102.25 579.045   4
   2  11   1 1474.91 564.548   4
   2  11   2 287.167 378.457   4
   2  11  -2 13.0359 341.614   4
   2  11   3 1951.72 589.050   4
   2  11  -3 3191.53 707.736   4
   2  11  -4 12403.7 1267.59   4
   2  11   4 8928.63 1140.37   4
   2  11  -5 252.349 437.673   4
   2  11   5 395.277 481.422   4
   2  11  -6 3451.01 775.765   4
   2  11   6 3935.52 798.882   4
   2  11  -7 1030.53 602.366   4
  -2  11  -7 842.739 499.045   4
   2  11   7 513.051 512.500   4
   2  11  -8 336.597 422.507   4
   2  11   8 698.560 427.656   4
  -2  11  -9 1430.10 548.636   4
   2  11  -9 216.328 384.888   4
   2  11 -10 672.276 507.844   4
  -2  11 -10 949.639 483.873   4
   2  11 -11 176.163 357.773   4
  -2  11 -11 1086.25 522.348   4
  -2  11 -12 1251.85 513.487   4
   2  11 -12 393.506 409.168   4
   2  11 -13 785.684 433.426   4
  -2  11 -13 1140.05 498.439   4
   2  11 -14 23.9207 311.064   4
  -2  11 -14 718.369 506.703   4
  -2  11 -15 1274.96 488.152   4
   2  11 -15 262.210 427.580   4
   2  11 -16 920.866 480.168   4
  -2  11 -16 710.490 436.068   4
   2  11 -17 476.756 379.957   4
   2  11 -18 355.234 309.761   4
   2  11 -19-108.057 292.022   4
   2  11 -20-21.6225 295.217   4
   2  11 -20-178.736 376.132   3
   2  11 -21-96.1683 267.731   4
   2  11 -21-727.430 465.474   3
   2  12   0 1860.70 667.427   4
   2  12   1 26.6283 412.119   4
   2  12  -1 674.427 502.854   4
   2  12  -2 668.796 490.544   4
   2  12   2 1512.95 600.051   4
   2  12   3 1395.79 586.348   4
   2  12  -3 2960.54 762.703   4
   2  12   4 924.410 573.559   4
   2  12  -4 501.169 476.554   4
   2  12   5 5976.86 1030.20   4
   2  12  -5 3871.50 839.815   4
   2  12   6 1486.85 694.830   4
   2  12  -6 623.950 516.073   4
   2  12   7 4743.16 959.471   4
   2  12  -7 4496.83 860.907   4
   2  12  -8 809.864 515.511   4
   2  12  -9 3833.77 748.968   4
   2  12 -10 1015.39 554.265   4
   2  12 -11 584.237 423.673   4
   2  12 -12-213.009 360.765   4
   2  12 -13 1920.47 657.632   4
   2  12 -14 873.892 500.967   4
  -2  12 -14 988.854 524.619   4
   2  12 -15 2390.65 686.848   4
  -2  12 -15 3132.06 696.268   4
   2  12 -16 810.817 480.729   4
   2  12 -17 2432.49 671.949   4
   2  12 -18 1420.48 528.168   4
   2  12 -19 1385.05 595.852   4
  -3   0   0 356.764 183.704   2
   3   0   0 211.671 94.6894   3
  -3   0   0 349.620 100.513   3
  -3   0   1 61.4717 154.950   2
   3   0   1 231.016 123.985   3
   3   0  -1-44.6766 63.3816   3
   3   0  -1 169.300 190.341   2
  -3   0   1 219.740 81.4259   3
  -3   0  -1 209.827 125.913   3
   3   0   2 7277.19 382.885   3
   3   0  -2 6001.51 410.271   2
  -3   0   2 6024.48 411.269   2
   3   0   3 22.1883 84.4097   1
  -3   0   3 49.3791 91.1563   1
   3   0  -3 20.4093 142.945   2
  -3   0   3 24.7560 189.882   2
   3   0   3-93.5847 149.946   3
   3   0   4 9318.31 384.877   1
  -3   0   4 10310.7 406.542   1
   3   0   4 10430.8 520.716   3
  -3   0   4 10823.2 552.581   2
   3   0  -4 10268.5 555.206   2
   3   0   5-14.3852 124.120   1
  -3   0   5 137.277 147.764   1
  -3   0   5-112.797 178.220   2
   3   0  -5 133.799 165.929   2
   3   0   5 45.0005 147.930   3
  -3   0   6 20126.6 812.945   2
  -3   0   6 18673.9 662.193   1
   3   0   6 17429.4 650.686   1
  -3   0   6 18322.4 369.979   3
   3   0   6 18862.2 790.535   3
   3   0  -6 20905.7 804.074   2
  -3   0   7-49.4637 231.952   2
   3   0  -7-321.294 244.848   2
   3   0   7-15.4130 163.637   1
  -3   0   7-126.664 167.288   1
   3   0   7 32.9776 59.7958   4
  -3   0   7 65.3790 75.8778   3
   3   0   7 112.091 187.326   3
   3   0  -8 25893.3 986.325   2
  -3   0   8 25528.3 997.977   2
  -3   0   8 23138.8 850.455   1
   3   0   8 23840.9 868.689   1
  -3   0   8 24084.9 586.029   3
   3   0   8 25020.0 423.598   4
   3   0   8 23377.4 976.755   3
  -3   0   9 128.201 188.627   1
   3   0   9 131.172 187.811   1
  -3   0   9 214.502 276.202   2
   3   0  -9 28.6430 198.446   2
  -3   0   9 56.0042 94.9146   3
   3   0   9 261.072 183.408   3
   3   0  10 393.683 181.977   1
  -3   0  10 923.134 332.227   2
  -3   0  10 834.391 242.252   1
   3   0 -10 466.704 257.470   2
  -3   0  10 459.285 135.890   3
   3   0  10 310.060 164.247   3
  -3   0  11 118.374 219.202   1
   3   0  11 183.820 233.475   1
  -3   0  11 345.621 286.779   2
   3   0 -11 266.385 258.868   2
  -3   0  11 222.556 140.814   3
   3   0  11-41.3131 183.763   3
  -3   0  12 2818.92 413.299   1
   3   0  12 2095.43 338.336   1
  -3   0  12 2881.64 439.260   2
  -3   0  12 2419.79 276.238   3
  -3   0  13 381.943 328.241   2
  -3   0  13 10.4725 209.704   1
   3   0  13-186.918 261.787   1
  -3   0  13 99.3113 109.742   3
  -3   0  14 1200.11 336.522   1
   3   0  14 872.594 292.449   1
  -3   0  14 1261.55 222.960   3
   3   0  15 98.7273 241.127   1
  -3   0  15 117.386 241.343   1
  -3   0 -15 75.5780 69.7161   4
  -3   0  15-40.3122 122.612   3
  -3   0  16 1727.86 396.450   1
   3   0  16 1325.63 374.481   1
  -3   0 -16 1356.85 149.374   4
  -3   0  16 1410.73 278.017   3
   3   0  17-9.22524 254.205   1
  -3   0  17 187.642 295.659   1
  -3   0 -17 13.1260 86.8720   4
  -3   0  17-64.4378 149.663   3
   3   0  18 63371.5 2158.38   1
  -3   0  18 62096.8 2139.81   1
  -3   0  18 63316.2 1751.62   3
  -3   0 -18 62249.0 986.167   4
  -3   0  19 99.7199 317.443   1
   3   0  19 223.566 319.095   1
  -3   0 -19-14.1099 82.4973   4
   3   0  20 3817.63 615.791   1
  -3   0  20 3908.99 622.759   1
  -3   0 -20 3350.79 254.067   4
  -3   0  21 26.5179 288.537   1
   3   0  21-95.1115 335.919   1
  -3   0 -21-50.8308 85.4411   4
   3   0  22 878.870 359.780   1
  -3   0  22 1133.92 399.340   1
  -3   0 -22 1366.50 181.307   4
   3   0  23-195.962 287.588   1
  -3   0  23 104.196 300.870   1
  -3   0  24 17887.7 1362.72   1
   3   0  24 17081.5 1333.35   1
   3   0  25 620.751 415.677   1
  -3   0  25 463.381 384.679   1
   3   0  26 5639.18 837.043   1
  -3   0  26 6288.14 883.289   1
   3   0  27 35.0555 326.605   1
  -3   0  27 261.153 357.353   1
   3   0  28 265.396 337.036   1
  -3   0  28 472.852 434.693   1
   3   0  29-115.344 400.444   1
  -3   0  29 256.239 382.858   1
  -3   0  30 1223.98 456.108   1
   3   0  30 1694.31 562.048   1
  -3   0  31 105.128 418.411   1
   3   0  31 270.822 380.223   1
   3   0  32 3585.85 832.112   1
  -3   0  32 3949.83 885.689   1
  -3   0  33 781.541 508.071   1
   3   0  33 371.698 407.711   1
   3   0  34 275.072 400.346   1
  -3   0  34 237.944 337.044   1
  -3  -1   0 7248.54 463.756   2
  -3   1   0 7223.85 456.191   2
  -3  -1   1 114006. 1612.24   2
  -3   1   1 112036. 1598.91   2
  -3   1  -2 76085.8 1262.29   3
   3   1  -2 75915.4 1334.70   2
   3  -1  -2 75719.1 1341.63   2
  -3  -1   2 72127.0 1311.50   2
  -3   1   2 73359.1 1319.94   2
   3   1  -3 65214.5 982.705   1
  -3   1  -3 62370.3 964.347   1
  -3   1  -3 65965.9 1274.76   3
  -3   1   3 63913.0 1270.47   2
   3   1  -3 62218.5 1249.16   2
   3  -1  -3 64277.7 1258.15   2
  -3  -1   3 64315.2 1277.66   2
  -3  -1   4 252361. 2590.43   2
  -3   1   4 251866. 2609.09   2
   3   1  -4 259396. 2155.15   1
  -3   1  -4 252940. 2136.22   1
  -3   1  -4 257930. 2643.81   3
   3  -1  -4 257649. 2601.08   2
   3   1  -4 255428. 2575.78   2
  -3  -1   5 5636.27 447.193   2
  -3   1   5 6065.82 455.825   2
  -3   1  -5 6055.39 387.165   1
   3   1  -5 6146.48 380.398   1
  -3   1  -5 5407.85 437.278   3
   3  -1  -5 6202.72 447.985   2
   3   1  -5 6571.60 473.996   2
   3  -1   5 6532.53 463.347   3
  -3  -1   6 7305.34 506.571   2
  -3   1   6 7184.51 500.374   2
   3   1  -6 7072.25 440.243   1
  -3   1  -6 7124.05 440.636   1
   3  -1   6 7804.35 515.239   3
   3   1  -6 7074.58 265.566   3
  -3   1  -6 6602.74 513.816   3
   3  -1  -6 7504.45 507.716   2
   3   1  -6 6627.47 483.441   2
  -3  -1   7 23087.7 908.546   2
   3  -1  -7 23270.1 896.131   2
   3   1  -7 23326.2 903.177   2
  -3   1   7 24721.0 929.829   2
   3  -1   7 22275.7 907.620   3
  -3   1  -7 22179.1 928.407   3
   3   1  -7 23267.9 533.693   3
   3   1   7 23612.2 633.822   4
   3  -1   7 22675.9 795.348   1
  -3  -1   7 22867.3 800.185   1
  -3   1  -7 21806.7 806.496   1
   3   1  -7 22454.0 812.037   1
  -3  -1   8 28507.3 1061.96   2
  -3   1   8 28438.9 1053.08   2
   3  -1  -8 26809.6 1000.45   2
   3   1  -8 25454.5 978.605   2
   3   1  -8 27631.2 652.078   3
   3   1   8 26577.2 671.835   4
  -3   1  -8 28338.9 1081.59   3
   3  -1   8 25930.1 1015.78   3
  -3  -1   8 24816.6 912.933   1
   3   1  -8 28172.9 967.670   1
  -3   1  -8 27532.8 961.505   1
   3  -1   8 27339.6 945.143   1
  -3   1   9 19854.3 933.765   2
  -3  -1   9 18237.4 890.069   2
   3  -1  -9 18231.6 873.629   2
   3   1  -9 19309.4 894.024   2
   3   1   9 18824.7 585.945   4
   3  -1   9 18104.3 894.798   3
   3   1  -9 18903.2 589.204   3
  -3   1  -9 19197.4 953.524   3
  -3   1  -9 18135.9 835.087   1
  -3  -1   9 18344.0 836.437   1
   3   1  -9 19278.3 855.826   1
   3  -1   9 17194.3 811.634   1
  -3   1  10 7106.74 609.561   2
   3  -1 -10 7097.88 584.589   2
  -3  -1  10 7166.49 601.718   2
   3   1 -10 6225.44 567.050   2
  -3   1 -10 6863.33 615.707   3
   3  -1  10 6597.21 575.033   3
   3   1  10 6640.61 357.704   4
   3   1 -10 6667.38 544.902   1
  -3  -1  10 7224.96 552.375   1
  -3   1 -10 6775.42 550.801   1
   3  -1  10 7019.05 562.540   1
  -3  -1  11 8900.19 669.689   2
   3  -1 -11 8004.25 626.397   2
   3   1 -11 8336.76 638.413   2
  -3   1  11 7283.27 626.307   2
   3  -1  11 7983.50 640.805   3
  -3   1 -11 8455.73 678.787   3
  -3   1 -11 8113.58 619.848   1
   3   1 -11 8588.83 631.508   1
   3  -1  11 7603.67 617.621   1
  -3  -1  11 7904.23 609.750   1
  -3  -1  12 81497.4 2053.04   2
  -3   1  12 81185.3 2054.18   2
  -3   1 -12 81818.8 2111.82   3
  -3   1  12 80403.1 1997.81   1
  -3   1 -12 82390.1 2009.11   1
   3   1 -12 79500.2 1974.59   1
   3  -1  12 81738.9 1952.33   1
  -3  -1  12 81134.3 1945.97   1
   3   1  12 79280.5 1957.52   1
  -3  -1  13 30067.8 1301.01   2
  -3   1  13 28936.2 1275.29   2
   3   1 -13 31017.8 1289.57   1
  -3   1 -13 29829.7 1263.28   1
   3   1  13 30096.2 1276.09   1
  -3   1  13 31886.8 1301.16   1
  -3  -1  13 28320.6 1224.56   1
   3  -1  13 31983.0 1284.17   1
  -3  -1 -13 32313.5 817.508   4
  -3   1 -13 31166.4 1363.88   3
  -3   1  14 107.808 209.092   1
   3   1  14 312.979 261.175   1
  -3  -1  14 353.935 286.281   1
   3  -1  14 470.732 278.618   1
  -3  -1 -14 118.796 105.527   4
  -3  -1  14 122.569 159.326   3
  -3  -1  15 65604.9 1970.07   1
  -3   1  15 67925.4 2044.14   1
   3   1  15 65147.8 2027.22   1
   3  -1  15 61347.3 1924.65   1
  -3  -1 -15 62772.1 1178.51   4
  -3  -1  15 65715.2 1543.31   3
  -3   1  16 893.583 321.303   1
  -3  -1  16 1197.38 393.398   1
   3   1  16 1282.96 409.371   1
   3  -1  16 753.817 322.360   1
  -3  -1 -16 563.286 137.225   4
  -3   1  16 932.296 260.616   3
  -3  -1  16 821.796 236.257   3
   3  -1  17 5927.86 672.435   1
  -3   1  17 8643.64 821.616   1
  -3  -1  17 8125.32 787.042   1
   3   1  17 7993.08 782.689   1
  -3  -1 -17 8304.32 459.796   4
  -3   1  17 7663.34 616.018   3
  -3  -1  17 8201.42 608.610   3
  -3   1  18 3249.57 534.771   1
   3   1  18 3732.97 579.275   1
  -3  -1  18 3558.63 535.675   1
   3  -1  18 3691.29 607.676   1
  -3  -1 -18 3415.71 314.248   4
  -3  -1  18 2960.53 398.600   3
  -3   1  18 3906.58 482.046   3
  -3   1  19 29049.9 1535.13   1
   3   1  19 31961.1 1601.34   1
   3  -1  19 32734.4 1588.44   1
  -3  -1  19 30572.2 1536.33   1
  -3  -1 -19 29563.7 906.189   4
  -3   1  20 5265.92 703.889   1
   3   1  20 6397.07 808.043   1
   3  -1  20 4638.00 644.480   1
  -3  -1  20 5719.46 733.066   1
  -3  -1 -20 4865.81 380.352   4
  -3   1  21 27079.2 1574.13   1
  -3  -1  21 29008.1 1578.52   1
   3   1  21 29134.3 1634.78   1
   3  -1  21 28094.2 1581.90   1
  -3   1 -21 26072.4 467.709   4
  -3  -1 -21 27865.5 915.290   4
  -3  -1  22 3463.81 651.864   1
   3  -1  22 3787.46 672.229   1
   3   1  22 3441.33 653.486   1
  -3   1  22 2847.62 618.178   1
  -3  -1 -22 3624.51 368.907   4
  -3   1 -22 3127.60 174.904   4
   3   1  23 13091.7 1171.34   1
  -3   1  23 12787.2 1140.07   1
  -3  -1  23 12447.8 1108.16   1
   3  -1  23 11945.1 1095.79   1
   3  -1  24 9.71622 278.161   1
  -3  -1  24 134.996 321.253   1
   3   1  24 174.704 313.933   1
   3  -1  25 1863.44 539.145   1
  -3  -1  25 2325.12 625.272   1
   3   1  25 2148.38 571.022   1
  -3   1  25 2191.15 571.719   1
  -3  -1  26 6237.16 869.032   1
   3   1  26 6471.65 914.376   1
  -3   1  26 6454.14 893.463   1
   3  -1  26 7495.20 941.621   1
  -3  -1  27 10932.2 1191.77   1
   3  -1  27 11166.3 1146.50   1
   3   1  27 12186.8 1234.32   1
  -3   1  27 11536.6 1199.13   1
   3   1  28 2145.91 626.148   1
  -3  -1  28 1415.13 525.773   1
   3  -1  28 2386.31 723.335   1
  -3   1  28 2252.31 595.179   1
  -3   1  29 10406.6 1217.50   1
   3   1  29 10762.6 1222.76   1
  -3  -1  29 9820.71 1159.34   1
   3  -1  29 8401.28 1053.14   1
  -3  -1  30 2745.75 697.719   1
   3  -1  30 3710.04 841.169   1
   3   1  30 2897.06 695.800   1
  -3   1  30 2064.98 586.628   1
   3   1  31 11894.7 1341.91   1
  -3   1  31 12203.1 1367.68   1
  -3  -1  31 14212.2 1429.20   1
   3  -1  31 10361.2 1234.72   1
  -3   1  32-556.527 488.157   1
   3   1  32 1124.70 540.580   1
  -3  -1  32 744.448 536.050   1
   3  -1  32 885.094 510.430   1
  -3   1  33 14179.3 1539.53   1
   3   1  33 14007.8 1512.68   1
  -3  -1  33 14776.0 1523.60   1
   3  -1  33 13403.3 1479.63   1
   3   1  34 3560.33 871.638   1
  -3  -1  34 4350.23 893.435   1
  -3   1  34 4764.55 986.839   1
   3  -1  34 4458.31 955.428   1
  -3   2   0-120.387 154.047   2
  -3  -2   0 356.337 169.973   2
  -3  -2   1 25146.1 770.323   2
  -3   2   1 26062.7 780.275   2
  -3  -2   2 3543.22 315.548   2
  -3   2   2 3131.98 297.098   2
   3   2  -2 3484.04 333.053   2
   3  -2  -2 2466.47 292.128   2
   3  -2  -3 2823.65 304.395   2
  -3  -2   3 2788.42 305.029   2
  -3   2   3 3039.80 293.469   2
   3   2  -3 2885.17 304.072   2
  -3  -2   4 29303.9 909.095   2
  -3   2   4 32729.2 933.482   2
   3   2  -4 33331.2 952.830   2
   3  -2  -4 33256.3 937.620   2
  -3   2   5 68408.9 1408.25   2
  -3  -2   5 68302.9 1411.98   2
   3  -2   5 70144.0 1020.81   4
   3   2  -5 69204.2 1403.88   2
  -3   2  -5 66645.6 1535.52   3
   3  -2  -5 66306.7 1388.22   2
   3  -2  -6 80.2967 177.306   2
  -3   2   6 491.983 239.917   2
   3   2  -6 351.833 178.133   2
  -3  -2   6 319.625 218.910   2
   3   2  -6 527.636 204.040   1
  -3   2  -6 602.705 226.344   1
   3   2   6 477.104 174.159   4
   3  -2   6 209.871 90.7421   4
  -3   2  -6 155.358 183.009   3
  -3   2   7 7196.12 547.541   2
  -3  -2   7 8056.26 569.980   2
   3   2  -7 7590.52 526.378   2
   3  -2  -7 7670.98 534.457   2
   3   2   7 8049.79 486.978   4
   3  -2   7 7438.26 302.270   4
  -3   2  -7 7152.40 567.645   3
   3   2  -7 8448.19 548.805   1
  -3   2  -7 7794.67 526.057   1
   3  -2  -8 12793.9 683.347   2
   3   2  -8 11986.3 692.920   2
  -3   2   8 10963.6 664.765   2
  -3  -2   8 12151.5 701.846   2
   3   2  -8 12118.5 686.801   1
  -3   2  -8 13207.8 701.423   1
   3   2   8 11784.5 566.736   4
  -3   2  -8 12966.2 773.526   3
   3   2  -9 765.067 251.399   2
   3  -2  -9 554.892 181.538   2
  -3   2   9 604.948 266.368   2
  -3  -2   9 902.861 252.029   2
   3   2  -9 422.055 178.199   1
  -3   2  -9 831.834 246.457   1
   3   2   9 938.630 198.346   4
   3   2  -9 856.407 184.400   3
  -3   2  -9 947.161 298.195   3
   3   2 -10 2390.07 367.081   2
   3  -2 -10 2435.83 356.770   2
  -3   2  10 2343.37 375.640   2
  -3   2 -10 2703.42 382.963   1
   3   2 -10 2664.93 375.330   1
  -3  -2  10 2641.42 411.948   2
   3   2  10 2941.11 317.600   4
  -3   2 -10 2088.43 374.136   3
   3   2 -10 2093.84 260.933   3
   3   2 -11 1115.97 284.930   2
   3  -2 -11 1258.68 275.856   2
  -3  -2  11 1003.89 313.107   2
  -3   2  11 1146.88 307.570   2
   3   2 -11 1336.52 299.729   1
  -3   2 -11 1351.29 288.911   1
   3   2  11 1428.85 238.716   4
   3   2 -11 1603.48 249.475   3
  -3   2 -11 1723.04 366.289   3
  -3  -2  12 3962.76 489.713   2
  -3   2  12 3742.16 458.062   2
  -3   2 -12 3586.02 465.730   1
   3   2 -12 3473.01 426.436   1
   3   2 -12 3606.76 353.415   3
  -3   2 -12 4037.27 517.501   3
  -3   2  13 47023.6 1615.09   2
  -3  -2  13 47782.6 1615.81   2
  -3  -2 -13 45769.3 1173.29   4
  -3   2 -13 47457.1 1714.29   3
   3   2 -13 46043.3 1272.15   3
  -3  -2 -14 3912.73 377.432   4
   3   2 -14 3941.93 390.260   3
  -3   2 -14 4147.97 567.572   3
   3   2 -15 91.5760 138.877   3
  -3   2 -15-65.1707 222.168   3
  -3  -2 -16 2505.94 308.039   4
   3   2 -16 2008.04 318.584   3
  -3   2 -16 2148.54 442.043   3
  -3  -2  17 614.608 250.407   1
  -3  -2 -17 668.379 178.707   4
  -3   2 -17 790.371 371.459   3
   3  -2  18 4457.92 619.996   1
  -3  -2  18 4423.78 640.287   1
   3   2  18 4914.37 655.260   1
  -3   2  18 3476.76 555.197   1
  -3  -2 -18 4177.39 402.626   4
  -3   2 -18 4570.88 646.950   3
  -3   2  19 879.397 402.703   1
   3   2  19 1265.83 415.558   1
  -3  -2  19 1581.10 403.147   1
   3  -2  19 1353.57 411.112   1
  -3  -2 -19 1531.77 258.627   4
  -3   2 -19 1604.44 456.282   3
  -3  -2  20 4356.39 648.611   1
  -3   2  20 4967.51 717.043   1
   3  -2  20 4262.60 639.129   1
   3   2  20 5263.22 717.820   1
  -3  -2 -20 4594.09 443.447   4
   3  -2  21 4894.42 701.488   1
  -3   2  21 4369.63 695.716   1
   3   2  21 3643.72 635.978   1
  -3  -2  21 3061.36 561.348   1
  -3  -2 -21 4078.61 430.147   4
   3  -2  22 71.6819 368.542   1
   3   2  22 621.005 383.220   1
  -3  -2  22-8.27981 317.247   1
  -3   2  22 275.306 321.632   1
  -3  -2 -22-96.1648 133.449   4
  -3   2  23 5802.46 816.073   1
   3   2  23 5923.36 824.888   1
   3  -2  23 5730.14 782.513   1
  -3  -2  23 5875.03 806.273   1
  -3   2  24 1202.50 480.980   1
  -3  -2  24 429.471 412.842   1
   3   2  24 511.424 406.909   1
   3  -2  24-299.476 357.065   1
  -3  -2  25 7147.49 920.164   1
  -3   2  25 8270.71 1004.60   1
   3   2  25 8910.04 1050.07   1
   3   2  26 817.238 499.880   1
  -3   2  26 72.8194 359.959   1
  -3   2  27-380.722 386.301   1
   3   2  27 499.342 363.216   1
   3   2  28 444.905 355.292   1
  -3   2  28 1514.71 522.360   1
  -3   2  29 385.717 342.685   1
   3   2  29 159.425 325.565   1
  -3   2  30 1556.96 601.964   1
   3   2  30 1645.49 577.063   1
  -3   2  31-82.7698 357.698   1
   3   2  31 45.4370 420.456   1
  -3   2  32-608.981 545.660   1
   3   2  32-388.516 467.555   1
  -3   2  33 187.485 490.269   1
   3   2  33 4.14825 434.487   1
  -3   3   0 3683.20 313.447   2
  -3  -3   0 3267.73 302.886   2
   3  -3   1 8014.10 515.879   4
  -3   3   1 7977.51 447.311   2
  -3  -3   1 7266.90 417.992   2
   3  -3   2 75037.5 1449.14   4
   3   3  -2 75529.8 1330.96   2
  -3   3   2 71100.3 1291.80   2
   3  -3  -2 67271.7 1288.13   2
  -3  -3   2 71537.7 1298.89   2
  -3  -3   3 2435.90 294.060   2
  -3   3   3 2690.17 281.809   2
   3  -3   3 2582.20 282.143   4
   3   3  -3 2754.37 291.411   2
   3  -3  -3 2459.63 276.648   2
  -3   3   4 450.352 182.497   2
   3   3  -4 92.6630 134.577   2
   3  -3  -4 284.899 154.257   2
  -3  -3   4 51.3939 165.329   2
   3   3   4 215.187 213.879   4
   3  -3   4 84.9286 138.321   4
  -3  -3   5 299.040 194.983   2
  -3   3   5 202.630 193.586   2
   3   3  -5 336.883 165.842   2
   3  -3  -5 202.644 184.886   2
   3   3   5 559.980 235.970   4
   3  -3   5 293.081 139.641   4
  -3  -3   6 164632. 2287.60   2
  -3   3   6 161553. 2283.33   2
   3  -3   6 168754. 1918.17   4
   3   3   6 164801. 2435.55   4
   3  -3  -6 167503. 2280.97   2
   3   3  -6 165891. 2254.50   2
  -3   3   7 40746.3 1197.20   2
  -3  -3   7 39433.3 1164.64   2
   3   3   7 41069.4 1213.73   4
   3  -3   7 41924.6 923.388   4
   3  -3  -7 36953.1 1157.33   2
   3   3  -7 39405.2 1164.93   2
  -3  -3   8 5618.37 479.158   2
   3   3  -8 5527.25 468.376   2
  -3   3   8 6120.28 512.114   2
   3  -3  -8 5612.74 482.806   2
   3   3   8 5585.55 472.066   4
  -3   3  -8 5466.63 566.039   3
  -3   3   9 8402.53 605.709   2
  -3  -3   9 9331.45 634.665   2
   3   3  -9 7935.89 577.250   2
   3  -3  -9 7997.15 593.871   2
  -3   3  -9 9682.51 693.590   1
   3   3  -9 8597.67 663.422   1
   3   3   9 7738.04 546.803   4
  -3   3  -9 9226.75 728.485   3
   3   3 -10 61013.1 1620.63   2
   3  -3 -10 61013.7 1632.91   2
  -3   3  10 62893.6 1687.48   2
  -3  -3  10 63431.9 1681.82   2
   3   3 -10 64404.7 1793.60   1
  -3   3 -10 61793.0 1761.69   1
  -3   3 -10 62451.8 1857.90   3
   3   3  10 62750.4 1527.50   4
   3   3 -11 16076.8 886.486   2
  -3   3  11 16033.3 896.097   2
  -3  -3  11 16202.6 897.428   2
   3  -3 -11 17303.2 910.952   2
  -3   3 -11 16146.6 1005.52   3
   3   3  11 17260.5 827.625   4
   3   3 -11 15940.1 760.886   3
  -3   3  12 3.27706 244.494   2
  -3  -3  12 105.629 206.175   2
  -3   3 -12 452.848 108.407   4
   3   3  12 225.344 194.163   4
  -3  -3 -12 230.352 167.733   4
   3   3 -12 810.464 247.603   3
  -3   3 -12 574.582 305.302   3
  -3   3 -13 5973.07 295.508   4
  -3  -3 -13 6053.51 510.809   4
   3   3 -13 5674.20 504.905   3
  -3   3 -13 6153.57 690.824   3
  -3   3 -14 28026.6 601.067   4
  -3   3 -14 28501.0 1408.99   3
   3   3 -14 27243.5 1097.61   3
  -3  -3 -14 27631.6 1076.18   4
  -3  -3 -15 1589.15 281.369   4
  -3   3 -15 1728.71 160.627   4
  -3   3 -15 1688.16 407.612   3
   3   3 -15 1554.47 286.837   3
   3   3 -16 9060.38 661.343   3
  -3  -3 -16 9776.00 661.058   4
  -3   3 -16 8685.44 313.617   4
  -3   3 -16 10240.6 946.505   3
  -3   3 -17 7155.73 272.421   4
   3   3 -17 6360.40 584.650   3
  -3   3 -17 8988.58 859.331   3
  -3  -3 -17 6743.57 571.032   4
   3   3 -18 22301.3 1116.51   3
  -3  -3 -18 21848.1 1014.60   4
  -3   3 -18 20417.2 434.375   4
  -3   3 -18 23036.8 1404.94   3
  -3   3 -19 3046.22 608.744   3
   3   3 -19 4195.60 510.430   3
   3   3 -20 2204.54 403.031   3
  -3   3 -20 1784.55 479.822   3
  -3   3 -21 9510.04 980.587   3
  -3   3  22 12954.8 1191.96   1
   3   3  22 9615.29 1018.58   1
  -3   3 -22 14018.9 1245.33   3
  -3   3  23 97.6765 345.635   1
   3   3  23 370.239 408.346   1
  -3   3 -23 134.047 402.559   3
   3   3  24 29293.1 1839.32   1
  -3   3  24 28551.9 1809.05   1
  -3   3  25 3469.30 711.451   1
   3   3  25 4727.67 825.060   1
  -3   3  26 23969.0 1738.16   1
   3   3  26 19932.1 1568.07   1
   3   3  27 2264.58 668.703   1
  -3   3  27 2937.58 680.773   1
  -3   3  28 34215.6 2160.39   1
   3   3  28 34961.5 2187.32   1
  -3   3  29 5933.84 977.414   1
   3   3  29 4296.30 914.567   1
  -3   3  30 3900.41 840.204   1
   3   3  30 4772.78 895.930   1
  -3   3  31 2336.75 656.936   1
   3   3  31 2146.82 656.526   1
   3   3  32 8739.95 1228.83   1
  -3   3  32 8491.33 1219.43   1
  -3   3  33 309.440 536.805   1
   3   3  33 196.320 464.243   1
  -3  -4   0-39.2334 111.412   2
  -3   4   0 196.926 133.894   2
   3  -4   0 233.147 217.148   4
   3  -4   1 8223.99 568.247   4
   3  -4  -1 8927.46 629.707   4
  -3   4  -1 8417.93 453.898   2
  -3   4   1 8537.31 444.508   2
  -3  -4  -1 8248.42 442.188   2
  -3  -4   1 8588.29 447.150   2
  -3   4   2 1378.55 223.107   2
  -3  -4   2 1175.30 202.991   2
   3  -4   2 1221.58 249.453   4
   3  -4  -2 1566.36 311.460   4
   3   4   2 1614.75 349.663   4
  -3   4   3 10927.0 536.803   2
  -3  -4   3 11516.2 541.370   2
   3  -4  -3 10826.6 720.429   4
   3  -4   3 11624.2 645.625   4
   3   4   3 10428.2 692.994   4
   3   4  -3 11734.3 556.872   2
   3  -4  -3 10544.5 527.591   2
  -3  -4   4 305.424 187.842   2
  -3   4   4 243.377 163.037   2
   3   4   4-159.154 257.730   4
   3  -4   4 151.768 147.996   4
   3  -4  -4 459.589 253.813   4
   3   4  -4 319.291 149.871   2
   3  -4  -4 179.624 151.797   2
   3   4  -5 702.691 180.890   2
   3  -4  -5 1172.13 222.997   2
  -3   4   5 762.537 189.353   2
  -3  -4   5 903.271 202.826   2
   3  -4   5 1141.39 240.285   4
   3   4   5 751.022 299.261   4
  -3   4   6 28034.8 950.332   2
  -3  -4   6 27127.6 925.211   2
   3  -4   6 29165.0 955.950   4
   3   4   6 27774.8 1127.57   4
   3   4  -6 25424.5 886.107   2
   3  -4  -6 27377.9 925.044   2
  -3   4   7 31072.2 1052.11   2
  -3  -4   7 30093.4 1024.42   2
   3   4   7 30629.4 1187.11   4
   3  -4   7 30871.7 958.151   4
   3  -4  -7 29158.3 1009.81   2
   3   4  -7 31781.5 1042.84   2
   3  -4  -8 3874.21 389.761   2
  -3  -4   8 4420.96 426.229   2
  -3   4   8 4147.43 423.323   2
   3   4   8 3708.38 455.187   4
   3   4  -8 4476.47 420.414   2
  -3  -4   9 21977.7 954.093   2
  -3   4   9 23048.3 979.456   2
   3  -4  -9 21774.2 941.246   2
   3   4  -9 20835.0 914.975   2
  -3   4  -9 22250.9 799.884   4
   3   4   9 21933.4 1023.03   4
  -3   4  10 21451.7 980.286   2
  -3  -4  10 22724.0 1012.81   2
   3  -4 -10 22248.5 983.786   2
   3   4 -10 21092.2 958.342   2
  -3   4 -10 20855.0 749.173   4
   3   4  10 20235.3 995.808   4
  -3   4 -10 21592.9 1164.30   3
   3   4 -11 2498.32 362.751   2
   3  -4 -11 1877.26 335.843   2
  -3   4  11 2330.01 353.394   2
  -3  -4  11 3156.50 422.286   2
  -3   4 -11 1695.08 220.078   4
   3   4  11 1980.22 342.514   4
  -3   4 -11 1823.45 433.613   3
   3   4  12 440.753 252.690   4
  -3   4 -12-35.9465 122.242   4
  -3   4 -12 247.815 273.237   3
   3   4  13 579.862 255.135   4
  -3   4 -13 948.891 177.041   4
   3   4 -13 1482.61 318.461   3
  -3   4 -13 430.429 277.743   3
  -3   4 -14 1548.88 214.705   4
  -3   4 -14 1946.94 466.704   3
   3   4 -14 1691.69 344.130   3
  -3   4 -15 15286.5 1115.97   3
   3   4 -15 15676.5 928.378   3
  -3   4 -15 16346.9 616.773   4
  -3   4 -16 134.007 115.414   4
  -3   4 -16-274.493 256.080   3
   3   4 -16 38.2532 160.229   3
  -3   4 -17 901.864 174.921   4
   3   4 -17 1021.60 300.660   3
  -3   4 -17 1058.37 417.065   3
  -3   4 -18 3543.25 281.274   4
   3   4 -18 4543.97 555.696   3
  -3   4 -18 3839.73 674.476   3
  -3   4 -19 657.159 141.725   4
   3   4 -19 634.413 229.300   3
  -3   4 -19 998.694 403.398   3
  -3   4 -20 4161.16 281.599   4
   3   4 -20 3826.53 516.881   3
  -3   4 -20 5457.01 804.971   3
  -3   4 -21 99.5380 101.542   4
   3   4 -21-81.6954 187.811   3
  -3   4 -21-276.068 400.823   3
  -3   4 -22 380.077 331.635   3
   3   4 -22 971.226 330.945   3
   3   4 -23 2096.41 443.942   3
  -3   4 -23 1473.07 484.894   3
   3   4 -24 1469.90 405.457   3
  -3   4 -24 1376.26 488.768   3
   3   4  25-68.2354 351.312   1
  -3   4 -25-279.862 287.304   3
   3   4  26-35.2940 340.913   1
  -3   4  26 422.545 373.181   1
  -3   4 -26-378.933 419.324   3
  -3   4  27-467.009 498.451   1
   3   4  27 853.848 446.751   1
  -3   4  28 656.968 442.740   1
   3   4  28 640.334 487.708   1
  -3   4  29 71.1808 421.717   1
   3   4  29 499.878 474.971   1
   3   4  30 583.642 379.300   1
  -3   4  30 896.868 550.191   1
  -3   4  31 1765.17 589.972   1
   3   4  31 2420.78 702.655   1
  -3   4  32 200.211 504.134   1
   3   4  32 282.521 506.803   1
   3   5   0 44024.7 1537.07   4
  -3  -5   0 41819.6 961.533   2
  -3   5   0 42612.1 964.362   2
   3  -5   1 22304.3 1032.49   4
   3   5   1 23066.3 1130.94   4
  -3   5  -1 24194.0 729.979   2
  -3  -5   1 22158.1 721.532   2
  -3  -5  -1 21891.1 709.272   2
  -3   5   1 23897.7 730.355   2
  -3  -5   2 2740.61 266.994   2
  -3   5   2 2704.73 259.480   2
   3   5   2 2364.61 432.155   4
   3  -5   2 3084.67 415.483   4
  -3  -5  -2 2501.44 254.891   2
  -3   5  -2 2760.91 260.491   2
  -3   5   3 71.7035 113.104   2
  -3  -5   3 109.350 133.504   2
   3  -5   3 360.142 204.214   4
   3   5   3 629.809 303.891   4
  -3   5   4 19613.8 733.441   2
  -3  -5   4 21046.0 743.749   2
   3  -5   4 22103.4 994.017   4
   3   5   4 19699.4 1050.27   4
   3  -5  -4 20895.4 752.784   2
   3   5  -4 21081.5 743.791   2
  -3  -5   5 13015.3 625.039   2
  -3   5   5 13196.1 635.190   2
   3  -5   5 13233.1 756.557   4
   3   5   5 12933.3 869.096   4
   3   5  -5 12197.5 590.290   2
   3  -5  -5 12838.5 613.639   2
   3  -5  -6 82.5085 113.990   2
   3   5  -6 160.904 123.982   2
   3   5   6 517.760 323.554   4
   3  -5   6 15.9743 145.008   4
  -3   5   6 42.4744 150.057   2
  -3  -5   6 120.671 121.015   2
   3   5  -7 359.486 105.788   2
   3  -5  -7 536.959 201.393   2
  -3   5   7 444.200 186.939   2
  -3  -5   7 612.684 203.063   2
   3   5   7 1422.84 337.665   4
  -3   5  -7 1097.22 273.657   4
  -3  -5   8 30938.8 1081.90   2
  -3   5   8 30771.5 1087.36   2
   3   5   8 29370.2 1297.22   4
  -3   5  -8 28770.3 1072.26   4
   3   5  -8 29858.7 1040.66   2
   3  -5  -8 29939.0 1056.21   2
  -3  -5   9 26031.8 1048.26   2
  -3   5   9 27192.0 1076.04   2
  -3   5  -9 26009.0 1001.48   4
   3   5   9 27421.4 1249.45   4
   3   5  -9 26362.2 1025.76   2
   3  -5  -9 26970.4 1045.13   2
  -3   5 -10 7968.95 552.953   4
   3   5  10 9615.56 788.654   4
   3   5 -10 7947.01 592.787   2
   3  -5 -10 9178.22 645.311   2
   3   5 -11 11223.6 723.931   2
   3  -5 -11 12269.8 767.448   2
   3   5  11 11979.2 858.286   4
  -3   5 -11 10589.4 628.187   4
  -3   5 -12 65856.7 1541.02   4
   3   5  12 67917.9 2041.32   4
  -3   5 -12 69173.7 2277.86   3
   3   5  13 3062.90 488.327   4
  -3   5 -13 3584.79 371.001   4
  -3   5 -13 2974.48 569.343   3
  -3   5 -14 129.615 131.746   4
  -3   5 -14-106.956 317.163   3
  -3   5 -15 265.262 161.149   4
  -3   5 -15 264.766 385.362   3
   3   5 -15 83.5870 184.068   3
  -3   5 -16 6187.49 462.640   4
   3   5 -16 6436.99 650.741   3
  -3   5 -16 6539.76 790.574   3
  -3   5 -17 9783.97 576.381   4
  -3   5 -17 9169.50 941.333   3
   3   5 -17 9989.48 821.915   3
  -3   5 -18 159.657 148.181   4
  -3   5 -18 301.010 305.542   3
   3   5 -18 455.397 214.215   3
  -3   5 -19 1346.95 239.535   4
   3   5 -19 1459.59 381.606   3
  -3   5 -19 1561.89 442.236   3
  -3   5 -20 11137.6 570.464   4
  -3   5 -20 9640.59 1008.24   3
   3   5 -20 12657.6 982.630   3
   3   5 -21 20606.9 1299.81   3
  -3   5 -21 18515.6 1433.24   3
   3   5 -22 17492.7 1214.07   3
  -3   5 -22 16596.1 1387.54   3
  -3   5 -23 2878.47 680.663   3
   3   5 -23 3678.00 621.245   3
   3   5 -24 15468.7 1196.32   3
  -3   5 -24 16707.7 1442.88   3
   3   5 -25 1494.46 423.087   3
  -3   5 -25 1776.35 606.542   3
   3   5 -26 8420.75 921.546   3
  -3   5 -26 9280.21 1132.54   3
   3   5 -27 641.740 408.154   3
  -3   5 -27 501.820 406.982   3
  -3   5  28 2871.03 720.844   1
   3   5  28 3454.53 768.912   1
  -3   5 -28 3076.98 778.230   3
  -3   5  29 1346.79 609.613   1
   3   5  29 30.5323 397.197   1
  -3   5  30 6264.50 1035.84   1
   3   5  30 7206.16 1115.56   1
  -3   5  31-233.057 518.699   1
   3   5  31-387.589 460.018   1
  -3   6   0 102.786 110.472   2
  -3  -6   0-54.0259 81.1207   2
   3   6   0-114.897 293.334   4
  -3   6  -1 109.135 108.763   2
  -3   6   1 77.9718 92.3891   2
  -3  -6   1 267.618 122.867   2
  -3  -6  -1 159.581 117.431   2
   3   6  -1 496.181 298.528   4
   3   6   1-130.056 321.174   4
  -3   6   2 576.671 155.396   2
  -3  -6   2 578.025 147.293   2
  -3   6  -2 409.562 140.311   2
  -3  -6  -2 725.980 157.760   2
   3   6  -2 787.754 292.823   4
   3   6   2 813.901 312.213   4
  -3  -6   3 4002.61 317.017   2
  -3   6   3 3729.13 322.695   2
   3   6   3 4580.82 600.502   4
   3   6  -3 3629.87 540.176   4
  -3   6  -3 3953.63 314.361   2
  -3  -6  -3 3433.17 294.566   2
  -3   6   4 4292.32 352.717   2
  -3  -6   4 3975.93 324.078   2
   3   6   4 4046.62 578.665   4
  -3   6   5 566.127 181.861   2
  -3  -6   5 666.729 183.038   2
   3   6   5 352.100 267.216   4
   3   6  -5 785.719 168.559   2
   3  -6  -5 397.927 131.967   2
  -3   6   6 2161.46 303.297   2
  -3  -6   6 2242.40 277.654   2
   3   6   6 2503.83 475.031   4
   3  -6  -6 2265.05 282.366   2
   3   6  -6 2299.38 273.448   2
   3  -6  -7 316.548 155.580   2
   3   6  -7 146.000 116.170   2
   3   6   7-10.2118 248.691   4
  -3   6  -7 262.728 209.432   4
   3   6   8 4728.65 598.427   4
  -3   6  -8 4133.53 474.949   4
   3  -6  -8 4035.22 394.280   2
   3   6  -8 3945.97 378.632   2
   3  -6  -9 1921.95 297.315   2
   3   6  -9 1849.40 294.025   2
  -3   6  -9 1954.45 354.059   4
   3   6   9 1972.98 436.351   4
   3   6 -10 2023.61 313.804   2
   3  -6 -10 1392.14 272.914   2
  -3   6 -10 1699.24 340.523   4
   3   6  10 1656.76 409.820   4
   3   6 -11 2452.06 367.607   2
   3  -6 -11 2264.97 360.870   2
   3   6  11 2454.40 473.476   4
  -3   6 -11 2160.32 340.655   4
   3   6  12 766.986 362.024   4
  -3   6 -12-153.584 188.441   4
  -3   6 -13 3820.77 429.979   4
   3   6  13 4253.68 584.922   4
  -3   6 -14 684.611 227.391   4
  -3   6 -14 403.261 345.076   3
  -3   6 -15 444.380 169.070   4
  -3   6 -15 239.633 332.605   3
  -3   6 -16 1018.64 244.525   4
  -3   6 -16 1546.22 453.386   3
  -3   6 -17 2337.94 336.108   4
  -3   6 -17 2413.14 521.751   3
   3   6 -17 2586.57 463.751   3
  -3   6 -18 237.979 200.223   4
   3   6 -18 226.395 273.019   3
  -3   6 -18 314.410 324.259   3
  -3   6 -19 1150.28 240.149   4
   3   6 -19 739.396 303.337   3
  -3   6 -19 447.230 378.753   3
  -3   6 -20 286.711 188.744   4
  -3   6 -20 59.7609 328.567   3
   3   6 -20 229.172 240.629   3
  -3   6 -21 1176.86 459.718   3
   3   6 -21 544.087 262.959   3
   3   6 -22 450.044 296.470   3
  -3   6 -22 46.7053 352.360   3
   3   6 -23 23.1483 211.589   3
  -3   6 -23 245.477 419.257   3
  -3   6 -24-528.440 469.447   3
   3   6 -24-22.3292 281.103   3
   3   6 -25 271.751 238.071   3
  -3   6 -25-5.45476 338.411   3
  -3   6 -26 1100.81 528.481   3
   3   6 -26 1430.93 462.973   3
   3   6 -27 768.358 319.879   3
  -3   6 -27 2556.68 732.227   3
  -3   6 -28 283.586 372.940   3
   3   6 -28-335.898 305.328   3
   3   6 -29 1158.50 429.822   3
  -3   6 -29 1344.61 585.078   3
   3   6  30 155.692 373.418   1
  -3   6  30 1481.38 609.073   1
  -3   6 -30 1178.80 636.003   3
  -3   7   0 2208.80 201.806   2
  -3  -7   0 2152.56 196.025   2
   3   7   0 2660.94 492.022   4
  -3   7  -1 1913.86 187.885   2
  -3   7   1 1840.73 188.548   2
  -3  -7  -1 2068.80 192.141   2
  -3  -7   1 1860.76 201.715   2
   3   7   1 2335.67 479.611   4
   3   7  -1 1737.56 451.738   4
  -3   7   2 13508.4 498.395   2
  -3  -7   2 13225.5 481.086   2
   3   7   2 15557.6 1088.63   4
   3   7  -2 14349.1 1058.07   4
  -3  -7  -2 13259.5 484.762   2
  -3   7  -2 13848.9 490.659   2
  -3  -7   3 17101.1 579.585   2
  -3   7   3 16908.1 598.939   2
   3   7  -3 17650.7 1149.58   4
   3   7   3 16849.4 1150.19   4
  -3  -7  -3 17488.9 585.351   2
  -3   7  -3 17269.9 574.555   2
   3   7   4 62.8336 259.166   4
   3   7  -4 434.619 283.281   4
  -3  -7  -4 404.440 119.437   2
  -3   7  -4 398.394 148.005   2
   3   7   5 4715.16 647.650   4
   3   7  -5 3978.47 612.491   4
  -3   7  -5 4253.21 332.631   2
   3   7  -6 15965.8 1134.46   4
   3   7   6 18333.1 1211.34   4
   3   7   7 14711.3 1103.23   4
  -3   7  -7 16281.3 1020.15   4
   3   7  -7 14402.5 662.509   2
   3  -7  -7 13725.4 667.991   2
   3   7   8 664.692 376.529   4
   3  -7  -8 105.616 146.521   2
   3   7  -8 241.586 131.438   2
   3   7  -9 79.9369 124.415   2
   3  -7  -9-146.752 160.221   2
  -3   7  -9 489.207 272.009   4
   3   7   9-515.874 390.397   4
   3   7 -10 24.2301 125.053   2
   3  -7 -10-52.8912 125.925   2
  -3   7 -10 39.0660 187.074   4
   3   7  10 60.2709 246.220   4
  -3   7 -11 4604.97 530.233   4
   3   7  11 5278.82 716.083   4
   3   7 -11 4540.52 464.490   2
   3  -7 -11 4994.96 490.019   2
   3   7  12 2241.86 510.253   4
  -3   7 -12 1325.61 328.768   4
   3   7  13 274.003 355.561   4
  -3   7 -13 659.603 239.728   4
  -3   7 -14 916.162 248.117   4
  -3   7 -15 45104.9 1575.11   4
  -3   7 -15 42916.4 2098.70   3
  -3   7 -16 132.267 183.247   4
  -3   7 -16 498.259 397.639   3
  -3   7 -17 7722.08 643.490   4
  -3   7 -17 6535.78 865.221   3
  -3   7 -18 12577.7 1256.90   3
  -3   7 -18 10623.7 762.590   4
   3   7 -18 13878.3 1115.25   3
   3   7 -19 22263.7 1438.17   3
  -3   7 -19 18647.4 1509.54   3
  -3   7 -19 19285.7 1003.16   4
   3   7 -20 4289.90 672.206   3
  -3   7 -20 3484.45 680.660   3
   3   7 -21 235.145 303.146   3
  -3   7 -21-106.348 291.562   3
  -3   7 -22 5010.13 876.739   3
   3   7 -22 4810.53 706.502   3
  -3   7 -23 4813.86 879.869   3
   3   7 -23 2800.19 582.066   3
   3   7 -24 993.964 400.006   3
  -3   7 -24 1407.04 640.252   3
   3   7 -25 55.3937 243.779   3
  -3   7 -25-297.876 332.617   3
  -3   7 -26 6030.72 997.126   3
   3   7 -26 5406.01 838.190   3
   3   7 -27 4983.74 810.239   3
  -3   7 -27 6564.15 1064.13   3
   3   7 -28 460.323 372.846   3
  -3   7 -28 1015.22 539.960   3
  -3   7 -29 13.7125 385.375   3
   3   7 -29 281.486 283.575   3
   3   8   0 244.499 355.790   4
   3   8   1 3055.78 561.207   4
   3   8  -1 2739.50 596.494   4
   3   8   2 4815.70 671.753   4
   3   8  -2 3641.04 582.519   4
  -3   8  -3 10752.5 321.446   2
  -3  -8  -3 11182.5 353.721   2
   3   8   3 11896.5 1048.82   4
   3   8  -3 14202.1 1133.29   4
  -3   8  -4 48.4801 85.4340   2
  -3  -8  -4 114.005 81.5859   2
   3   8   4 146.016 260.675   4
   3   8  -5 5458.37 790.181   4
   3   8   5 5622.62 771.115   4
  -3  -8  -5 4886.54 312.515   2
  -3   8  -5 5248.79 312.685   2
   3   8   6 2338.64 517.206   4
   3   8  -6 1569.16 442.047   4
  -3   8  -6 1828.05 212.722   2
  -3  -8  -6 1765.99 212.571   2
   3   8  -7-421.978 385.688   4
   3   8   7 181.161 308.608   4
   3   8  -8 5990.95 739.609   4
  -3   8  -8 7418.46 782.141   4
   3   8   8 6360.68 837.914   4
   3   8  -9 255.998 240.108   4
  -3   8  -9 958.144 376.698   4
   3   8   9 382.405 359.132   4
   3   8  -9 451.465 135.498   2
   3   8  10 1085.15 429.427   4
   3   8 -10 631.994 379.462   4
  -3   8 -10 1601.40 412.414   4
  -3   8 -11 627.557 316.832   4
   3   8 -11 524.267 359.579   4
   3   8  11 596.052 400.761   4
  -3   8 -12 204.431 213.329   4
   3   8  12 805.625 440.546   4
   3   8 -12 107.743 299.325   4
  -3   8 -13 279.115 255.658   4
   3   8  13-195.739 337.960   4
  -3   8 -14-51.4323 203.672   4
  -3   8 -15 192.298 212.157   4
  -3   8 -16 589.434 242.914   4
  -3   8 -16 863.575 422.235   3
  -3   8 -17 90.9693 215.723   4
  -3   8 -17 639.287 444.407   3
  -3   8 -18 448.262 237.808   4
  -3   8 -18 181.370 325.812   3
  -3   8 -19 400.364 459.020   3
   3   8 -19 734.425 426.445   3
  -3   8 -20 96.6696 339.311   3
   3   8 -20 555.699 344.514   3
   3   8 -21 636.892 365.543   3
  -3   8 -21 7.43948 384.463   3
   3   8 -22 470.492 320.692   3
  -3   8 -22 917.420 590.964   3
  -3   8 -23 1279.94 553.521   3
   3   8 -23 1642.37 532.276   3
  -3   8 -24 2535.11 645.560   3
   3   8 -24 2906.27 597.758   3
   3   8 -25-360.855 356.125   3
  -3   8 -25 348.534 384.790   3
   3   8 -26 388.970 285.961   3
  -3   8 -26 124.980 437.940   3
   3   8 -27-266.293 338.492   3
   3   8 -28 267.215 287.576   3
   3   9   0 3026.66 669.013   4
   3   9   1 16887.6 1332.35   4
   3   9  -1 15167.0 1252.18   4
   3   9   2 559.133 406.837   4
   3   9  -2 201.206 378.121   4
   3   9   3 7565.82 941.433   4
   3   9  -3 5931.26 809.200   4
   3   9   4 25.8715 325.915   4
   3   9  -4 222.797 346.360   4
   3   9  -5-4.95967 331.488   4
   3   9   5 228.210 308.272   4
   3   9  -6 532.089 386.893   4
   3   9   6-95.0829 341.339   4
   3   9  -7 342.007 431.542   4
   3   9   7 20.5845 349.148   4
   3   9   8 1152.68 435.084   4
   3   9  -8 1880.63 489.777   4
   3   9   9 4695.46 765.264   4
   3   9  -9 5004.57 803.492   4
   3   9 -10 13629.3 1197.91   4
   3   9  10 13958.2 1263.60   4
  -3   9 -10 15455.4 1171.11   4
   3   9 -11 1015.76 468.245   4
  -3   9 -11 2448.87 527.732   4
   3   9  11 1866.44 542.843   4
   3   9 -12 2118.97 576.317   4
  -3   9 -12 1249.24 402.320   4
   3   9  12 1342.16 514.096   4
  -3   9 -13 20106.3 1288.61   4
   3   9 -13 16972.8 1331.26   4
   3   9 -14-888.974 432.688   4
  -3   9 -14 250.990 289.121   4
   3   9 -15-240.850 371.831   4
  -3   9 -15 561.269 308.461   4
   3   9 -16 106.308 371.046   4
  -3   9 -16 1548.51 393.542   4
   3   9 -17 3334.20 637.136   4
  -3   9 -17 3376.54 555.606   4
  -3   9 -17 4471.10 835.426   3
   3   9 -18 1933.03 447.136   4
  -3   9 -18 1666.77 563.526   3
   3   9 -19 20.2204 301.263   4
  -3   9 -19-160.538 319.340   3
   3   9 -19 29.6468 309.723   3
   3   9 -20-473.596 372.868   4
  -3   9 -20 386.673 457.136   3
   3   9 -20 135.026 281.220   3
   3   9 -21 19623.0 1530.91   3
  -3   9 -21 22648.7 1869.92   3
   3   9 -21 19015.3 1454.65   4
   3   9 -22 289.488 298.082   4
   3   9 -22-35.9896 269.561   3
  -3   9 -22-721.775 492.786   3
   3   9 -23 1646.33 531.875   4
  -3   9 -23 1695.71 732.728   3
   3   9 -23 584.365 313.413   3
   3   9 -24 197.568 301.033   4
  -3   9 -24 797.341 500.040   3
   3   9 -24 417.339 294.260   3
   3   9 -25 6574.21 966.826   3
   3   9 -26 710.189 423.978   3
   3   9 -27 523.069 320.165   3
   3  10   0 32.8652 392.826   4
   3  10   1-424.320 394.346   4
   3  10  -1 773.149 491.543   4
   3  10   2 6799.86 927.999   4
   3  10  -2 8173.91 1012.40   4
   3  10  -3 1129.86 487.484   4
   3  10   3 1051.55 485.479   4
   3  10  -4 311.398 431.551   4
   3  10   4-354.497 429.194   4
   3  10  -5 493.160 461.617   4
   3  10   5-607.722 492.425   4
   3  10  -6 705.657 461.355   4
   3  10   6 823.339 452.866   4
   3  10  -7 2145.98 607.411   4
   3  10   7 1462.14 559.864   4
   3  10  -8 759.937 425.721   4
   3  10   8 2106.45 653.022   4
   3  10  -9 99.5699 290.564   4
   3  10   9 29.2479 412.958   4
   3  10  10 2560.96 616.788   4
   3  10 -10 3388.36 702.383   4
   3  10  11 327.370 445.401   4
   3  10 -11-385.086 335.441   4
   3  10  12-296.393 342.796   4
   3  10 -12 707.598 367.713   4
   3  10 -13-300.547 391.653   4
   3  10 -14 443.408 402.075   4
   3  10 -15 431.928 424.153   4
   3  10 -16-445.386 431.402   4
   3  10 -17-18.1423 294.630   4
  -3  10 -17 1239.42 592.210   3
   3  10 -18 488.647 333.980   4
  -3  10 -18 69.9458 374.839   3
   3  10 -19-371.183 398.108   4
  -3  10 -19 843.792 466.953   3
   3  10 -20-376.939 407.880   4
  -3  10 -20 852.248 511.214   3
   3  10 -20 554.465 401.315   3
   3  10 -21-316.326 368.242   4
   3  10 -21 278.781 337.521   3
   3  10 -22-174.028 314.650   4
   3  10 -22-55.7524 256.683   3
   3  10 -23 712.208 435.653   4
   3  10 -23 454.301 379.549   3
   3  10 -24 654.440 463.062   3
   3  10 -25-86.9767 289.324   3
   3  10 -26 1101.26 498.038   3
   3  11   0 1276.69 566.177   4
   3  11  -1-278.550 464.486   4
   3  11   1 684.298 498.048   4
   3  11  -2 1240.97 548.744   4
   3  11   2-197.948 352.053   4
   3  11  -3 716.466 474.473   4
   3  11   3 50.8267 383.321   4
   3  11  -4 3896.44 765.488   4
   3  11   4 4006.21 791.292   4
   3  11  -5 49.3916 360.421   4
   3  11   5 52.3028 448.996   4
   3  11  -6 6617.10 989.121   4
   3  11   6 6401.21 993.577   4
   3  11  -7 9995.14 1179.29   4
   3  11   7 7585.38 1070.43   4
   3  11  -8 1270.64 510.326   4
   3  11   8 1219.78 506.024   4
   3  11  -9 3183.68 732.787   4
   3  11   9 4540.11 882.789   4
   3  11 -10 986.616 522.274   4
   3  11  10 360.625 453.543   4
   3  11 -11 2278.22 607.542   4
   3  11 -12 3559.31 759.258   4
   3  11 -13 265.055 375.061   4
   3  11 -14 790.758 529.035   4
   3  11 -15 6051.35 946.985   4
   3  11 -16 3883.32 779.289   4
   3  11 -17 63.4116 365.429   4
   3  11 -18-14.4754 318.320   4
   3  11 -19 2632.25 641.145   4
   3  11 -20 117.125 323.927   4
   3  11 -20 826.891 422.813   3
   3  11 -21-89.5236 301.424   4
   3  11 -21-469.890 392.196   3
   3  11 -22-77.5980 303.727   4
   3  12   0 110.821 427.596   4
   3  12   1 255.956 532.089   4
   3  12  -1 826.585 567.411   4
   3  12   2 807.724 665.698   4
   3  12  -2 1011.91 563.889   4
   3  12   3 2588.59 766.740   4
   3  12  -3 2483.19 711.889   4
   3  12  -4-23.2263 466.149   4
   3  12   4 158.036 400.500   4
   3  12  -5 770.150 495.758   4
   3  12   5 414.133 459.956   4
   3  12  -6 1056.47 624.727   4
   3  12   6 491.504 486.344   4
   3  12  -7 381.172 453.074   4
   3  12   7 364.177 368.784   4
   3  12  -8 1081.13 613.590   4
   3  12   8 558.562 503.487   4
   3  12  -9 1218.29 478.903   4
   3  12   9 2263.57 778.729   4
   3  12 -10 320.497 471.559   4
   3  12 -11 313.356 405.136   4
   3  12 -12 548.378 492.059   4
   3  12 -13 212.503 413.464   4
   3  12 -14 3454.65 850.187   4
   3  12 -15 1144.07 522.278   4
   4   0   0 28252.6 674.064   3
  -4   0   0 29893.8 953.223   2
   4   0   1-15.2750 116.899   3
   4   0  -1 87.9304 88.0925   3
  -4   0   1-229.974 229.850   2
   4   0   2 115250. 1624.15   3
   4   0  -2 120223. 1932.77   2
  -4   0   2 116277. 1906.19   2
   4   0   3 98.4201 93.5444   1
  -4   0   3 18.0986 80.0724   1
  -4   0   3-28.2047 232.084   2
   4   0  -3 430.146 212.405   2
   4   0   3 39.4303 142.658   3
  -4   0   4 9730.25 388.487   1
   4   0   4 9740.10 382.146   1
   4   0   4 9542.47 545.148   3
  -4   0   4 9170.86 599.980   2
   4   0  -4 9671.86 588.879   2
  -4   0   5 127.640 139.100   1
   4   0   5-63.2913 116.288   1
   4   0  -5 94.6848 162.145   2
  -4   0   5 27.4257 220.637   2
   4   0   5 295.983 187.654   3
  -4   0   6 69440.6 1616.22   2
   4   0   6 65856.3 1224.89   1
  -4   0   6 64601.3 1212.39   1
   4   0   6 65471.3 1542.66   3
   4   0  -6 67748.7 1585.89   2
   4   0   7 297.317 195.450   1
  -4   0   7 207.128 140.700   1
   4   0  -7 133.847 179.961   2
  -4   0   7-220.871 269.193   2
   4   0   7 52.4163 161.610   3
  -4   0   8 11188.5 718.244   2
   4   0   8 10208.3 574.504   1
  -4   0   8 11126.5 601.420   1
   4   0   8 11280.7 708.409   3
  -4   0   8 10416.0 307.234   3
   4   0  -8 10004.5 678.759   2
   4   0  -9 288.246 232.390   2
  -4   0   9 696.728 340.629   2
  -4   0   9 626.174 241.301   1
   4   0   9 383.230 241.809   1
   4   0   9 21.0986 62.2880   4
   4   0   9 35.1601 161.128   3
  -4   0   9 65.1905 72.5153   3
   4   0 -10 50198.5 1531.30   2
  -4   0  10 50635.9 1564.83   2
   4   0  10 45538.8 1337.73   1
  -4   0  10 46694.7 1344.40   1
   4   0  10 48945.7 652.915   4
   4   0  10 46833.1 1533.68   3
  -4   0  10 47746.5 873.515   3
  -4   0  11 112.663 212.149   1
   4   0  11 171.446 222.232   1
  -4   0  11 371.249 285.915   2
  -4   0  11 111.708 102.092   3
  -4   0  12 64077.4 1875.38   2
  -4   0  12 58291.2 1661.85   1
   4   0  12 57150.2 1653.12   1
  -4   0  12 61123.6 1167.40   3
   4   0  13 0.29418 277.549   1
  -4   0  13 418.286 340.115   2
  -4   0  13 447.453 309.648   1
  -4   0  13 325.379 141.398   3
  -4   0  14 48586.8 1754.85   2
  -4   0  14 48521.2 1633.95   1
   4   0  14 47922.6 1625.73   1
  -4   0  14 50306.4 1210.71   3
   4   0  15 686.220 331.231   1
  -4   0  15 257.058 303.637   2
  -4   0  15 403.002 337.137   1
  -4   0  15 312.607 157.592   3
  -4   0  16 63480.5 2143.15   2
  -4   0  16 60854.4 1976.17   1
   4   0  16 61741.5 1981.59   1
  -4   0  16 60612.9 1480.10   3
  -4   0  17 142.207 294.681   1
   4   0  17 651.949 384.489   1
  -4   0  17 170.567 171.690   3
  -4   0  18 41358.8 1736.66   1
   4   0  18 37889.3 1675.25   1
  -4   0  18 38252.3 1289.06   3
   4   0  19 179.506 313.659   1
  -4   0  19 144.742 157.231   3
  -4   0  20 18669.1 1243.10   1
   4   0  20 20289.6 1320.30   1
  -4   0  20 18943.6 988.212   3
  -4   0  21 104.719 305.022   1
   4   0  21 443.963 364.136   1
  -4   0  22 14923.5 1185.96   1
   4   0  22 14807.0 1182.79   1
   4   0  23 328.274 292.246   1
  -4   0  23 217.061 380.888   1
   4   0  24 22533.9 1522.75   1
  -4   0  24 20432.0 1465.50   1
  -4   0  25-29.0610 282.920   1
   4   0  25 693.778 450.062   1
  -4   0  26 12934.0 1243.41   1
   4   0  26 12422.0 1215.53   1
  -4   0  27 139.290 333.090   1
   4   0  27 701.500 447.672   1
  -4   0  28 1202.65 505.298   1
   4   0  28 1470.86 570.399   1
  -4   0  29-206.229 387.512   1
   4   0  29 145.292 463.395   1
  -4   0  30 241.107 333.283   1
   4   0  30 606.849 379.422   1
  -4   0  31 787.265 519.609   1
   4   0  31-37.8766 371.054   1
  -4   0  32 11000.8 1340.20   1
   4   0  32 8223.40 1157.66   1
  -4   0  33 1239.13 558.031   1
   4   0  33 795.859 501.523   1
  -4   0  34 13280.0 1486.64   1
  -4  -1   0-246.070 249.046   2
  -4   1   0 142.688 236.439   2
  -4   1   0 199.844 152.073   3
  -4   1  -1 138.289 153.239   3
  -4  -1   1 572.869 232.993   2
  -4   1   1 83.0619 193.789   2
  -4   1  -2 13043.4 594.119   3
   4   1  -2 14055.3 685.620   2
   4  -1  -2 13440.6 657.547   2
  -4  -1   2 12881.5 663.431   2
  -4   1   2 12678.6 652.111   2
   4   1  -3 5960.85 308.103   1
  -4   1  -3 5462.89 301.044   1
  -4   1  -3 5780.14 447.925   3
  -4   1   3 5851.00 483.049   2
   4   1  -3 4938.76 416.893   2
   4  -1  -3 6539.44 481.890   2
  -4  -1   3 5799.17 488.398   2
   4   1  -4 184.501 123.206   1
  -4   1  -4 47.7719 121.550   1
   4  -1  -4 406.785 237.645   2
  -4   1   4 252.486 218.051   2
   4   1  -4 253.932 222.140   2
  -4  -1   4 44.9149 226.724   2
  -4   1  -4 98.8412 184.515   3
   4   1  -5 46.8983 154.644   1
  -4   1  -5-46.9398 117.231   1
  -4  -1   5 176.189 213.006   2
  -4   1   5 443.165 254.634   2
   4  -1  -5 157.749 200.276   2
   4   1  -5 225.491 221.917   2
   4  -1   5 298.191 211.442   3
  -4   1  -5-109.690 204.526   3
  -4   1   6 9054.38 632.116   2
  -4  -1   6 10552.3 659.029   2
  -4   1  -6 9646.25 512.091   1
   4   1  -6 10684.5 529.191   1
  -4   1  -6 9684.33 651.262   3
   4  -1  -6 10296.1 628.813   2
   4  -1   6 10780.2 640.152   3
   4   1  -6 10471.3 643.397   2
   4   1  -7 595.490 191.703   1
  -4   1  -7 434.069 185.465   1
   4  -1  -7 818.225 269.678   2
   4   1  -7 884.231 272.594   2
  -4  -1   7 930.397 295.838   2
  -4   1   7 1042.47 310.313   2
  -4   1  -7 1257.64 329.337   3
   4  -1   7 846.315 237.148   3
  -4  -1   8 10269.9 676.458   2
  -4   1   8 9657.21 669.894   2
   4   1  -8 10106.0 586.923   1
  -4   1  -8 9936.63 587.792   1
  -4  -1   8 10034.3 572.021   1
   4  -1   8 9623.58 575.698   1
  -4   1  -8 10130.6 706.033   3
   4   1   8 9883.78 451.417   4
   4  -1   8 10472.4 698.312   3
   4   1  -8 10503.1 682.454   2
   4  -1  -8 9459.85 652.070   2
  -4  -1   9 18422.9 940.479   2
  -4   1   9 17546.4 921.047   2
  -4   1  -9 18103.2 826.356   1
   4   1  -9 19779.0 859.138   1
  -4  -1   9 18728.2 837.076   1
   4  -1   9 19394.9 841.570   1
  -4   1  -9 18936.9 977.792   3
   4   1   9 19610.8 622.097   4
   4   1   9 18234.8 935.402   3
   4  -1   9 17832.0 953.623   3
   4  -1  -9 17940.3 908.499   2
   4   1  -9 19358.9 942.821   2
  -4   1  10 1153.86 313.979   2
   4  -1 -10 1198.68 311.727   2
  -4  -1  10 889.685 291.566   2
   4   1 -10 1211.75 275.238   2
   4   1 -10 1183.13 276.188   1
  -4   1 -10 1124.03 241.895   1
   4   1  10 1068.74 232.705   1
  -4  -1  10 1030.49 267.690   1
   4  -1  10 1301.24 276.631   1
   4   1  10 1163.72 170.494   4
  -4   1 -10 1370.29 350.947   3
   4   1  10 1255.68 298.435   3
   4  -1  10 1654.29 323.803   3
  -4   1  11 184.497 259.225   2
  -4  -1  11 635.898 297.403   2
   4   1  11 715.798 264.169   1
   4   1 -11 661.072 234.917   1
  -4   1 -11 789.514 236.684   1
  -4  -1  11 414.141 199.122   1
   4  -1  11 657.888 260.091   1
  -4   1  11 792.928 292.753   1
   4   1  11 634.789 144.047   4
  -4   1 -11 888.626 302.806   3
  -4   1 -12 3943.45 446.522   1
  -4   1  12 4125.14 462.522   1
   4   1  12 4507.40 513.377   1
  -4   1  12 4778.34 555.221   2
   4  -1  12 4383.10 470.329   1
  -4  -1  12 4535.91 501.673   1
  -4  -1  12 4380.50 526.127   2
   4   1 -12 3465.08 424.819   1
   4   1  12 4956.26 313.906   4
  -4   1 -12 5164.09 580.561   3
  -4   1  13-163.300 229.561   1
   4   1  13 315.546 237.720   1
  -4  -1  13-314.525 240.619   1
  -4  -1  13 158.444 286.234   2
  -4   1  13-53.7941 260.278   2
   4  -1  13-101.897 215.792   1
  -4   1 -13 216.530 196.273   1
  -4   1 -13-366.426 302.787   3
  -4   1  14 22148.4 1149.47   1
   4   1  14 19781.3 1082.24   1
  -4  -1  14 20540.6 1080.71   1
   4  -1  14 19588.6 1047.02   1
  -4  -1  14 21080.5 1162.83   2
  -4   1  14 22105.9 1194.82   2
  -4  -1  15 1067.85 302.844   1
   4   1  15 616.950 296.689   1
   4  -1  15 844.218 291.918   1
  -4   1  15 246.258 337.330   2
  -4   1  15 652.572 313.384   1
  -4  -1  15 203.494 287.421   2
  -4   1  15 749.581 190.216   3
  -4  -1  16 1032.66 329.322   1
   4  -1  16 96.3924 242.641   1
  -4   1  16 506.479 285.125   1
   4   1  16 611.582 307.214   1
  -4   1  16 451.118 341.024   2
  -4  -1  16 528.948 325.313   2
  -4   1  16 439.298 172.831   3
  -4  -1  17 1716.61 426.095   1
  -4   1  17 1657.73 409.758   1
   4  -1  17 1050.15 343.827   1
   4   1  17 1945.99 416.701   1
  -4   1  17 1700.33 296.042   3
  -4  -1  18 2731.34 479.225   1
   4   1  18 2966.53 561.728   1
   4  -1  18 2980.52 541.559   1
  -4   1  18 3175.94 558.238   1
  -4   1  18 2693.42 374.994   3
   4  -1  19 3901.59 570.096   1
   4   1  19 3273.58 588.396   1
  -4   1  19 4932.91 708.549   1
  -4  -1  19 4452.92 636.088   1
  -4   1  19 3470.20 432.196   3
  -4  -1  20 4083.93 611.551   1
   4  -1  20 4596.76 664.350   1
  -4   1  20 5006.33 697.158   1
   4   1  20 3487.96 629.241   1
   4  -1  21 1221.13 427.093   1
  -4   1  21 1364.28 446.550   1
   4   1  21 541.813 359.760   1
  -4  -1  21 1702.40 463.575   1
   4  -1  22 1531.96 474.834   1
  -4   1  22 1336.18 441.562   1
  -4  -1  22 1778.15 541.655   1
   4   1  22 941.554 402.068   1
   4  -1  23 2330.50 534.358   1
  -4  -1  23 2105.09 544.482   1
  -4   1  23 1590.32 438.042   1
   4   1  23 2707.80 597.540   1
   4  -1  24 8460.56 955.532   1
  -4   1  24 9039.88 1003.68   1
  -4  -1  24 8109.34 938.435   1
   4   1  24 8166.26 951.116   1
   4  -1  25-301.870 381.325   1
  -4   1  25-48.2842 275.013   1
  -4   1  26 705.748 436.848   1
   4   1  26 905.579 436.965   1
  -4  -1  26 1119.79 467.760   1
   4  -1  26 917.693 389.560   1
  -4   1  27 2364.63 574.776   1
   4   1  27 3936.19 761.706   1
   4  -1  27 3503.91 697.366   1
  -4  -1  27 3714.78 788.866   1
  -4  -1  28 335.535 435.564   1
   4  -1  28 565.168 350.346   1
   4   1  28-147.404 307.765   1
  -4   1  28 64.3780 323.110   1
  -4  -1  29 321.047 403.231   1
   4   1  29 370.059 396.587   1
   4  -1  29-33.5265 331.695   1
  -4   1  29-450.763 453.021   1
  -4   1  30 2260.22 651.423   1
  -4  -1  30 853.200 466.338   1
   4  -1  30 2074.09 613.046   1
   4   1  30 2611.59 651.536   1
   4   1  31 402.775 377.579   1
  -4   1  31 332.850 408.505   1
  -4  -1  31-357.090 471.098   1
   4  -1  31-100.076 411.284   1
  -4  -1  32 1834.84 594.547   1
   4   1  32 676.178 448.260   1
  -4   1  32 575.391 467.288   1
   4  -1  32 113.087 429.135   1
   4  -1  33 273.807 406.136   1
  -4   1  33-479.512 513.134   1
   4   1  33 867.911 560.874   1
  -4  -1  33-267.153 451.641   1
  -4   2   0 74111.2 1519.26   2
  -4  -2   0 75463.4 1534.90   2
  -4   2   1 4626.77 406.012   2
  -4  -2   1 5607.48 445.223   2
  -4   2   2 3271.88 364.051   2
  -4  -2   2 4435.34 411.353   2
   4   2  -2 4120.95 389.838   2
   4  -2  -2 3567.69 373.762   2
   4  -2  -3 7055.76 513.173   2
  -4  -2   3 7418.95 525.077   2
   4   2  -3 7472.34 509.622   2
  -4   2   3 7019.07 499.178   2
  -4   2  -4 44731.2 1271.25   3
   4  -2  -4 41927.1 1195.23   2
  -4  -2   4 40982.6 1195.27   2
   4   2  -4 44934.8 1222.51   2
  -4   2   4 41299.9 1171.45   2
  -4   2   5 200.425 182.166   2
  -4  -2   5 296.456 198.162   2
   4   2  -5 399.395 199.478   2
   4  -2  -5 183.880 152.969   2
  -4   2  -5 142.914 208.282   3
  -4   2  -6 783.172 226.126   1
   4   2  -6 944.899 234.539   1
  -4  -2   6 363.226 249.816   2
   4  -2  -6 864.793 266.451   2
  -4   2   6 898.946 265.593   2
   4   2  -6 771.148 242.756   2
  -4   2  -6 636.609 275.078   3
  -4  -2   7 26448.5 1054.76   2
  -4   2   7 28131.8 1066.03   2
   4   2  -7 26842.5 952.253   1
  -4   2  -7 25633.0 966.841   1
   4  -2   7 26747.0 619.948   4
   4   2   7 27006.4 890.549   4
  -4   2  -7 27569.1 1127.88   3
   4   2  -7 26650.1 1031.24   2
   4  -2  -7 27995.6 1051.87   2
  -4   2   8 47578.7 1423.52   2
  -4  -2   8 48179.7 1434.67   2
   4   2  -8 46261.9 1327.11   1
  -4   2  -8 48516.2 1331.10   1
  -4   2  -8 46910.1 1524.26   3
   4  -2   8 46437.9 730.484   4
   4   2   8 45888.4 1161.76   4
   4   2  -8 47063.2 1411.99   2
   4  -2  -8 47181.5 1403.77   2
  -4  -2   9 56139.2 1624.39   2
  -4   2   9 60280.7 1658.84   2
   4   2  -9 56544.4 1509.65   1
  -4   2  -9 56953.7 1524.81   1
  -4   2  -9 55352.1 1706.83   3
   4   2  -9 57335.1 1055.90   3
   4   2   9 52782.3 1242.91   4
   4  -2   9 59051.0 706.390   4
   4  -2  -9 56192.3 1587.50   2
   4   2  -9 55402.9 1587.49   2
   4   2 -10 168.923 171.360   2
   4  -2 -10 230.719 170.961   2
  -4   2  10 208.170 258.453   2
  -4  -2  10-83.1131 209.262   2
   4   2 -10 295.744 224.509   1
  -4   2 -10 187.834 230.101   1
   4   2  10 221.028 174.169   4
   4   2 -10 134.572 133.028   3
  -4   2 -10 509.730 271.914   3
  -4  -2  11 43828.9 1516.11   2
  -4   2  11 45587.7 1550.81   2
   4   2  11 41286.6 1103.59   4
  -4   2 -11 40714.5 1551.35   3
   4   2 -11 44559.9 1042.78   3
   4   2 -11 44274.1 1481.76   1
  -4   2 -11 43475.0 1453.30   1
  -4   2  12 9781.64 767.951   2
  -4  -2  12 10619.4 795.425   2
   4   2 -12 10104.5 539.571   3
  -4   2 -12 10047.7 818.106   3
   4   2  12 10101.9 551.805   4
   4   2 -12 11251.7 777.973   1
  -4   2 -12 11019.1 762.021   1
  -4  -2  13 28170.7 1298.17   2
  -4   2  13 27972.0 1299.21   2
   4   2 -13 27403.8 917.749   3
   4   2  13 25370.0 886.889   4
  -4   2 -13 27690.0 1368.16   3
  -4   2  14 1183.87 346.432   2
  -4  -2  14 432.574 319.448   2
  -4   2 -14 688.751 348.672   3
   4   2 -14 528.568 135.883   3
  -4   2  15 4946.24 646.464   2
  -4  -2  15 6336.06 715.188   2
   4   2 -15 5295.96 439.956   3
  -4   2 -15 5675.28 679.540   3
  -4   2  16 29103.2 1447.27   2
  -4  -2  16 32944.4 1543.47   2
  -4   2 -16 30067.7 1531.99   3
  -4   2  17 10598.2 931.106   1
   4   2  17 10576.8 924.664   1
  -4   2 -17 9798.63 937.312   3
   4   2  18 31707.5 1587.00   1
  -4   2  18 31152.9 1549.60   1
  -4   2 -18 30441.3 1622.27   3
  -4   2  19 2803.11 581.362   1
   4   2  19 2198.52 529.663   1
   4   2  20 36495.3 1793.63   1
  -4   2  20 37283.5 1829.37   1
  -4   2  21 25055.4 1536.49   1
   4   2  21 23006.7 1474.27   1
  -4   2  22 16100.1 1290.05   1
   4   2  22 16578.4 1287.23   1
  -4   2  23 275.020 325.980   1
   4   2  23 435.009 385.317   1
  -4   2  24 656.939 293.832   1
   4   2  24 1150.00 491.185   1
  -4   2  25 2726.64 640.087   1
   4   2  25 2580.86 618.574   1
   4   2  26 1962.16 555.863   1
  -4   2  26 1920.77 592.682   1
  -4   2  27 11328.5 1212.81   1
   4   2  27 11089.9 1210.01   1
   4   2  28 3089.94 713.969   1
  -4   2  28 3747.92 788.282   1
  -4   2  29 13668.3 1381.61   1
   4   2  29 12819.8 1361.37   1
  -4   2  30 9429.99 1203.10   1
   4   2  30 9180.53 1197.04   1
  -4   2  31 4312.59 859.189   1
   4   2  31 4481.21 903.080   1
  -4   2  32 961.810 525.220   1
   4   2  32 1657.12 612.205   1
  -4   2  33-212.010 459.137   1
   4   2  33 273.161 436.927   1
  -4  -3   0-119.898 187.571   2
  -4   3   0 81.2243 166.572   2
  -4   3  -1 30822.7 974.410   2
  -4  -3  -1 31171.0 980.573   2
  -4  -3   1 31775.0 983.311   2
  -4   3   1 30002.3 966.314   2
  -4   3   2 6594.32 482.634   2
  -4  -3   2 6521.59 470.270   2
  -4   3   3 1316.94 264.699   2
  -4  -3   3 1130.17 251.352   2
   4  -3  -3 1237.04 243.981   2
   4   3  -3 1407.66 276.066   2
  -4  -3   4 1341.39 257.347   2
  -4   3   4 1809.91 301.078   2
   4  -3   4 1923.69 257.776   4
   4   3  -4 1862.48 288.753   2
   4  -3  -4 1470.60 263.111   2
  -4   3   5 8750.37 617.549   2
  -4  -3   5 8097.22 544.637   2
   4  -3   5 8177.93 469.191   4
   4   3  -5 9504.62 580.474   2
   4  -3  -5 9023.31 575.828   2
  -4   3   6 18351.9 843.586   2
  -4  -3   6 17765.7 838.281   2
   4  -3   6 19474.6 681.381   4
   4   3   6 18737.5 858.933   4
   4   3  -6 19412.9 866.189   2
   4  -3  -6 17998.3 827.645   2
   4  -3  -7 1967.42 313.386   2
   4   3  -7 1831.70 305.108   2
  -4   3   7 2014.82 342.614   2
  -4  -3   7 2066.82 349.331   2
   4   3   7 2434.18 343.267   4
   4  -3   7 2360.79 239.035   4
  -4   3  -7 1816.37 371.833   3
   4   3  -8 1251.31 264.207   2
   4  -3  -8 1578.26 293.249   2
  -4  -3   8 1179.76 267.088   2
  -4   3   8 1086.18 305.378   2
  -4   3  -8 1125.32 252.634   1
   4   3  -8 1338.75 268.875   1
   4  -3   8 1327.18 180.403   4
   4   3   8 1578.10 295.969   4
  -4   3  -8 1378.81 326.810   3
  -4   3   9 11540.0 739.876   2
  -4  -3   9 12392.5 756.617   2
  -4   3  -9 10928.9 728.133   1
   4   3  -9 11805.9 764.706   1
   4   3   9 10516.4 644.770   4
   4  -3   9 11679.3 468.491   4
  -4   3  -9 11510.4 844.742   3
   4  -3  -9 11090.6 725.301   2
   4   3  -9 12115.4 751.338   2
   4  -3 -10 1091.54 297.490   2
  -4   3  10 1395.41 334.286   2
  -4  -3  10 686.232 261.808   2
   4   3 -10 1428.61 312.067   2
   4   3 -10 1576.78 336.100   1
  -4   3 -10 1333.53 323.232   1
   4   3  10 1106.15 246.540   4
  -4   3 -10 1049.73 298.198   3
  -4   3  11 6037.47 596.781   2
  -4  -3  11 5068.39 546.624   2
   4   3  11 5449.49 493.519   4
   4   3 -11 5794.37 448.671   3
  -4   3 -11 4989.86 602.395   3
  -4   3  12 4697.78 561.475   2
  -4  -3  12 5035.23 555.071   2
   4   3 -12 4894.96 433.648   3
   4   3  12 4820.08 468.854   4
  -4   3 -12 4852.93 572.035   3
  -4   3  13 3885.90 529.690   2
  -4  -3  13 3984.62 536.841   2
   4   3 -13 3930.55 400.061   3
   4   3  13 4018.37 418.932   4
  -4   3 -13 3847.28 582.025   3
  -4   3  14 3011.08 470.312   2
  -4  -3  14 3463.96 522.853   2
   4   3  14 3358.68 396.939   4
  -4   3 -14 3253.65 516.558   3
   4   3 -14 3659.05 400.886   3
  -4   3  15 242.463 258.997   2
  -4  -3  15-479.228 339.878   2
   4   3 -15-61.7703 157.066   3
  -4   3 -15 687.794 391.454   3
  -4   3 -16 2877.60 498.120   3
   4   3 -16 3186.29 380.842   3
   4   3 -17-118.248 212.074   3
  -4   3 -17 309.817 316.154   3
   4   3 -18 17458.8 945.604   3
  -4   3 -18 16007.8 1237.48   3
  -4   3 -19 1533.48 380.299   3
   4   3 -19 1748.57 316.134   3
  -4   3 -20 502.314 365.308   3
  -4   3  21 2359.41 550.914   1
   4   3  21 2460.88 602.870   1
  -4   3 -21 1523.29 455.371   3
  -4   3  22 5119.38 804.739   1
   4   3  22 3837.92 691.685   1
  -4   3 -22 3329.13 629.575   3
  -4   3  23 1657.53 533.475   1
   4   3  23 971.620 513.867   1
  -4   3  24 1068.96 501.197   1
   4   3  24 634.930 370.575   1
   4   3  25 206.622 432.058   1
  -4   3  25 72.2907 343.065   1
  -4   3  26 2131.70 622.673   1
   4   3  26 222.454 395.017   1
   4   3  27 350.677 388.310   1
  -4   3  27 164.859 464.684   1
   4   3  28 5221.06 914.692   1
  -4   3  28 2970.76 710.465   1
  -4   3  29 428.171 389.600   1
   4   3  29 792.219 498.000   1
   4   3  30 1458.72 659.246   1
  -4   3  30 2300.05 677.336   1
  -4   3  31 650.613 515.549   1
   4   3  31 547.032 416.130   1
  -4   3  32 703.463 484.975   1
   4   3  32 321.468 313.638   1
  -4   3  33 271.948 363.650   1
  -4   4   0 2308.77 287.411   2
   4  -4   0 2739.01 356.546   4
  -4  -4   0 2529.44 298.553   2
   4  -4   1 23373.6 989.548   4
  -4  -4  -1 22754.6 842.329   2
  -4  -4   1 22622.1 838.508   2
  -4   4  -1 23163.5 846.818   2
  -4   4   1 23512.6 853.094   2
  -4  -4   2 435.661 173.985   2
  -4   4   2 219.140 156.014   2
   4  -4   2 1029.07 253.308   4
  -4  -4   3 3208.76 347.311   2
  -4   4   3 2490.52 330.705   2
   4  -4   3 2927.79 360.165   4
  -4   4   4 42881.2 1196.73   2
  -4  -4   4 41443.3 1189.77   2
   4   4   4 41835.0 1418.58   4
   4  -4   4 45477.3 1266.70   4
   4   4  -4 44813.5 1242.10   2
   4  -4  -4 43945.3 1226.52   2
  -4  -4   5 1486.66 296.719   2
  -4   4   5 1871.62 301.628   2
   4  -4   5 1639.96 270.759   4
   4   4   5 1205.31 292.559   4
   4   4  -5 1375.84 274.359   2
   4  -4  -5 1416.77 255.472   2
  -4  -4   6 2984.43 377.581   2
   4  -4  -6 2648.31 336.705   2
  -4   4   6 2899.24 368.379   2
   4   4  -6 2585.73 342.052   2
   4   4   6 2948.03 430.342   4
   4  -4   6 3048.85 325.399   4
  -4   4   7 64693.4 1611.74   2
  -4  -4   7 63755.2 1614.87   2
   4  -4   7 63082.1 1411.11   4
   4   4   7 65347.5 1776.39   4
   4   4  -7 65218.2 1594.79   2
   4  -4  -7 62151.5 1576.63   2
  -4  -4   8 4220.73 463.156   2
  -4   4   8 4451.35 470.330   2
   4   4  -8 4365.46 439.689   2
   4  -4  -8 4681.76 443.790   2
   4  -4   8 4692.87 380.662   4
   4   4   8 4341.40 516.559   4
  -4   4   9 15132.7 860.605   2
  -4  -4   9 14256.6 826.459   2
   4   4   9 14439.5 885.097   4
  -4   4  -9 13799.6 950.284   3
   4  -4  -9 14487.9 813.552   2
   4   4  -9 14257.5 817.254   2
  -4   4  10 14445.2 856.315   2
  -4  -4  10 14731.6 871.601   2
   4   4  10 15373.3 891.239   4
  -4   4 -10 16860.8 1069.68   3
   4  -4 -10 15348.4 865.688   2
   4   4 -10 16505.4 897.052   2
  -4  -4  11 15229.9 920.557   2
  -4   4  11 14137.5 890.492   2
   4   4  11 15690.8 879.740   4
  -4   4 -11 16088.0 1058.99   3
  -4  -4  12 285.181 267.449   2
  -4   4  12-43.9330 235.402   2
   4   4  12 87.2560 214.781   4
  -4   4 -12 260.046 273.206   3
  -4   4  13 27455.5 1301.84   2
  -4  -4  13 27815.0 1310.26   2
   4   4  13 26966.5 1186.40   4
  -4   4 -13 28470.8 1479.05   3
   4   4 -13 29443.2 1145.81   3
  -4   4  14 15097.8 1005.95   2
  -4  -4  14 14743.6 992.170   2
   4   4  14 14485.7 899.808   4
  -4   4 -14 15770.8 1138.95   3
   4   4 -14 16575.1 897.641   3
  -4   4 -15 97704.2 2822.98   3
   4   4 -15 94502.9 2160.58   3
   4   4 -16 819.116 262.372   3
  -4   4 -16 944.107 374.443   3
  -4   4 -17 733.257 378.942   3
   4   4 -17 1381.38 336.482   3
  -4   4 -18 959.831 344.148   3
   4   4 -18 1551.01 306.339   3
  -4   4 -19 157.246 299.689   3
   4   4 -19-99.6959 257.105   3
   4   4 -20 398.319 174.464   3
  -4   4 -20 850.451 453.924   3
   4   4 -21 6499.80 682.939   3
  -4   4 -21 8231.71 963.174   3
   4   4 -22 334.992 221.680   3
  -4   4 -22 1124.94 492.581   3
  -4   4 -23 31123.1 1906.69   3
   4   4 -23 31161.2 1518.39   3
   4   4  24 1401.95 502.916   1
  -4   4 -24 943.202 474.976   3
  -4   4  25 14308.5 1345.97   1
   4   4  25 14140.6 1366.57   1
  -4   4 -25 16119.1 1446.58   3
  -4   4  26 916.676 502.913   1
   4   4  26 398.478 449.229   1
  -4   4 -26 564.603 424.448   3
  -4   4  27 15521.0 1464.20   1
   4   4  27 13406.0 1376.64   1
  -4   4  28 1625.50 616.900   1
   4   4  28 1107.46 504.472   1
  -4   4  29 4046.55 805.536   1
   4   4  29 5452.84 921.492   1
  -4   4  30 1614.99 663.309   1
   4   4  30 412.332 538.985   1
  -4   4  31 3739.88 842.224   1
   4   4  31 2028.61 627.503   1
  -4   4  32 6.68726 403.208   1
   4   4  32 1554.56 685.644   1
  -4   5   0-202.311 156.435   2
  -4  -5   0-215.548 132.796   2
  -4   5   1 4959.29 405.244   2
  -4  -5  -1 6040.34 430.873   2
  -4   5  -1 4816.52 394.929   2
  -4  -5   1 5203.24 403.847   2
   4  -5   2 6305.79 554.667   4
   4   5   2 7653.34 684.801   4
  -4  -5   2 6467.37 472.409   2
  -4  -5  -2 7104.29 483.901   2
  -4   5  -2 7330.62 490.849   2
  -4   5   2 7300.15 498.324   2
  -4   5   3 8892.62 542.259   2
  -4  -5   3 8405.66 536.063   2
   4  -5   3 9088.33 665.310   4
   4   5   3 8219.58 707.399   4
  -4  -5   4 3614.70 366.506   2
  -4   5   4 2596.15 320.636   2
   4  -5   4 3755.67 426.034   4
   4   5   4 3642.40 472.359   4
  -4  -5   5 10147.6 611.375   2
  -4   5   5 9957.51 607.500   2
   4  -5   5 10522.7 692.118   4
   4   5   5 9742.01 770.759   4
   4   5  -5 11646.8 654.315   2
   4  -5  -5 10079.3 610.904   2
  -4   5   6 3543.73 402.253   2
  -4  -5   6 3420.60 368.846   2
   4  -5   6 4007.54 435.892   4
   4   5   6 2844.87 447.973   4
   4   5  -6 3920.19 410.313   2
   4  -5  -6 4143.91 407.704   2
   4  -5  -7 78.3301 147.350   2
  -4   5   7-105.942 170.206   2
   4   5  -7 103.862 139.536   2
  -4  -5   7 113.264 162.449   2
   4  -5   7 252.399 169.968   4
   4   5   7 242.151 208.991   4
   4  -5  -8 1725.35 297.550   2
   4   5  -8 1460.96 277.939   2
  -4  -5   8 1515.79 289.139   2
  -4   5   8 1474.17 310.227   2
   4   5   8 1765.08 399.124   4
   4  -5   8 1150.35 255.974   4
  -4  -5   9 6571.62 571.138   2
  -4   5   9 6271.56 559.843   2
   4   5   9 6500.19 639.409   4
   4  -5  -9 6517.99 552.987   2
   4   5  -9 5142.31 476.468   2
  -4   5  10 9476.79 717.788   2
  -4  -5  10 9757.96 720.572   2
   4   5  10 9699.61 780.514   4
   4  -5 -10 9589.69 688.903   2
   4   5 -10 10170.6 703.518   2
  -4   5  11 16336.4 933.424   2
  -4  -5  11 15582.8 913.840   2
   4   5  11 15412.6 982.983   4
  -4   5 -11 15002.2 1087.30   3
  -4  -5  12 4292.13 506.728   2
  -4   5  12 5104.01 574.621   2
   4   5  12 4658.64 576.283   4
  -4   5 -12 5010.55 683.025   3
   4   5  13 3194.96 490.852   4
  -4   5 -13 3623.59 576.259   3
   4   5  14 2517.00 457.467   4
  -4   5 -14 3413.27 610.842   3
   4   5  15 861.383 322.758   4
   4   5 -15 1710.47 382.849   3
  -4   5 -15 930.259 375.470   3
   4   5 -16 10769.0 823.730   3
  -4   5 -16 9985.89 1017.03   3
   4   5 -17 2115.84 404.819   3
  -4   5 -17 1580.45 452.473   3
  -4   5 -18 4692.95 736.643   3
   4   5 -18 4144.27 556.655   3
  -4   5 -19 1189.52 455.010   3
   4   5 -19 443.743 220.097   3
   4   5 -20 2347.84 448.554   3
  -4   5 -20 2158.85 553.132   3
  -4   5 -21-401.220 334.848   3
   4   5 -21-465.176 339.509   3
  -4   5 -22-434.332 426.082   3
   4   5 -22-413.389 347.260   3
  -4   5 -23 2514.66 649.519   3
   4   5 -23 2740.68 481.855   3
  -4   5 -24 3990.39 747.908   3
   4   5 -24 3466.19 572.639   3
   4   5 -25 364.101 230.536   3
  -4   5 -25-649.679 539.066   3
   4   5 -26-82.9109 243.722   3
  -4   5 -26 385.485 426.882   3
   4   5  27-395.318 446.556   1
  -4   5  27 1355.89 523.789   1
  -4   5 -27 1088.14 562.219   3
  -4   5  28 984.908 473.924   1
   4   5  28 213.530 368.862   1
  -4   5 -28 662.376 523.524   3
  -4   5  29 1274.37 588.280   1
   4   5  29 991.782 592.542   1
  -4   5  30 1401.20 575.466   1
   4   5  30 1036.29 551.732   1
  -4   5  31 1340.66 612.838   1
   4   5  31 2023.18 681.047   1
   4   6   0 8499.45 777.485   4
  -4  -6   0 8475.33 497.059   2
  -4   6   0 8472.62 506.674   2
  -4   6   1 2249.76 289.150   2
  -4   6  -1 2001.94 262.639   2
  -4  -6   1 2357.18 273.295   2
  -4  -6  -1 2510.10 284.500   2
   4   6   1 1808.84 408.399   4
  -4   6   2 27806.8 903.891   2
  -4  -6   2 28008.6 908.366   2
   4   6   2 28632.8 1399.48   4
  -4  -6  -2 27661.2 902.140   2
  -4   6  -2 27584.3 900.386   2
  -4  -6   3 993.719 191.394   2
  -4   6   3 1403.19 240.212   2
   4   6   3 1261.95 372.815   4
  -4  -6  -3 1152.56 221.801   2
  -4   6  -3 1709.35 251.111   2
  -4  -6   4 48.9789 125.757   2
  -4   6   4 105.588 159.550   2
   4   6   4-296.179 257.760   4
  -4   6  -4-16.1877 130.781   2
  -4  -6   5 23620.8 913.062   2
  -4   6   5 21746.2 875.636   2
   4   6   5 23079.7 1280.43   4
  -4  -6   6 5762.49 476.155   2
  -4   6   6 5414.09 476.617   2
   4   6   6 5220.22 635.435   4
   4  -6  -6 5424.20 457.002   2
   4   6  -6 5774.08 478.210   2
  -4  -6   7 11994.2 693.680   2
  -4   6   7 11159.0 679.336   2
   4   6   7 11115.2 906.979   4
   4   6  -7 12029.5 689.398   2
   4  -6  -7 11861.2 692.012   2
   4  -6  -8 1765.79 310.537   2
  -4   6   8 1784.82 325.595   2
  -4  -6   8 1390.31 272.187   2
   4   6   8 982.234 342.155   4
   4   6  -8 1328.29 255.293   2
  -4  -6   9 37928.4 1322.37   2
  -4   6   9 35125.5 1282.05   2
   4   6   9 36332.8 1598.06   4
   4   6  -9 34411.0 1245.88   2
   4  -6  -9 36228.6 1272.59   2
  -4  -6  10 19992.0 1005.02   2
  -4   6  10 20230.1 1011.96   2
   4   6  10 21559.0 1250.87   4
   4   6 -10 20982.2 991.152   2
   4  -6 -10 19145.6 964.270   2
   4   6  11 418.457 304.157   4
   4   6  12-32.6932 228.413   4
   4   6  13 15169.6 1096.95   4
  -4   6 -13 14614.4 1181.08   3
   4   6  14-384.445 281.171   4
  -4   6 -14 113.034 357.070   3
   4   6  15 1115.89 393.517   4
  -4   6 -15 905.266 410.170   3
  -4   6 -16 3776.53 715.522   3
  -4   6 -17 11771.2 1131.88   3
   4   6 -17 12802.5 969.673   3
   4   6 -18 16395.3 1107.65   3
  -4   6 -18 15704.0 1332.94   3
   4   6 -19 10677.6 919.238   3
  -4   6 -19 9712.10 1099.10   3
  -4   6 -20 4490.34 796.324   3
   4   6 -20 4165.36 602.617   3
   4   6 -21 14706.9 1117.04   3
  -4   6 -21 15064.2 1389.09   3
  -4   6 -22 3059.95 690.733   3
   4   6 -22 2955.85 528.517   3
  -4   6 -23 600.606 444.860   3
   4   6 -23 1177.01 333.943   3
   4   6 -24 197.818 232.625   3
  -4   6 -24 453.439 381.014   3
   4   6 -25 1044.13 333.479   3
  -4   6 -25 2279.15 659.203   3
   4   6 -26 914.939 341.172   3
  -4   6 -26 2012.92 709.059   3
   4   6 -27 858.900 372.588   3
  -4   6 -27 2123.67 714.827   3
  -4   6 -28-127.688 372.222   3
  -4   6  29 8110.17 1189.34   1
   4   6  29 7594.38 1169.52   1
  -4   6 -29 7442.87 1159.32   3
  -4  -7   0-34.8682 103.804   2
  -4   7   0 6.25750 113.420   2
   4   7   0-211.560 234.995   4
  -4  -7   1-156.185 102.926   2
  -4   7   1 74.6091 139.354   2
  -4  -7  -1 71.5928 122.395   2
  -4   7  -1-4.33295 118.084   2
   4   7  -1-175.439 297.218   4
   4   7   1-7.11794 267.113   4
  -4  -7   2 966.331 194.396   2
  -4  -7  -2 934.643 197.687   2
  -4   7  -2 1122.59 222.748   2
  -4   7   2 1025.31 220.195   2
   4   7  -2 874.698 333.209   4
   4   7   2 457.593 309.019   4
  -4   7   3 6315.90 454.034   2
  -4  -7   3 5589.86 416.306   2
   4   7  -3 5484.63 720.593   4
   4   7   3 6351.84 759.432   4
  -4  -7  -3 6185.11 445.036   2
  -4   7  -3 7160.83 466.604   2
  -4  -7   4 335.209 151.851   2
  -4   7   4 473.705 156.295   2
   4   7   4 541.621 313.517   4
  -4   7  -4 415.112 128.733   2
  -4  -7  -4 556.629 178.004   2
  -4  -7   5 3452.52 338.897   2
  -4   7   5 2830.59 341.934   2
   4   7   5 2981.73 518.994   4
  -4   7  -5 2813.35 318.987   2
  -4  -7  -5 2915.73 320.262   2
  -4   7   6 3098.51 370.481   2
  -4  -7   6 2786.33 331.963   2
   4   7   6 2858.17 524.183   4
  -4   7   7 1108.80 265.543   2
  -4  -7   7 905.288 227.663   2
   4   7   7 694.915 368.034   4
   4  -7  -7 1123.67 257.386   2
   4   7   8 8477.83 872.302   4
   4   7  -8 8874.18 621.964   2
   4  -7  -8 7576.93 576.376   2
   4   7   9 4446.10 650.448   4
   4   7  -9 4215.19 436.576   2
   4  -7  -9 4952.19 479.544   2
   4   7 -10 1768.84 322.940   2
   4  -7 -10 1895.35 337.372   2
   4   7  10 1967.34 480.829   4
   4   7  11 467.904 318.950   4
   4   7  12 204.539 297.575   4
   4   7  13 232.893 312.608   4
   4   7  14 382.523 404.390   4
  -4   7 -14 531.647 373.916   3
   4   7  15-162.067 245.477   4
  -4   7 -15 711.443 386.530   3
  -4   7 -16 975.551 452.516   3
  -4   7 -17 1664.14 501.071   3
  -4   7 -18 1454.53 535.964   3
   4   7 -18 2641.21 538.591   3
   4   7 -19 1286.49 350.292   3
  -4   7 -19 1737.68 589.138   3
   4   7 -20 294.689 298.904   3
  -4   7 -20 958.445 580.875   3
  -4   7 -21 2018.50 629.116   3
   4   7 -21 1077.34 410.853   3
   4   7 -22 5552.71 754.173   3
  -4   7 -22 5276.70 908.401   3
  -4   7 -23 550.588 555.819   3
   4   7 -23 299.501 206.622   3
   4   7 -24 285.530 293.673   3
  -4   7 -24-307.087 425.382   3
  -4   7 -25 336.689 354.101   3
   4   7 -25 581.291 302.691   3
   4   7 -26 1056.82 415.984   3
  -4   7 -26 1143.17 560.482   3
  -4   7 -27 392.502 452.009   3
   4   7 -27-151.886 337.352   3
  -4   7 -28 2657.29 754.879   3
  -4  -8   0 8067.12 418.234   2
  -4   8   0 7788.56 409.631   2
   4   8   0 7721.56 886.561   4
  -4   8   1 3016.77 267.156   2
  -4  -8  -1 2579.00 243.072   2
  -4   8  -1 2763.98 252.563   2
  -4  -8   1 2818.78 264.648   2
   4   8   1 3011.08 584.982   4
   4   8  -1 3312.08 574.844   4
  -4  -8   2 5870.84 368.882   2
  -4   8  -2 5678.76 358.083   2
  -4   8   2 5693.03 363.383   2
   4   8   2 5375.89 750.188   4
   4   8  -2 5472.83 748.613   4
  -4  -8  -2 5483.91 352.584   2
  -4   8  -3 54.6472 122.515   2
  -4  -8  -3-38.3763 115.215   2
  -4   8   3 200.517 129.396   2
  -4  -8   3 210.490 119.873   2
   4   8  -3 400.350 322.892   4
   4   8   3 633.623 414.973   4
  -4  -8   4 29417.2 879.158   2
  -4   8   4 28948.6 885.993   2
   4   8  -4 28133.8 1618.04   4
   4   8   4 28532.6 1641.20   4
  -4  -8  -4 28120.2 848.683   2
  -4   8  -4 29136.4 859.884   2
  -4   8  -5 1765.40 254.691   2
   4   8   5 1067.06 420.628   4
   4   8  -5 2507.30 544.984   4
  -4  -8  -5 1696.16 235.962   2
   4   8   6 1065.08 449.878   4
   4   8  -6 286.546 308.972   4
  -4  -8  -6 911.866 206.061   2
  -4   8  -6 734.088 189.771   2
   4   8   7 936.219 445.727   4
   4   8  -7 1010.72 435.672   4
  -4   8  -7 1010.86 238.712   2
   4   8   8 875.410 424.009   4
   4   8  -8-111.414 396.349   4
   4   8   9 141.808 296.943   4
   4   8  10 2580.31 590.755   4
   4   8  11 765.208 430.769   4
   4   8  12 21644.2 1480.47   4
   4   8  13 1194.32 484.237   4
   4   8  14 9026.09 1007.93   4
   4   8  15 2922.21 623.359   4
  -4   8 -15 3813.09 767.784   3
  -4   8 -16 9765.35 1141.43   3
  -4   8 -17 539.086 430.622   3
  -4   8 -18 6570.85 991.182   3
  -4   8 -19 6371.53 998.814   3
   4   8 -19 5810.09 768.911   3
   4   8 -20 4656.46 742.426   3
  -4   8 -20 4590.73 862.788   3
   4   8 -21-364.486 307.331   3
  -4   8 -21 448.220 468.289   3
   4   8 -22 595.173 339.257   3
  -4   8 -22 1521.75 658.351   3
   4   8 -23 7209.91 922.022   3
  -4   8 -23 5222.32 977.398   3
  -4   8 -24 6612.38 1041.16   3
   4   8 -24 7456.32 931.854   3
  -4   8 -25-405.919 445.455   3
   4   8 -25 105.710 247.689   3
   4   8 -26 1832.03 457.154   3
   4   9   0 297.095 303.705   4
   4   9  -1 2430.46 627.772   4
   4   9   1 1506.95 493.701   4
   4   9   2-8.98024 337.566   4
   4   9  -2 904.672 473.065   4
   4   9   3 10364.2 1046.10   4
   4   9  -3 10252.2 1092.01   4
   4   9   4 12.6625 358.220   4
   4   9  -4 949.132 546.594   4
   4   9   5 26.3676 284.725   4
   4   9  -5 572.406 438.246   4
   4   9  -6 2578.75 609.672   4
   4   9   6 6121.65 1007.81   4
   4   9  -7-342.127 328.397   4
   4   9   7-153.266 352.217   4
   4   9  -8 749.864 477.521   4
   4   9   8-365.277 468.936   4
   4   9  -9 555.564 417.516   4
   4   9   9-106.836 383.959   4
   4   9 -10 544.524 356.707   4
   4   9  10 593.911 374.295   4
   4   9 -11 1711.06 547.139   4
   4   9  11 2570.53 658.985   4
   4   9 -12 2203.17 904.411   4
   4   9  12-14.6244 377.828   4
   4   9 -13 729.733 470.209   4
   4   9  13-455.258 409.441   4
   4   9  14 72.6241 315.371   4
   4   9 -14 240.541 308.910   4
   4   9 -15 2117.41 552.595   4
   4   9 -16 135.885 361.528   4
  -4   9 -16 1395.53 482.661   3
  -4   9 -17 1042.71 513.081   3
  -4   9 -18 2400.85 746.480   3
  -4   9 -19-79.4476 457.732   3
   4   9 -19 730.627 402.088   3
  -4   9 -20 242.353 441.462   3
   4   9 -20 114.534 257.647   3
   4   9 -21 77.5731 305.524   3
  -4   9 -21 907.185 506.247   3
   4   9 -22 735.974 404.936   3
  -4   9 -22 578.777 428.715   3
  -4   9 -23 635.653 497.794   3
   4   9 -23 683.130 341.097   3
   4   9 -24 1140.32 460.746   3
   4  10   0 5344.53 857.078   4
   4  10   1 3765.51 765.966   4
   4  10  -1 3506.91 815.771   4
   4  10   2 2816.13 652.559   4
   4  10  -2 2855.25 680.857   4
   4  10   3 301.742 399.411   4
   4  10  -3 545.971 358.557   4
   4  10   4 3358.92 734.093   4
   4  10  -4 2169.51 595.902   4
   4  10   5 491.616 407.454   4
   4  10  -5 474.448 435.301   4
   4  10  -6 2429.27 665.763   4
   4  10   6 3039.63 634.172   4
   4  10  -7 3428.23 714.505   4
   4  10   7 3849.09 762.770   4
   4  10  -8 4031.14 743.176   4
   4  10   8 3527.12 730.983   4
   4  10   9 3352.55 756.924   4
   4  10  -9 2823.54 698.831   4
   4  10  10 4485.29 782.793   4
   4  10 -10 5211.06 835.117   4
   4  10  11 2449.44 685.395   4
   4  10 -11 2774.85 661.942   4
   4  10 -12 2102.34 620.256   4
   4  10  12 2107.82 600.861   4
   4  10 -13-145.639 364.605   4
   4  10  13 458.025 369.110   4
   4  10 -14 3313.89 690.970   4
   4  10 -15 651.406 462.866   4
   4  10 -16 2195.30 605.087   4
  -4  10 -16 2121.13 621.315   3
   4  10 -17 631.740 388.161   4
  -4  10 -17 1165.35 589.628   3
   4  10 -18 9691.02 1114.81   4
  -4  10 -18 12601.5 1432.58   3
   4  10 -19 2062.14 604.404   4
  -4  10 -19 1641.05 596.528   3
   4  10 -20 141.777 379.990   4
   4  10 -20 463.887 357.982   3
   4  10 -21-360.390 322.421   4
   4  10 -21 47.5409 234.176   3
   4  10 -22 1174.82 426.580   4
   4  10 -22 1448.97 547.410   3
   4  10 -23 3897.17 760.120   4
   4  10 -23 4802.92 846.200   3
   4  10 -24 1846.47 510.584   4
   4  11   0 379.461 426.794   4
   4  11   1 197.519 375.682   4
   4  11  -1-195.718 344.520   4
   4  11   2 208.493 317.964   4
   4  11  -2-274.298 346.087   4
   4  11  -3 997.528 483.195   4
   4  11   3 2038.92 616.364   4
   4  11  -4-23.5883 298.782   4
   4  11   4-377.212 408.784   4
   4  11  -5 276.528 406.801   4
   4  11   5 412.676 485.007   4
   4  11  -6 1149.99 584.859   4
   4  11   6 2014.96 645.597   4
   4  11  -7 806.138 494.082   4
   4  11   7 331.640 409.874   4
   4  11  -8 864.868 546.205   4
   4  11   8 794.207 594.625   4
   4  11  -9 1388.01 534.438   4
   4  11   9 1693.30 666.535   4
   4  11 -10-19.5266 403.588   4
   4  11  10 608.037 482.219   4
   4  11  11-235.332 448.305   4
   4  11 -11 506.227 435.380   4
   4  11  12-323.364 357.598   4
   4  11 -12-457.229 540.941   4
   4  11 -13 847.929 461.562   4
   4  11 -14 239.084 447.845   4
   4  11 -15 557.147 472.066   4
   4  11 -16 189.391 350.934   4
   4  11 -17 311.413 505.168   4
   4  11 -18-1.64507 387.940   4
   4  11 -19 236.523 327.049   4
   4  11 -20-402.609 435.929   4
   4  11 -20 987.352 460.157   3
   4  11 -21-520.611 442.706   4
   4  11 -21-151.711 319.575   3
   4  12   0-178.140 358.611   4
   4  12  -1 1710.93 585.981   4
   4  12   1 1620.95 567.840   4
   4  12  -2-308.130 375.381   4
   4  12   2-319.001 379.552   4
   4  12  -3 2994.30 822.923   4
   4  12   3 1503.53 594.649   4
   4  12  -4 1593.27 670.752   4
   4  12   4 24.5042 413.766   4
   4  12  -5 4529.34 891.828   4
   4  12   5 4515.22 897.381   4
   4  12  -6 299.920 516.836   4
   4  12   6 707.130 462.048   4
   4  12  -7 2646.89 729.202   4
   4  12   7 3831.03 888.000   4
   4  12  -8 1818.27 643.401   4
   4  12   8 720.109 594.437   4
   4  12  -9 4397.88 862.232   4
   4  12 -10 1512.92 672.409   4
   4  12 -11-115.483 370.843   4
   5   0   0-78.8931 104.235   3
  -5   0   0-105.596 254.500   2
  -5   0   1 1085.75 298.359   2
   5   0   1 153.344 131.771   3
   5   0   2 158096. 2044.06   3
  -5   0   2 159022. 2483.58   2
  -5   0   3 99.9640 82.0389   1
  -5   0   3 261.409 247.893   2
   5   0  -3 448.472 252.576   2
   5   0   3 10.1769 146.969   3
  -5   0   4 2154.49 191.809   1
   5   0   4 2728.44 211.165   1
  -5   0   4 2407.78 373.280   2
   5   0  -4 2361.22 356.202   2
   5   0   4 2405.18 316.379   3
  -5   0   5 223.194 107.711   1
   5   0   5 273.628 132.312   1
  -5   0   5-253.724 242.102   2
   5   0  -5-326.714 261.768   2
   5   0   5-276.994 190.672   3
  -5   0   6 31693.4 1187.93   2
  -5   0   6 28617.2 811.025   1
   5   0   6 29862.9 809.284   1
   5   0   6 29350.0 1098.51   3
   5   0  -6 31782.8 1183.60   2
  -5   0   7-22.7804 131.171   1
   5   0   7 176.450 137.266   1
   5   0  -7-214.613 232.702   2
  -5   0   7-131.882 250.662   2
   5   0   7-259.419 196.589   3
  -5   0   8-129.459 139.249   1
   5   0   8 22.9557 129.381   1
  -5   0   8-8.22515 253.597   2
   5   0  -8-118.579 176.155   2
   5   0   8-1.37579 177.456   3
   5   0   9 15.1338 161.039   1
  -5   0   9 68.4319 147.529   1
  -5   0   9-315.778 278.645   2
   5   0   9-187.915 216.125   3
   5   0  10 230.937 184.356   1
  -5   0  10 187.929 166.465   1
  -5   0  10 293.688 268.902   2
  -5   0  10 250.268 62.1313   3
  -5   0  11 114.562 290.664   2
   5   0  11 104.839 177.039   1
  -5   0  11 137.888 171.971   1
   5   0  11-28.8674 57.4671   4
  -5   0  11 85.0460 66.4491   3
  -5   0  12-153.178 293.676   2
   5   0  12 9.64405 191.036   1
  -5   0  12 187.586 225.863   1
   5   0  12 33.9610 52.4209   4
  -5   0  12 145.487 70.6516   3
  -5   0  13 560.511 270.079   1
   5   0  13 110.646 202.642   1
  -5   0  13 610.785 383.095   2
  -5   0  13 109.471 99.8222   3
  -5   0  14 50249.6 1839.37   2
  -5   0  14 45291.1 1590.40   1
   5   0  14 47264.1 1616.13   1
  -5   0  14 45104.0 1034.47   3
  -5   0  15 375.819 280.279   1
   5   0  15-187.826 209.862   1
  -5   0  15 256.799 350.767   2
  -5   0  15 14.0595 94.8939   3
   5   0  16 264.894 286.273   1
  -5   0  16 129.261 232.987   1
  -5   0  16 37.7443 275.685   2
  -5   0  16-32.8088 95.2782   3
  -5   0  17 65.6331 241.508   1
   5   0  17-104.452 235.153   1
  -5   0  17-151.056 299.406   2
  -5   0  17 163.448 132.613   3
  -5   0  18 33418.6 1685.38   2
  -5   0  18 36263.6 1630.73   1
   5   0  18 35152.2 1595.78   1
  -5   0  18 33145.4 1110.66   3
  -5   0  19-57.4368 239.444   1
   5   0  19 289.032 296.008   1
  -5   0  19-23.8001 122.602   3
  -5   0  20 7899.26 814.715   1
   5   0  20 8670.39 856.648   1
  -5   0  21 162.603 252.723   1
   5   0  21 862.466 430.366   1
  -5   0  22 338.287 295.693   1
   5   0  22 138.639 251.755   1
   5   0  23 480.792 400.428   1
  -5   0  23 545.281 316.015   1
  -5   0  24-442.091 323.100   1
   5   0  24 2.06670 307.776   1
   5   0  25 402.394 322.597   1
  -5   0  25-11.1809 362.149   1
   5   0  26 8884.96 1052.91   1
  -5   0  26 8720.41 1032.96   1
  -5   0  27-72.6141 315.348   1
   5   0  27 161.201 275.842   1
  -5   0  28 339.983 411.040   1
   5   0  28 723.962 414.623   1
  -5   0  29-349.217 415.227   1
   5   0  29 1282.45 546.783   1
   5   0  30 5105.27 883.993   1
  -5   0  30 5318.14 942.769   1
   5   0  31 194.319 353.617   1
  -5   0  31 771.374 543.082   1
  -5   0  32 1327.74 537.487   1
   5   0  32 2088.80 647.017   1
  -5   0  33 4.91875 378.130   1
   5   0  33 61.3552 502.615   1
  -5   1   0 4472.53 342.582   3
  -5  -1   0 4219.06 443.119   2
  -5   1   0 4629.83 472.149   2
  -5   1  -1 41533.8 1053.54   3
  -5   1   1 42459.8 938.690   3
  -5  -1   1 41778.7 1281.77   2
  -5   1   1 43378.4 1294.98   2
   5   1  -2 56087.8 800.376   1
  -5   1  -2 53849.8 786.749   1
  -5   1   2 55214.4 993.356   3
  -5   1  -2 55192.4 1280.19   3
  -5  -1   2 56931.0 1490.93   2
  -5   1   2 54369.6 1459.28   2
   5   1  -3 115207. 1285.01   1
  -5   1  -3 113479. 1283.91   1
  -5   1  -3 113209. 1926.51   3
   5   1  -3 115731. 1100.21   3
   5   1  -3 117657. 2165.62   2
   5  -1  -3 116758. 2163.66   2
  -5  -1   3 120737. 2171.62   2
  -5   1   3 119369. 2165.60   2
   5   1  -4 17287.7 566.069   1
  -5   1  -4 16618.8 554.421   1
  -5   1  -4 18209.5 822.661   3
   5   1   4 16871.7 785.261   3
  -5   1   4 18250.0 880.445   2
  -5  -1   4 18540.3 871.892   2
   5  -1  -4 17742.4 865.480   2
   5   1  -4 19156.9 898.406   2
   5   1  -5 62542.5 1159.57   1
  -5   1  -5 60245.4 1136.85   1
  -5   1  -5 61033.2 1546.14   3
   5   1   5 59961.8 1527.60   3
   5  -1   5 62402.4 1543.00   3
   5   1  -5 60966.0 1609.10   2
   5  -1  -5 63937.7 1653.14   2
  -5  -1   5 62023.8 1634.36   2
  -5   1   5 60568.7 1617.77   2
   5   1  -6 3785.53 323.868   1
  -5   1  -6 3671.29 320.682   1
  -5  -1   6 3231.34 442.455   2
   5   1  -6 3484.14 442.585   2
   5  -1  -6 4179.04 467.653   2
  -5   1   6 3998.50 487.921   2
   5   1   6 4279.58 451.461   3
   5  -1   6 3504.79 397.922   3
  -5   1  -6 4309.03 462.988   3
  -5   1   7 43180.3 1421.65   2
  -5  -1   7 44499.6 1437.30   2
   5   1  -7 41219.4 1106.42   1
  -5   1  -7 42117.5 1102.32   1
  -5   1  -7 43920.8 1429.17   3
   5   1   7 41395.0 1365.17   3
   5   1  -7 47145.0 1478.37   2
   5  -1   7 42469.9 1363.20   3
   5  -1  -7 41569.4 1411.84   2
   5   1  -8 2940.03 331.996   1
  -5   1  -8 3202.78 345.570   1
   5   1   8 3843.70 388.973   1
   5   1  -8 3564.91 484.379   2
  -5  -1   8 4432.03 513.979   2
   5  -1  -8 2869.48 410.688   2
  -5   1   8 3317.59 477.813   2
   5  -1   8 3127.23 433.905   3
   5   1   8 3081.56 422.193   3
  -5   1  -8 3438.67 453.829   3
  -5   1   9 69114.6 1903.85   2
  -5  -1   9 70718.1 1910.89   2
  -5   1  -9 68875.6 1904.74   3
  -5   1  -9 66686.9 1563.44   1
   5   1  -9 68342.4 1587.70   1
   5   1   9 66282.9 1553.78   1
  -5   1   9 68340.9 1582.61   1
  -5  -1   9 69674.4 1560.82   1
  -5   1  10 12866.9 884.062   2
  -5  -1  10 12905.4 875.099   2
   5   1 -10 13932.3 760.371   1
  -5   1 -10 12285.0 713.511   1
  -5   1  10 13810.1 771.722   1
   5   1  10 13149.8 749.074   1
  -5  -1  10 12821.5 731.191   1
   5  -1  10 13934.4 742.865   1
   5   1  10 12368.9 532.566   4
  -5   1 -10 12970.9 870.115   3
  -5  -1  11 4119.41 536.162   2
  -5   1  11 4428.68 548.530   2
  -5   1  11 3021.37 413.799   1
   5   1  11 3657.93 433.269   1
  -5  -1  11 3420.69 398.431   1
   5  -1  11 3848.13 434.517   1
  -5   1 -11 3975.68 444.204   1
   5   1  11 3898.78 310.409   4
  -5   1 -11 4513.31 557.325   3
  -5   1  12 22162.4 1169.00   2
  -5  -1  12 22684.7 1174.04   2
   5   1  12 21006.0 666.278   4
  -5   1 -12 21076.8 1159.98   3
  -5   1  12 22504.9 1047.51   1
  -5  -1  12 19895.4 966.194   1
   5  -1  12 22006.3 1025.09   1
   5   1  12 20289.0 1002.96   1
   5   1  13 2622.79 242.025   4
  -5  -1  13 3748.96 570.462   2
  -5   1  13 3203.63 466.033   1
   5   1  13 2443.14 391.835   1
  -5   1  13 2185.15 425.165   2
  -5  -1  13 1863.88 360.102   1
   5  -1  13 2455.38 384.567   1
  -5   1  14 28121.2 1387.13   2
  -5  -1  14 26489.3 1348.78   2
  -5   1  14 26514.6 1250.46   1
   5   1  14 27003.5 1234.67   1
  -5  -1  14 26351.5 1222.78   1
   5  -1  14 25721.9 1199.96   1
  -5   1  14 27294.5 888.170   3
  -5   1  15 6094.67 669.765   2
  -5   1  15 6339.05 668.532   1
   5   1  15 5972.70 650.093   1
  -5  -1  15 5835.11 621.969   1
   5  -1  15 6332.83 640.163   1
  -5  -1  15 6972.50 719.063   2
  -5   1  15 5782.53 447.861   3
  -5  -1  16 389.307 256.179   2
  -5   1  16 564.489 260.968   2
  -5  -1  16 694.370 274.119   1
   5   1  16 773.247 322.329   1
  -5   1  16 693.379 286.306   1
   5  -1  16 464.318 295.005   1
  -5   1  16 750.605 191.203   3
  -5  -1  17 7211.01 739.736   1
  -5  -1  17 7128.33 789.713   2
  -5   1  17 5730.31 710.867   2
  -5   1  17 6677.70 723.604   1
   5   1  17 8429.40 789.065   1
   5  -1  17 6445.24 722.111   1
  -5   1  17 7013.17 525.398   3
   5   1  18 606.077 376.695   1
  -5   1  18 315.777 361.289   2
  -5  -1  18-322.704 258.749   1
  -5   1  18 289.054 295.465   1
   5  -1  18 157.179 272.114   1
  -5  -1  18-76.7200 302.225   2
  -5   1  18 159.722 157.337   3
   5   1  19 29587.4 1532.87   1
  -5   1  19 29309.3 1541.62   1
  -5  -1  19 26713.2 1464.75   1
   5  -1  19 28325.5 1509.56   1
  -5   1  19 29040.6 1155.03   3
  -5  -1  20 275.764 292.344   1
  -5   1  20 967.278 444.944   1
   5  -1  20 716.787 393.519   1
   5   1  20 215.575 313.957   1
  -5   1  20 468.338 195.874   3
  -5   1  21 23618.2 1456.33   1
   5   1  21 24492.7 1495.00   1
  -5  -1  21 21240.0 1402.96   1
   5  -1  21 23010.7 1417.63   1
  -5  -1  22 390.777 355.086   1
   5  -1  22 899.640 381.977   1
  -5   1  22 1313.58 535.349   1
   5   1  22 867.779 394.355   1
  -5   1  23 16515.2 1305.04   1
   5   1  23 15940.9 1278.42   1
  -5  -1  23 15654.9 1255.62   1
   5  -1  23 17163.3 1302.14   1
  -5  -1  24 214.742 353.890   1
   5  -1  24 1704.53 556.333   1
  -5   1  24 1099.12 464.673   1
   5   1  24 1549.83 483.052   1
  -5   1  25 8824.58 995.748   1
   5  -1  25 7507.27 931.636   1
   5   1  25 8730.09 1003.30   1
  -5  -1  25 8718.39 991.179   1
  -5  -1  26 4532.22 765.930   1
  -5   1  26 5179.27 832.603   1
   5   1  26 5470.73 846.260   1
   5  -1  26 6071.53 891.078   1
  -5  -1  27 1573.50 538.196   1
   5   1  27 2627.29 656.819   1
   5  -1  27 1344.84 510.318   1
  -5   1  27 2117.21 654.940   1
  -5   1  28 3306.96 689.491   1
   5   1  28 5559.69 868.424   1
   5  -1  28 5308.24 856.154   1
  -5  -1  28 3444.24 697.851   1
  -5   1  29 774.312 482.960   1
   5   1  29 978.899 468.616   1
  -5  -1  29 741.978 476.110   1
   5  -1  29 1274.67 532.404   1
  -5  -1  30 1134.79 477.125   1
   5  -1  30 1521.12 570.373   1
  -5   1  30 990.019 431.079   1
   5   1  30 710.026 410.325   1
  -5  -1  31 4199.85 805.070   1
  -5   1  31 3884.82 772.249   1
   5   1  31 3026.19 726.973   1
   5  -1  31 3398.36 732.638   1
   5  -1  32 288.593 426.501   1
  -5  -1  32 135.700 400.758   1
  -5   1  32-505.564 506.178   1
   5   1  32 255.096 365.688   1
  -5  -1  33 3710.68 842.247   1
  -5   1  33 3903.37 908.089   1
   5   1  33 3932.77 820.212   1
  -5   2   0-68.5424 201.991   2
  -5  -2   0 179.224 221.756   2
  -5  -2  -1 197.130 214.631   2
  -5   2  -1 10.9262 192.599   2
  -5  -2   1-276.569 246.214   2
  -5   2   1 270.269 208.215   2
  -5   2  -2 5542.93 480.002   3
  -5  -2   2 5980.00 505.306   2
  -5   2   2 6874.29 535.247   2
  -5   2  -3 7536.91 540.928   3
   5   2  -3 6964.94 561.675   2
   5  -2  -3 7563.42 565.561   2
  -5  -2   3 7940.73 586.811   2
  -5   2   3 7841.10 581.217   2
  -5  -2   4 3539.99 438.152   2
  -5   2   4 3617.04 440.707   2
   5  -2  -4 3749.96 434.320   2
  -5   2  -4 3060.90 401.789   3
   5   2  -4 3311.43 405.130   2
   5   2  -5 14917.4 647.525   1
  -5   2  -5 15376.9 654.946   1
  -5   2  -5 15185.8 821.050   3
   5   2  -5 16331.4 842.230   2
   5  -2  -5 16594.3 836.579   2
  -5  -2   5 16412.8 848.431   2
  -5   2   5 14758.7 804.872   2
  -5  -2   6 13193.5 790.006   2
  -5   2   6 12264.7 769.021   2
   5   2  -6 12858.6 633.645   1
  -5   2  -6 12919.3 636.211   1
  -5   2  -6 13420.9 817.449   3
   5   2  -6 11975.2 747.263   2
   5  -2  -6 12777.2 775.419   2
  -5   2   7 15741.5 858.050   2
  -5  -2   7 15256.3 861.521   2
   5   2  -7 15323.7 730.985   1
  -5   2  -7 15459.4 728.263   1
  -5   2  -7 14901.4 883.561   3
   5   2  -7 14681.3 828.261   2
   5  -2  -7 14907.2 835.151   2
  -5  -2   8 36496.2 1351.14   2
  -5   2   8 35970.7 1335.21   2
   5   2  -8 34715.3 1137.90   1
  -5   2  -8 34853.5 1143.53   1
  -5   2  -8 36467.3 1409.09   3
   5  -2  -8 35392.7 1320.62   2
  -5  -2   9 34206.8 1338.64   2
  -5   2   9 30730.8 1267.54   2
   5   2  -9 34207.7 1177.08   1
  -5   2  -9 31634.8 1143.41   1
   5  -2   9 31699.4 651.369   4
   5   2   9 32120.9 1016.27   4
   5   2  -9 30897.7 695.005   3
  -5   2  -9 31930.6 1343.12   3
  -5  -2  10 455.747 285.910   2
  -5   2  10 1420.38 384.662   2
   5   2 -10 230.064 173.097   1
  -5   2 -10 436.460 184.151   1
   5  -2  10 219.997 66.7226   4
   5   2  10 292.479 159.263   4
  -5   2 -10 466.263 288.743   3
   5   2 -10 370.030 114.450   3
  -5   2  11 8938.66 747.528   2
  -5  -2  11 8570.21 736.948   2
   5   2 -11 8576.32 423.936   3
   5   2  11 8961.71 543.264   4
  -5   2 -11 9080.77 798.722   3
   5   2 -11 9394.45 683.939   1
  -5   2 -11 9026.24 681.639   1
  -5   2  12 43942.9 1636.50   2
  -5  -2  12 46086.9 1675.33   2
   5   2 -12 45973.8 1555.30   1
  -5   2 -12 44860.2 1538.28   1
   5   2  12 43909.7 1168.01   4
  -5   2 -12 46050.0 1767.38   3
   5   2 -12 45571.9 1003.23   3
  -5   2  13 774.948 318.004   2
  -5  -2  13 405.850 305.602   2
   5   2  13 685.374 187.495   4
   5   2 -13 617.516 156.486   3
  -5   2 -13 228.210 268.186   3
  -5   2  14 2229.96 459.753   2
  -5  -2  14 875.210 326.170   2
   5   2  14 1410.00 232.268   4
  -5   2 -14 1533.00 349.417   3
  -5  -2  15 3163.65 573.799   2
  -5   2  15 2645.17 498.503   2
  -5   2 -15 3296.56 571.136   3
  -5  -2  16 1484.43 419.754   2
  -5   2  16 1745.66 450.514   2
  -5   2  16 1419.09 408.638   1
   5   2  16 1701.39 418.642   1
  -5   2 -16 1364.01 400.858   3
  -5   2  17 2498.39 504.004   1
   5   2  17 2407.62 454.457   1
  -5  -2  17 2496.33 497.176   2
  -5   2  17 2176.46 477.676   2
  -5   2 -17 2770.08 533.019   3
  -5   2  18 3625.60 589.683   1
   5   2  18 5179.21 661.968   1
  -5   2  18 5568.55 742.945   2
  -5  -2  18 5665.54 759.455   2
  -5   2 -18 5563.23 766.025   3
  -5   2  19 447.740 365.441   1
   5   2  19 458.043 349.111   1
  -5   2  20 20136.3 1351.62   1
   5   2  20 19826.1 1350.61   1
   5   2  21 2804.61 541.905   1
  -5   2  21 1543.67 473.905   1
   5   2  22 6848.43 874.890   1
  -5   2  22 6260.33 826.990   1
  -5   2  23 4283.69 717.586   1
   5   2  23 4677.80 774.056   1
  -5   2  24 721.981 479.265   1
   5   2  24 1188.06 436.104   1
  -5   2  25 2620.23 642.313   1
   5   2  25 2573.79 603.160   1
  -5   2  26 5096.62 817.687   1
   5   2  26 3132.93 689.010   1
   5   2  27-272.001 354.976   1
  -5   2  27 631.482 361.557   1
  -5   2  28 1048.72 490.402   1
   5   2  28 1868.78 614.651   1
  -5   2  29 304.296 401.207   1
   5   2  29 1003.33 599.705   1
  -5   2  30 1071.68 492.813   1
   5   2  30-212.178 360.724   1
  -5   2  31 379.676 434.804   1
   5   2  31-275.455 488.039   1
   5   2  32 117.440 446.503   1
  -5   2  32 368.978 403.670   1
   5   2  33 1023.90 529.149   1
  -5   2  33 372.199 436.735   1
  -5  -3   0 7868.99 556.913   2
  -5   3   0 7490.88 559.824   2
  -5   3   1 43776.4 1305.34   2
  -5  -3   1 43018.8 1287.89   2
  -5  -3  -1 42947.8 1292.97   2
  -5   3  -1 43992.4 1292.99   2
  -5  -3   2 24683.4 982.262   2
  -5   3   2 21735.6 919.859   2
  -5  -3   3 13077.5 741.542   2
  -5   3   3 12297.4 723.291   2
  -5  -3   4 58539.3 1551.33   2
  -5   3   4 59164.1 1550.58   2
   5   3  -4 61315.2 1587.25   2
   5  -3  -4 57541.8 1547.42   2
  -5   3   5 5586.63 515.755   2
  -5  -3   5 5946.14 536.864   2
  -5   3  -5 5171.98 518.449   3
   5   3  -5 5547.49 507.984   2
   5  -3  -5 6159.33 544.434   2
  -5  -3   6 14257.8 812.862   2
  -5   3   6 14364.9 804.867   2
   5  -3   6 14715.5 640.392   4
  -5   3  -6 14209.0 866.122   3
   5   3  -6 14479.4 821.196   2
   5  -3  -6 14150.0 808.584   2
   5   3  -7 329.657 213.246   2
   5  -3  -7 665.810 280.436   2
  -5   3   7 471.780 241.989   2
  -5  -3   7 181.538 238.337   2
   5  -3   7 514.998 160.308   4
  -5   3  -7 219.983 205.988   3
  -5   3   8 54731.2 1632.31   2
  -5  -3   8 54139.2 1643.09   2
   5   3  -8 55475.1 1566.44   1
  -5   3  -8 53395.2 1516.29   1
   5  -3   8 54990.0 1104.51   4
   5   3   8 50324.8 1448.84   4
  -5   3  -8 53019.8 1758.70   3
  -5   3   9 1093.45 328.579   2
  -5  -3   9 912.680 275.625   2
   5   3  -9 912.920 270.969   1
  -5   3  -9 972.373 276.981   1
   5  -3   9 624.944 137.000   4
   5   3   9 550.571 243.137   4
  -5   3  -9 791.272 338.797   3
  -5   3  10 33920.0 1379.90   2
  -5  -3  10 33365.3 1360.07   2
   5   3 -10 34636.9 1327.55   1
  -5   3 -10 33285.9 1295.16   1
   5   3  10 33492.1 1178.21   4
  -5   3 -10 32959.7 1475.21   3
   5  -3  10 32896.6 754.029   4
  -5  -3  11 10798.9 817.964   2
  -5   3  11 9800.84 776.004   2
  -5   3 -11 9699.05 833.747   3
   5   3  11 9370.37 628.358   4
   5   3 -11 9623.83 525.848   3
  -5   3  12 13353.0 930.868   2
  -5  -3  12 13855.8 951.655   2
   5   3 -12 13016.3 641.857   3
   5   3  12 13148.3 747.868   4
  -5   3 -12 13018.9 986.502   3
  -5   3  13 3691.66 530.075   2
  -5  -3  13 3527.67 503.522   2
   5   3 -13 4024.64 385.129   3
   5   3  13 4444.27 451.963   4
  -5   3 -13 4222.60 598.681   3
  -5  -3  14 22148.5 1232.64   2
  -5   3  14 20124.4 1178.69   2
   5   3  14 21202.8 953.627   4
  -5   3 -14 20643.9 1292.57   3
   5   3 -14 22076.7 876.713   3
  -5   3  15 9165.77 839.629   2
  -5  -3  15 8493.51 822.483   2
   5   3  15 7895.56 594.600   4
   5   3 -15 7672.01 541.548   3
  -5   3 -15 6547.12 788.529   3
  -5   3  16 17181.0 1173.70   2
  -5  -3  16 17374.5 1164.51   2
   5   3 -16 18046.1 859.413   3
  -5   3 -16 16793.6 1247.16   3
  -5   3  17 7570.33 829.754   2
  -5  -3  17 5688.74 757.160   2
   5   3 -17 6765.44 544.435   3
  -5   3 -17 6626.45 792.555   3
  -5   3 -18 14715.7 1216.15   3
   5   3 -18 14511.5 815.652   3
  -5   3 -19 1440.68 513.968   3
  -5   3  20 4101.09 671.596   1
   5   3  20 3787.65 606.661   1
  -5   3 -20 4521.67 751.758   3
  -5   3  21-31.5475 305.157   1
   5   3  21 607.658 412.650   1
  -5   3 -21 66.1644 359.489   3
  -5   3  22-134.966 291.095   1
   5   3  22 739.886 418.999   1
  -5   3 -22-347.328 407.234   3
  -5   3  23 3801.79 697.281   1
   5   3  23 4296.19 750.532   1
  -5   3  24 6029.49 872.245   1
   5   3  24 6461.61 882.223   1
  -5   3  25 4098.98 772.216   1
   5   3  25 3853.92 749.918   1
   5   3  26 9504.12 1115.37   1
  -5   3  26 11046.9 1215.90   1
  -5   3  27 6205.08 935.681   1
   5   3  27 6591.10 954.478   1
  -5   3  28 2676.83 694.296   1
   5   3  28 2406.71 674.263   1
  -5   3  29 2556.99 724.118   1
   5   3  29 1880.96 667.648   1
  -5   3  30 3913.05 855.989   1
   5   3  30 3041.24 716.158   1
  -5   3  31 1775.96 683.148   1
   5   3  31-139.492 340.360   1
  -5   3  32 6803.58 1089.81   1
   5   3  32 5711.94 999.751   1
  -5  -4   0 141.375 177.815   2
  -5   4   0 149.565 215.161   2
  -5  -4   1 7158.73 538.013   2
  -5  -4  -1 7355.62 545.353   2
  -5   4  -1 7794.78 565.721   2
  -5   4   1 8209.12 573.568   2
  -5   4   2 2167.98 316.705   2
  -5  -4   2 2645.76 363.932   2
   5  -4   2 2351.44 346.803   4
  -5  -4  -2 2391.20 324.089   2
  -5   4  -2 2463.46 340.167   2
  -5   4   3-239.362 191.015   2
  -5  -4   3-30.9499 179.772   2
   5  -4   3-6.66862 148.352   4
  -5  -4   4 1392.03 304.381   2
  -5   4   4 1790.47 333.612   2
   5  -4   4 1374.54 280.079   4
   5  -4  -4 1561.85 292.348   2
  -5  -4   5 26025.5 1072.13   2
  -5   4   5 26296.0 1065.43   2
   5  -4   5 27530.8 1002.71   4
   5   4  -5 28273.6 1100.32   2
   5  -4  -5 28729.7 1121.83   2
  -5  -4   6 8687.05 641.558   2
  -5   4   6 8417.66 649.329   2
   5  -4   6 8662.24 555.934   4
   5   4   6 7882.59 652.314   4
   5   4  -6 9062.85 643.113   2
   5  -4  -6 8979.06 643.944   2
  -5  -4   7 1882.88 356.180   2
  -5   4   7 1370.23 284.818   2
   5  -4  -7 1788.79 339.150   2
   5  -4   7 1818.27 268.906   4
   5   4   7 1178.61 313.854   4
   5   4  -7 1610.97 306.647   2
  -5   4   8 9418.81 693.091   2
  -5  -4   8 10261.5 731.292   2
   5  -4   8 9465.99 540.985   4
   5   4   8 8906.47 701.904   4
  -5   4  -8 9794.06 823.999   3
  -5  -4   9 853.329 312.932   2
  -5   4   9 561.195 299.034   2
   5   4   9 445.286 245.251   4
   5  -4   9 719.189 169.955   4
  -5   4  -9 426.775 241.237   3
  -5  -4  10 15664.3 944.413   2
  -5   4  10 15860.9 951.841   2
   5   4  10 15153.5 891.467   4
   5  -4  10 15012.6 628.383   4
  -5   4 -10 15320.5 1043.80   3
  -5  -4  11 406.960 212.521   2
  -5   4  11 225.681 218.864   2
   5   4  11 754.405 275.654   4
  -5   4 -11 906.444 333.950   3
  -5  -4  12 5321.65 605.772   2
  -5   4  12 6094.13 644.076   2
   5   4  12 5601.34 557.284   4
  -5   4 -12 6456.14 745.558   3
  -5  -4  13 5835.60 648.120   2
  -5   4  13 6238.75 669.552   2
   5   4  13 5675.14 560.580   4
   5   4 -13 5733.03 503.758   3
  -5   4 -13 5712.21 713.259   3
  -5   4  14 5964.17 701.150   2
  -5  -4  14 6174.09 677.961   2
   5   4  14 5551.02 565.301   4
   5   4 -14 5937.33 509.713   3
  -5   4 -14 6963.11 792.181   3
  -5  -4  15 13635.0 1026.32   2
  -5   4  15 14680.6 1044.75   2
  -5   4 -15 14346.9 1165.70   3
   5   4  15 13765.8 891.693   4
   5   4 -15 14621.2 817.310   3
  -5   4  16 444.265 332.384   2
  -5  -4  16-66.4228 292.468   2
   5   4  16 128.044 215.569   4
   5   4 -16 373.984 185.100   3
  -5   4 -16 685.011 358.465   3
  -5   4 -17 1293.60 464.196   3
   5   4 -17 1193.14 288.218   3
   5   4 -18 377.223 168.164   3
  -5   4 -18 326.266 364.019   3
   5   4 -19-245.331 228.531   3
  -5   4 -19 242.969 349.934   3
  -5   4 -20 1106.97 401.572   3
   5   4 -20 1516.53 316.613   3
   5   4 -21 51.2423 233.234   3
  -5   4 -21 142.804 348.770   3
  -5   4 -22 1653.46 440.378   3
   5   4 -22 1640.13 324.023   3
  -5   4 -23 688.501 476.972   3
  -5   4  24 12.7027 331.360   1
   5   4  24-129.979 386.760   1
  -5   4 -24 636.202 420.870   3
  -5   4  25 2026.54 610.064   1
   5   4  25 683.407 339.953   1
  -5   4 -25 1705.11 613.535   3
  -5   4  26 199.767 391.048   1
   5   4  26 372.007 401.313   1
  -5   4  27 1714.41 555.644   1
   5   4  27 1170.37 581.786   1
   5   4  28 3237.11 721.619   1
  -5   4  28 3241.40 781.156   1
   5   4  29 1239.82 584.379   1
  -5   4  29 413.625 433.350   1
  -5   4  30 285.278 416.637   1
   5   4  30 1552.82 570.086   1
  -5   4  31-402.167 402.553   1
   5   4  31 403.099 489.947   1
  -5   4  32 4748.95 957.122   1
  -5  -5   0 13693.9 717.413   2
  -5   5   0 14398.0 748.442   2
  -5  -5  -1 6365.05 505.751   2
  -5   5  -1 6769.52 528.579   2
  -5  -5   1 6161.43 493.280   2
  -5   5   1 6388.08 514.044   2
  -5   5   2 25288.0 999.946   2
  -5  -5  -2 23767.6 971.723   2
  -5  -5   2 25060.4 991.795   2
  -5   5  -2 24662.7 982.925   2
  -5   5   3 2714.24 376.378   2
  -5  -5   3 2130.16 318.421   2
  -5   5  -3 2401.35 325.259   2
  -5  -5  -3 2499.47 334.847   2
  -5  -5   4 32825.0 1170.85   2
  -5   5   4 32838.5 1161.97   2
   5  -5   4 33925.2 1260.70   4
   5   5   4 33142.6 1432.29   4
  -5   5   5 2429.61 378.706   2
  -5  -5   5 2994.31 371.822   2
   5  -5   5 2068.13 334.020   4
   5   5   5 3515.60 546.567   4
   5  -5  -5 2285.66 323.970   2
  -5  -5   6 18495.4 921.143   2
  -5   5   6 17630.2 901.154   2
   5  -5   6 18180.0 896.904   4
   5   5   6 16628.3 1030.88   4
   5  -5  -6 16671.7 881.171   2
   5   5  -6 19054.6 934.306   2
  -5  -5   7 636.604 214.869   2
  -5   5   7 286.729 231.917   2
   5  -5   7 921.397 236.245   4
   5   5   7 612.106 327.643   4
   5   5  -7 964.700 286.772   2
   5  -5  -7 231.449 192.727   2
  -5  -5   8 5360.35 543.821   2
  -5   5   8 5869.30 569.301   2
   5  -5   8 4999.66 485.324   4
   5   5   8 5117.90 604.429   4
  -5   5   9 2700.66 417.238   2
  -5  -5   9 2129.99 387.774   2
   5  -5   9 2215.62 307.351   4
   5   5   9 1581.41 395.836   4
  -5  -5  10 48683.4 1636.25   2
  -5   5  10 45954.5 1603.24   2
   5   5  10 43458.0 1637.58   4
  -5   5 -10 46360.7 1883.08   3
  -5  -5  11 7.74438 222.965   2
  -5   5  11 164.420 239.188   2
   5   5  11 169.768 280.053   4
  -5   5 -11 843.919 421.290   3
  -5  -5  12 33696.7 1455.71   2
  -5   5  12 32720.2 1443.59   2
  -5   5 -12 34953.2 1711.82   3
   5   5  12 34412.3 1481.31   4
  -5  -5  13 5283.61 615.618   2
  -5   5  13 5785.04 645.571   2
   5   5  13 5022.12 607.049   4
  -5   5 -13 5804.55 742.047   3
  -5  -5  14 3890.86 552.713   2
  -5   5  14 5700.35 668.982   2
   5   5  14 5351.66 633.331   4
  -5   5 -14 5715.85 763.518   3
  -5   5  15 9391.33 846.080   2
  -5  -5  15 9150.79 821.233   2
   5   5  15 10048.7 832.315   4
  -5   5 -15 7847.12 896.315   3
   5   5 -15 9325.31 723.059   3
   5   5  16 2220.87 449.648   4
   5   5 -16 2394.41 413.067   3
  -5   5 -16 2808.11 598.108   3
  -5   5 -17-222.461 343.897   3
   5   5 -17 203.244 239.163   3
   5   5 -18 13360.5 911.629   3
  -5   5 -18 13805.9 1226.89   3
   5   5 -19 2908.07 443.921   3
  -5   5 -19 2147.36 586.020   3
   5   5 -20 8279.30 744.954   3
  -5   5 -20 7572.67 970.872   3
  -5   5 -21 2110.22 581.517   3
   5   5 -21 1672.68 369.906   3
   5   5 -22 9242.95 822.348   3
  -5   5 -22 10139.7 1169.97   3
   5   5 -23 121.757 178.484   3
  -5   5 -23 254.929 371.356   3
   5   5 -24 5972.20 698.120   3
  -5   5 -24 6445.24 997.880   3
   5   5 -25-194.097 285.368   3
  -5   5 -25-668.972 468.299   3
   5   5  26 2432.24 673.832   1
  -5   5 -26 971.286 480.300   3
   5   5  27 474.561 418.857   1
  -5   5  27 489.454 484.860   1
  -5   5 -27-79.9926 492.174   3
  -5   5  28 2867.64 720.427   1
   5   5  28 3575.14 832.071   1
  -5   5 -28 3075.47 813.882   3
  -5   5  29 1415.60 652.127   1
   5   5  29-28.0204 462.850   1
   5   5  30 3154.14 740.101   1
  -5   5  30 3864.33 801.554   1
  -5   5  31 721.530 570.474   1
  -5  -6   0 60.0491 157.227   2
  -5   6   0 33.7553 187.816   2
  -5  -6   1 1089.71 229.408   2
  -5  -6  -1 399.726 151.787   2
  -5   6  -1 667.406 220.289   2
  -5   6   1 235.765 159.038   2
   5   6   2 4279.21 603.179   4
  -5   6  -2 3690.70 392.558   2
  -5  -6  -2 3986.32 405.796   2
  -5   6   2 4857.01 455.750   2
  -5  -6   2 4678.04 439.920   2
  -5  -6   3 2235.82 334.847   2
  -5   6   3 2538.37 341.227   2
   5   6   3 2191.29 439.948   4
  -5  -6  -3 2351.56 335.408   2
  -5   6  -3 2614.84 350.176   2
  -5   6   4 2347.50 339.231   2
  -5  -6   4 2718.86 355.079   2
   5   6   4 2462.10 509.000   4
  -5  -6  -4 3171.38 390.830   2
  -5   6  -4 2793.51 367.351   2
  -5   6   5 581.993 235.876   2
  -5  -6   5 765.207 249.812   2
   5   6   5 876.088 348.445   4
  -5   6   6-126.109 185.660   2
  -5  -6   6 372.874 209.992   2
   5   6   6 644.241 326.173   4
  -5  -6   7 2743.85 378.460   2
  -5   6   7 3021.95 405.778   2
   5   6   7 2424.31 482.762   4
   5   6  -7 2517.73 392.850   2
   5  -6  -7 1887.29 319.185   2
  -5   6   8 344.322 210.761   2
  -5  -6   8 331.844 214.545   2
   5   6   8 106.681 263.219   4
   5   6   9 4109.13 579.210   4
  -5   6   9 4447.64 517.707   2
  -5  -6   9 4106.79 494.904   2
   5   6  10 3381.62 554.581   4
  -5  -6  10 3282.77 475.848   2
  -5   6  10 3029.41 440.665   2
  -5   6  11 11861.7 843.465   2
  -5  -6  11 10767.2 815.747   2
   5   6  11 10800.9 922.683   4
  -5   6  12 662.076 301.048   2
  -5  -6  12 1047.85 341.170   2
   5   6  12 897.552 374.509   4
  -5   6 -12 532.048 243.609   3
  -5   6  13 19646.8 1165.47   2
  -5  -6  13 21140.0 1192.43   2
   5   6  13 19186.5 1210.05   4
  -5   6 -13 20407.2 1408.45   3
   5   6  14 9701.26 878.185   4
  -5   6 -14 8673.37 952.602   3
   5   6  15 4297.34 610.902   4
  -5   6 -15 5324.45 796.279   3
   5   6  16 1459.96 409.825   4
   5   6 -16 2200.11 425.740   3
  -5   6 -16 824.218 470.078   3
   5   6 -17 2204.07 473.168   3
  -5   6 -17 1314.85 493.474   3
   5   6 -18 3608.30 542.739   3
  -5   6 -18 1769.37 506.892   3
  -5   6 -19-165.480 309.704   3
   5   6 -19 223.913 242.329   3
   5   6 -20 936.305 335.749   3
  -5   6 -20 1031.31 532.830   3
  -5   6 -21 1285.21 530.948   3
   5   6 -21 1905.10 446.137   3
   5   6 -22 1799.13 400.988   3
  -5   6 -22 2715.79 664.757   3
   5   6 -23 757.537 323.928   3
  -5   6 -23 163.614 337.615   3
   5   6 -24 715.699 279.260   3
  -5   6 -24 2490.33 702.214   3
  -5   6 -25 1446.39 576.273   3
  -5   6 -26-347.419 501.048   3
  -5   6 -27 1490.76 617.993   3
  -5   6 -28 2431.17 772.834   3
  -5   6  29 538.054 468.932   1
   5   6  29 650.032 496.601   1
   5   7   0 8459.50 846.468   4
  -5  -7   0 8071.80 547.271   2
  -5   7   0 7748.33 544.859   2
  -5   7   1 7455.86 527.363   2
  -5  -7   1 7227.37 513.109   2
   5   7   1 8552.51 895.589   4
   5   7  -1 7120.47 791.579   4
  -5  -7  -1 6606.84 490.294   2
  -5   7  -1 7615.37 536.381   2
  -5   7  -2 3195.36 353.761   2
  -5   7   2 2680.32 319.233   2
  -5  -7   2 3278.25 362.439   2
  -5  -7  -2 3241.33 368.457   2
   5   7   2 2637.16 503.114   4
  -5  -7   3 4669.60 427.977   2
  -5   7   3 4488.87 442.677   2
  -5   7  -3 4202.69 406.430   2
   5   7   3 4584.66 662.020   4
  -5  -7  -3 4096.21 401.097   2
  -5  -7   4 5812.42 487.180   2
  -5   7   4 6177.07 506.737   2
   5   7   4 7300.86 822.989   4
  -5  -7  -4 7051.98 529.971   2
  -5   7  -4 6670.28 527.613   2
  -5  -7   5 22018.2 957.427   2
  -5   7   5 21798.3 960.249   2
   5   7   5 22513.6 1380.88   4
  -5  -7  -5 23899.2 984.275   2
  -5   7  -5 23931.6 977.829   2
  -5  -7   6 6141.47 530.968   2
  -5   7   6 6914.04 562.539   2
   5   7   6 5972.56 773.346   4
  -5   7   7 22873.7 1027.11   2
  -5  -7   7 24863.5 1073.42   2
   5   7   7 21927.3 1380.40   4
  -5  -7   8 1087.28 283.162   2
  -5   7   8 1717.13 347.877   2
   5   7   8 1361.27 418.234   4
   5  -7  -8 1879.97 322.342   2
  -5   7   9 5355.54 568.286   2
   5   7   9 5332.71 727.547   4
  -5  -7   9 4727.17 503.197   2
  -5   7  10 7088.14 643.917   2
  -5  -7  10 7379.68 650.818   2
   5   7  10 6628.12 807.121   4
  -5  -7  11 305.022 241.164   2
  -5   7  11 296.927 242.111   2
   5   7  11 480.116 325.354   4
   5   7  12 4666.30 682.023   4
   5   7  13 4411.22 686.877   4
  -5   7 -13 4303.29 756.304   3
   5   7  14 452.678 333.104   4
  -5   7 -14 678.520 411.354   3
  -5   7 -15 9565.28 1054.01   3
   5   7  15 10414.8 1018.33   4
   5   7  16 8558.94 924.269   4
  -5   7 -16 6835.82 968.605   3
  -5   7 -17 11135.8 1220.29   3
   5   7 -18 8707.15 898.032   3
  -5   7 -18 9190.18 1096.33   3
   5   7 -19 2868.26 563.601   3
  -5   7 -19 2206.44 642.976   3
  -5   7 -20-368.297 298.856   3
   5   7 -20 693.459 388.018   3
  -5   7 -21 4554.10 886.743   3
   5   7 -21 6076.54 753.143   3
  -5   7 -22 570.647 507.254   3
   5   7 -22 429.145 302.790   3
   5   7 -23 2928.46 547.893   3
  -5   7 -23 4180.75 809.017   3
  -5   7 -24 1839.79 708.849   3
   5   7 -24 93.4700 283.294   3
  -5   7 -25 2237.61 699.607   3
  -5   7 -26 2359.98 806.354   3
  -5   7 -27 3316.23 855.600   3
  -5  -8   0-142.534 139.209   2
  -5   8   0 19.7836 126.276   2
   5   8   0 215.025 334.033   4
  -5   8  -1 6208.32 459.324   2
  -5  -8   1 6373.68 462.855   2
  -5   8   1 5296.81 436.723   2
   5   8  -1 6786.81 844.813   4
   5   8   1 6528.78 859.346   4
  -5  -8  -1 6348.56 456.094   2
  -5  -8   2 2269.85 298.067   2
  -5  -8  -2 1938.52 281.461   2
  -5   8  -2 2242.07 310.832   2
  -5   8   2 2099.10 310.873   2
   5   8  -2 3018.63 612.402   4
   5   8   2 2218.08 543.684   4
  -5   8   3 568.640 162.264   2
  -5   8  -3 869.450 206.734   2
  -5  -8  -3 551.176 200.753   2
  -5  -8   3 685.238 197.285   2
   5   8  -3 288.262 281.353   4
   5   8   3 659.091 387.288   4
  -5  -8  -4 69.0623 125.322   2
  -5  -8   4 225.925 160.963   2
  -5   8  -4 221.491 172.303   2
  -5   8   4 245.191 183.568   2
   5   8   4 938.152 440.234   4
   5   8  -4 175.828 341.593   4
  -5  -8   5 9333.36 612.117   2
  -5   8   5 9445.46 621.541   2
   5   8   5 9346.30 965.291   4
   5   8  -5 9083.88 945.689   4
  -5   8  -5 9392.19 599.992   2
  -5  -8  -5 9369.64 605.747   2
  -5  -8   6 401.339 190.710   2
  -5   8   6 692.021 224.954   2
   5   8   6 2.20592 342.261   4
  -5   8  -6 386.911 190.705   2
  -5  -8  -6 436.754 176.703   2
  -5  -8   7 2046.11 310.530   2
  -5   8   7 2238.83 349.011   2
   5   8   7 2275.36 556.984   4
  -5  -8  -7 2544.50 351.861   2
  -5   8  -7 2290.68 341.555   2
  -5   8   8-110.234 167.596   2
  -5  -8   8-76.0523 185.936   2
   5   8   8 206.886 262.722   4
   5   8   9 1474.53 460.618   4
   5   8  10 1313.73 459.575   4
   5   8  11 758.474 319.217   4
   5   8  12 1509.02 503.437   4
   5   8  13 1762.58 561.575   4
   5   8  14 375.564 318.016   4
  -5   8 -14 424.530 337.943   3
   5   8  15 2736.20 609.784   4
  -5   8 -15 3961.31 770.209   3
   5   8  16 814.917 466.024   4
  -5   8 -16-60.9911 361.379   3
  -5   8 -17 83.9003 435.834   3
  -5   8 -18 96.6858 341.917   3
   5   8 -19 299.125 315.296   3
  -5   8 -19-141.998 392.899   3
   5   8 -20 2322.20 547.529   3
  -5   8 -20 676.736 448.333   3
   5   8 -21 768.309 396.628   3
  -5   8 -21 397.897 500.977   3
  -5   8 -22 1800.28 605.095   3
   5   8 -22 2071.63 537.321   3
  -5   8 -23-134.555 437.749   3
   5   8 -23 99.1046 249.744   3
  -5   8 -24 714.300 527.284   3
   5   9   0 3394.13 676.116   4
   5   9   1 18331.5 1438.28   4
   5   9  -1 19029.6 1467.89   4
   5   9   2 534.467 452.185   4
   5   9  -2 168.061 409.574   4
   5   9   3 2709.41 616.844   4
   5   9  -3 3783.30 731.818   4
   5   9  -4 1015.08 515.676   4
   5   9   4 1020.24 480.379   4
   5   9  -5 4666.45 745.764   4
   5   9   5 4363.54 703.379   4
   5   9   6 1088.56 494.980   4
   5   9  -6-126.957 350.996   4
   5   9   7 6117.26 861.314   4
   5   9  -7 6131.88 886.875   4
   5   9   8 605.227 416.709   4
   5   9  -8 807.962 464.292   4
   5   9  -9 4258.30 731.073   4
   5   9   9 5401.71 826.804   4
   5   9 -10 995.362 454.279   4
   5   9  10 1225.24 468.437   4
   5   9  11 17053.7 1420.57   4
   5   9 -11 17579.7 1449.69   4
   5   9  12 1628.70 560.631   4
   5   9  13 10359.6 1127.50   4
   5   9  14 601.997 412.459   4
   5   9  15 3301.76 665.380   4
  -5   9 -15 4152.40 846.768   3
   5   9  16-404.294 386.604   4
  -5   9 -16 184.220 400.614   3
  -5   9 -17 1792.76 627.977   3
  -5   9 -18-573.452 459.596   3
  -5   9 -19 1338.72 575.037   3
   5   9 -19 1690.93 514.343   3
   5   9 -20 718.061 414.099   3
  -5   9 -20 342.137 499.567   3
   5   9 -21 4511.13 756.311   3
  -5   9 -21 6085.59 1032.21   3
  -5   9 -22 799.971 600.955   3
   5  10   0-115.766 364.181   4
   5  10   1 642.942 387.236   4
   5  10  -1 1400.38 523.283   4
   5  10   2 2165.36 617.105   4
   5  10  -2 690.660 408.290   4
   5  10   3-154.745 395.072   4
   5  10  -3 626.807 472.382   4
   5  10   4-202.756 411.370   4
   5  10  -4 172.460 432.026   4
   5  10   5 3666.01 729.622   4
   5  10  -5 3140.78 687.929   4
   5  10   6 3329.29 716.678   4
   5  10  -6 2605.25 638.800   4
   5  10   7 1126.94 540.914   4
   5  10  -7 747.202 423.862   4
   5  10  -8 888.852 466.279   4
   5  10   8 1019.78 578.179   4
   5  10  -9 61.8688 377.843   4
   5  10   9 461.802 393.406   4
   5  10 -10-206.853 387.402   4
   5  10  10 438.350 492.498   4
   5  10 -11 1289.03 462.719   4
   5  10  11 1903.79 583.486   4
   5  10 -12 1064.77 549.093   4
   5  10  12 1475.65 550.756   4
   5  10 -13 631.090 477.778   4
   5  10  13 647.213 441.428   4
   5  10 -14 840.772 537.593   4
   5  10  14 957.513 462.268   4
   5  10 -15-88.3516 346.897   4
   5  10  15 205.116 444.178   4
  -5  10 -15-393.064 520.285   3
   5  10 -16 495.097 442.533   4
  -5  10 -16 133.763 353.711   3
   5  10 -17-218.744 409.865   4
  -5  10 -17 800.380 607.471   3
   5  10 -18-960.177 581.929   4
  -5  10 -18-25.6927 369.706   3
   5  10 -19-61.1840 395.991   4
   5  10 -20 1705.39 605.878   4
   5  10 -20 773.763 406.325   3
   5  10 -21-699.651 535.833   4
   5  10 -22-937.516 564.638   4
   5  10 -23-33.5761 318.018   4
   5  11   0 1254.53 568.763   4
   5  11   1 3997.79 788.794   4
   5  11  -1 5187.39 1022.24   4
   5  11   2 1991.34 715.042   4
   5  11  -2 1010.78 550.154   4
   5  11   3 1969.80 637.039   4
   5  11  -3 1838.15 711.788   4
   5  11   4 5305.68 979.914   4
   5  11  -4 6927.32 1038.30   4
   5  11  -5 2800.37 759.058   4
   5  11   5 1687.11 583.610   4
   5  11   6 13884.8 1413.04   4
   5  11  -6 11381.6 1310.11   4
   5  11  -7 3057.12 753.270   4
   5  11   7 3146.43 764.136   4
   5  11  -8 3713.39 854.267   4
   5  11   8 4225.43 833.881   4
   5  11  -9 3759.68 829.381   4
   5  11   9 3587.08 819.024   4
   5  11  10 700.359 502.189   4
   5  11 -10 878.213 472.090   4
   5  11  11 879.099 514.686   4
   5  11 -11 424.997 472.373   4
   5  11  12 485.916 504.855   4
   5  11 -12 662.579 415.129   4
   5  11  13 1079.38 463.521   4
   5  11 -13 977.033 554.934   4
   5  11  14 698.373 507.762   4
   5  11 -14 773.804 450.473   4
   5  11 -15 304.973 459.274   4
   5  11 -16 2535.97 678.289   4
   5  11 -17 237.855 430.105   4
   5  12   0 357.854 519.898   4
   5  12   1 672.782 434.935   4
   5  12  -1 1026.83 568.960   4
   5  12   2 2497.87 758.637   4
   5  12  -2 942.350 548.604   4
   5  12  -3 1031.76 517.882   4
   5  12   3 147.569 497.850   4
   5  12  -4 485.122 515.940   4
   5  12   4 395.845 443.010   4
   5  12  -5 201.668 541.663   4
  -6   0   0 407941. 4348.02   2
   6   0   0 404500. 3058.40   3
   6   0   1 417.569 182.414   3
  -6   0   1 368.320 252.263   2
  -6   0  -1 1285.94 439.854   2
   6   0   2 92880.3 1692.34   3
  -6   0   2 91405.9 2056.91   2
  -6   0   3-269.521 311.067   2
   6   0   3 45.1370 134.846   3
   6   0   4 148052. 2343.74   3
  -6   0   4 150831. 2684.41   2
   6   0   5 107.786 115.870   1
  -6   0   5 114.740 123.556   1
  -6   0   5 226.255 321.875   2
   6   0   5 308.739 220.419   3
  -6   0   6 13173.1 536.839   1
   6   0   6 13785.9 554.320   1
   6   0   6 13757.9 799.146   3
  -6   0   6 14220.8 876.209   2
  -6   0   7 175.002 145.336   1
   6   0   7 190.369 165.204   1
  -6   0   7 629.576 341.779   2
   6   0   7 108.451 182.523   3
  -6   0   8 147791. 2860.58   2
  -6   0   8 141083. 2045.79   1
   6   0   8 136606. 2031.28   1
  -6   0   9 191.517 314.602   2
  -6   0   9 239.152 184.620   1
   6   0   9 48.6649 135.932   1
  -6   0  10 2157.79 458.864   2
  -6   0  10 2477.42 323.208   1
   6   0  10 2177.91 309.932   1
  -6   0  11-184.991 279.584   2
  -6   0  11 239.268 187.227   1
   6   0  11 64.8205 157.448   1
  -6   0  12 14817.0 1022.02   2
   6   0  12 15649.1 487.177   4
  -6   0  12 15356.9 855.453   1
   6   0  12 15422.3 859.433   1
  -6   0  13 247.406 257.157   2
   6   0  13 12.2082 63.6069   4
   6   0  13 82.7684 242.138   1
  -6   0  13-62.6077 188.779   1
  -6   0  14 21574.5 1087.50   1
   6   0  14 20790.0 1076.19   1
  -6   0  14 23196.2 1301.71   2
  -6   0  15 16.5762 318.806   2
  -6   0  15 334.271 272.308   1
   6   0  15 171.461 213.666   1
  -6   0  16 44758.4 1686.80   1
   6   0  16 44743.4 1682.95   1
  -6   0  16 45586.0 1919.82   2
  -6   0  17 325.744 297.604   1
   6   0  17-171.084 246.726   1
  -6   0  17-116.176 304.809   2
  -6   0  18 14946.0 1064.32   1
   6   0  18 14819.4 1084.08   1
  -6   0  18 15238.7 1223.33   2
  -6   0  19 505.665 398.060   2
  -6   0  19-248.530 251.320   1
   6   0  19 762.071 350.348   1
  -6   0  20 18403.9 1254.90   1
   6   0  20 17842.8 1222.51   1
  -6   0  20 18648.4 1348.57   2
  -6   0  21 138.555 334.310   1
   6   0  21-313.805 306.350   1
  -6   0  22 17861.7 1290.67   1
   6   0  22 17658.3 1301.64   1
  -6   0  23 167.483 272.896   1
   6   0  23-446.023 335.611   1
  -6   0  24 13400.3 1195.83   1
   6   0  24 13147.5 1177.74   1
  -6   0  25-5.92098 279.103   1
   6   0  25-116.387 304.857   1
   6   0  26 11205.0 1152.41   1
  -6   0  26 9879.89 1070.58   1
  -6   0  27 398.581 409.421   1
   6   0  27 412.273 487.753   1
   6   0  28 629.134 439.081   1
  -6   0  28 1346.80 441.711   1
  -6   0  29 270.094 385.772   1
   6   0  29-61.3155 310.692   1
  -6   0  30 4006.71 814.375   1
   6   0  30 6181.83 971.898   1
  -6   0  31 285.663 379.169   1
   6   0  31-137.289 365.691   1
   6   0  32 2372.12 618.775   1
  -6   0  32 3076.43 773.842   1
  -6   0  33 207.854 452.534   1
   6   0  33-654.363 516.548   1
   6   1   0-105.468 122.720   3
  -6   1   0-91.7810 129.652   3
  -6  -1   0-296.582 271.381   2
  -6   1  -1 9.62978 217.512   2
  -6   1   1 464.898 277.946   2
   6   1   1 131.207 124.212   3
  -6   1  -1 128.966 140.942   3
  -6  -1   1 488.158 289.555   2
  -6   1   1 79.5727 106.025   3
  -6  -1  -1 109.005 291.565   2
   6   1  -1 89.6402 114.651   3
  -6  -1   2 3941.96 499.308   2
  -6   1   2 4273.42 499.514   2
   6   1  -2 4415.52 211.823   1
  -6   1  -2 4384.62 212.864   1
   6   1   2 4152.52 386.837   3
  -6   1   2 4152.76 311.142   3
   6   1  -2 4183.92 291.577   3
  -6   1  -2 4782.41 416.248   3
   6   1  -3 11531.1 391.675   1
  -6   1  -3 11205.1 387.149   1
   6   1   3 11022.7 636.206   3
  -6   1  -3 11872.9 667.507   3
  -6   1   3 11437.0 463.210   3
   6   1  -3 11165.0 387.847   3
  -6  -1   3 12229.9 782.329   2
  -6   1   3 11111.3 752.329   2
  -6  -1   4 2917.51 445.422   2
  -6   1   4 3004.39 436.739   2
   6   1  -4 2554.21 224.520   1
  -6   1  -4 2721.52 223.827   1
  -6   1   4 2379.97 212.933   3
   6   1  -4 2564.36 153.342   3
   6   1   4 1920.67 305.563   3
  -6   1  -4 2217.75 337.584   3
   6   1  -5 753.743 153.354   1
  -6   1  -5 847.479 161.810   1
   6   1   5 813.981 171.815   1
  -6   1   5 1321.27 343.940   2
  -6  -1   5 396.032 225.548   2
  -6   1   5 759.904 116.705   3
   6   1   5 759.801 212.723   3
  -6   1  -5 1120.76 280.469   3
  -6   1   6 3588.08 313.531   1
   6   1  -6 3927.76 326.172   1
  -6   1  -6 3249.42 292.083   1
   6   1   6 3950.73 327.418   1
  -6  -1   6 3581.63 490.789   2
  -6   1   6 3872.63 511.039   2
   6   1   6 3808.65 443.708   3
  -6   1  -6 3978.88 451.442   3
   6  -1   6 4265.69 459.903   3
  -6   1   7 19338.5 1044.40   2
  -6  -1   7 18119.5 1002.34   2
  -6   1  -7 18612.5 734.504   1
  -6   1   7 19361.7 749.782   1
   6   1   7 17961.2 721.004   1
   6   1   7 18747.3 972.160   3
  -6   1  -7 18451.9 978.116   3
   6  -1   7 19111.1 963.096   3
  -6   1   8 13252.6 877.036   2
  -6  -1   8 12847.0 852.549   2
  -6   1   8 12255.6 631.931   1
   6   1   8 11069.0 614.493   1
  -6   1  -8 13049.1 860.245   3
  -6   1   9 210.726 162.778   1
   6   1   9 248.268 178.076   1
  -6  -1   9-112.828 293.842   2
  -6   1   9-137.229 242.655   2
  -6   1  -9 167.043 217.709   3
  -6   1  10 188.612 157.714   1
   6   1  10-171.682 198.170   1
  -6  -1  10-312.076 279.876   2
  -6   1  10-239.422 267.473   2
  -6   1 -10-308.606 249.180   3
  -6   1  11 341.915 282.393   2
  -6  -1  11 503.567 304.466   2
   6   1  11 99.3140 99.7905   4
   6   1  11 97.8920 154.288   1
  -6   1  11-51.4942 173.963   1
  -6   1  12 474.885 263.185   2
  -6  -1  12 1590.70 415.519   2
   6  -1  12 1040.52 255.930   1
   6   1  12 1473.45 319.335   1
  -6   1  12 1052.85 291.782   1
  -6  -1  12 1571.73 311.663   1
   6   1  12 1115.45 177.376   4
  -6  -1  13 350.073 339.658   2
  -6   1  13-132.658 277.510   2
   6  -1  13 65.9357 178.791   1
  -6   1  13 17.0914 209.522   1
   6   1  13 272.359 215.867   1
  -6  -1  13 251.627 188.587   1
   6   1  13 146.002 121.751   4
  -6   1  13 51.3362 76.0035   3
  -6  -1  14 4448.93 632.784   2
  -6   1  14 5192.75 646.114   2
  -6   1  14 4778.92 545.210   1
  -6  -1  14 3665.45 471.360   1
   6   1  14 3455.38 467.299   1
   6  -1  14 4126.02 494.699   1
   6   1  14 4508.13 320.463   4
  -6   1  14 4510.75 332.740   3
  -6   1  15 3832.78 564.646   2
  -6  -1  15 3973.36 599.178   2
  -6  -1  15 3640.75 500.693   1
  -6   1  15 3891.65 513.874   1
   6   1  15 3164.29 471.141   1
   6  -1  15 3020.95 471.353   1
  -6   1  15 3460.16 311.255   3
  -6  -1  16 4952.82 594.959   1
  -6  -1  16 5175.10 686.493   2
  -6   1  16 5944.23 726.280   2
   6  -1  16 5376.06 622.158   1
  -6   1  16 5025.57 610.160   1
   6   1  16 5510.72 631.234   1
  -6   1  16 5163.28 400.322   3
  -6  -1  17 1918.53 403.064   1
  -6  -1  17 2406.37 509.529   2
  -6   1  17 2738.03 553.393   2
   6  -1  17 2465.60 449.883   1
  -6   1  17 2457.54 490.503   1
   6   1  17 2374.16 463.172   1
  -6   1  17 1965.53 272.992   3
  -6  -1  18 2998.39 525.217   1
   6  -1  18 2331.35 468.268   1
  -6  -1  18 2264.13 555.365   2
  -6   1  18 2774.18 605.924   2
  -6   1  18 2021.15 467.808   1
   6   1  18 3130.52 555.343   1
  -6   1  18 1998.81 276.873   3
  -6  -1  19 2063.59 445.330   1
  -6   1  19 1870.47 558.376   2
   6  -1  19 2311.46 484.976   1
  -6  -1  19 2517.43 587.902   2
  -6   1  19 1911.77 442.232   1
   6   1  19 2602.18 502.943   1
  -6  -1  20 2285.12 494.935   1
   6  -1  20 3142.24 564.848   1
  -6  -1  20 2413.26 595.221   2
  -6   1  20 1756.92 482.078   2
  -6   1  20 2743.15 559.668   1
   6   1  20 3344.62 589.163   1
  -6  -1  21 3356.85 599.640   1
   6  -1  21 3798.77 614.097   1
  -6   1  21 4524.28 701.892   1
   6   1  21 3181.25 587.240   1
  -6  -1  22 5267.41 760.686   1
   6  -1  22 7211.01 840.277   1
  -6   1  22 6516.53 828.021   1
   6   1  22 6828.15 838.963   1
  -6   1  23 2557.94 542.860   1
   6   1  23 2020.74 498.498   1
  -6  -1  23 2078.01 500.350   1
   6  -1  23 2068.14 475.365   1
  -6   1  24 1178.86 480.845   1
   6   1  24 2343.86 563.339   1
  -6  -1  24 905.964 391.347   1
   6  -1  24 608.287 406.895   1
  -6   1  25 784.520 411.713   1
   6   1  25 787.322 426.300   1
  -6  -1  25 1273.65 523.574   1
   6  -1  25 136.047 322.519   1
  -6   1  26 3117.63 645.275   1
   6   1  26 2849.69 654.509   1
  -6  -1  26 2979.00 633.996   1
   6  -1  26 2647.62 620.761   1
   6  -1  27 777.881 484.390   1
  -6   1  27 301.540 396.535   1
   6   1  27 72.4457 281.127   1
  -6  -1  27 640.291 278.548   1
  -6  -1  28 5012.34 864.059   1
  -6   1  28 5732.01 912.828   1
   6   1  28 5423.55 836.118   1
   6  -1  28 4364.00 742.288   1
  -6   1  29 1020.27 505.191   1
   6   1  29 985.368 509.304   1
   6  -1  29 205.083 374.195   1
  -6  -1  29 306.247 307.387   1
  -6   1  30-420.864 402.741   1
   6  -1  30 147.770 372.991   1
   6   1  30 564.233 492.620   1
  -6  -1  30 1226.77 568.334   1
  -6   1  31 766.003 491.951   1
   6   1  31 984.414 519.449   1
  -6   1  32 60.4943 322.257   1
   6   1  32-113.751 338.292   1
  -6   1  33 2102.96 644.163   1
   6   1  33 2264.88 653.866   1
  -6   2   0 966.856 300.340   3
  -6   2   0 225.839 253.667   2
  -6  -2   0 239.058 236.884   2
  -6   2  -1 25707.9 961.782   3
  -6  -2  -1 24619.1 1104.64   2
  -6   2  -1 25680.8 1102.10   2
  -6  -2   1 24437.5 1084.98   2
  -6   2   1 24280.9 1062.59   2
  -6   2  -2 135656. 2299.06   3
  -6  -2   2 138710. 2538.18   2
  -6   2   2 138073. 2535.10   2
  -6   2  -3 23760.2 1006.00   3
  -6  -2   3 24518.2 1091.69   2
  -6   2   3 23179.1 1070.08   2
   6   2  -4 37787.6 952.838   1
  -6   2  -4 35676.7 937.560   1
  -6   2  -4 35669.9 1265.36   3
  -6   2   4 34536.9 1297.96   2
  -6  -2   4 37011.3 1346.14   2
   6   2  -5 23536.1 800.858   1
  -6   2  -5 20877.3 775.915   1
  -6   2  -5 22595.8 1046.96   3
  -6   2   5 23038.6 1108.14   2
  -6  -2   5 23223.5 1081.38   2
   6   2  -6 61752.1 1360.46   1
  -6   2  -6 60142.5 1343.95   1
  -6   2  -6 61885.3 1767.45   3
  -6  -2   6 58603.9 1740.45   2
  -6   2   6 61454.6 1804.59   2
  -6   2   7 57832.5 1776.23   2
  -6  -2   7 58506.8 1779.02   2
   6   2  -7 58398.0 1411.76   1
  -6   2  -7 58321.9 1396.57   1
  -6   2  -7 55148.1 1738.41   3
   6   2  -8-51.5484 134.256   1
  -6   2  -8 341.106 179.325   1
  -6  -2   8 61.6401 258.774   2
  -6   2   8 166.701 222.629   2
  -6   2  -8 219.559 272.389   3
   6   2  -8-41.4501 56.8417   3
  -6  -2   9 58494.6 1840.70   2
  -6   2   9 55870.0 1806.64   2
   6   2  -9 57444.6 725.990   3
  -6   2  -9 57687.0 1876.43   3
   6   2  -9 58138.2 1551.46   1
  -6   2  -9 55917.7 1510.72   1
  -6   2  10 26058.8 1276.58   2
  -6  -2  10 24657.2 1253.21   2
  -6   2 -10 24173.7 1261.43   3
   6   2  10 24124.5 924.965   4
   6   2 -10 24224.2 501.709   3
   6   2 -10 24499.2 1051.07   1
  -6   2 -10 23966.7 1055.13   1
  -6  -2  11 29289.0 1369.88   2
  -6   2  11 29404.0 1372.76   2
  -6   2 -11 27977.2 1417.31   3
   6  -2  11 28195.0 536.251   4
   6   2  11 29088.0 1007.66   4
   6   2 -11 29289.6 1209.48   1
  -6   2 -11 29391.7 1194.21   1
  -6  -2  12 8058.07 776.776   2
  -6   2  12 9637.22 844.222   2
  -6   2 -12 7750.81 768.960   3
   6   2  12 7714.85 532.426   4
   6   2 -12 7237.86 633.856   1
  -6   2 -12 7495.56 643.937   1
  -6   2  13 15533.9 1063.62   2
  -6  -2  13 16008.2 1074.32   2
  -6   2 -13 15403.8 1093.91   3
   6   2  13 15999.5 733.465   4
  -6  -2  14 15998.6 1103.35   2
  -6   2  14 16090.1 1122.68   2
   6   2  14 16631.2 742.499   4
  -6   2 -14 16612.3 1162.22   3
  -6   2  14 17383.3 1026.48   1
   6   2  14 17012.2 1033.89   1
  -6   2  15 20115.1 1272.54   2
  -6  -2  15 20733.9 1292.96   2
  -6   2  15 18714.7 1115.51   1
   6   2  15 18755.6 1126.16   1
   6   2  15 19783.4 819.791   4
  -6   2 -15 19232.2 1278.81   3
  -6   2  16 5769.17 651.990   1
   6   2  16 6430.98 692.109   1
  -6  -2  16 5499.63 704.114   2
  -6   2  16 6107.49 738.964   2
   6   2  16 6106.91 460.684   4
  -6   2 -16 6088.90 756.074   3
  -6   2  17 673.003 312.849   1
   6   2  17 287.713 290.678   1
  -6  -2  17 546.608 312.745   2
  -6   2  17 129.328 268.721   2
  -6   2 -17 162.288 350.627   3
  -6   2  18 19935.2 1278.95   1
   6   2  18 19140.5 1236.73   1
  -6  -2  18 19675.7 1335.48   2
  -6   2  18 18588.0 1305.32   2
  -6   2  19 5600.36 731.449   1
   6   2  19 5314.60 726.434   1
  -6  -2  19 4956.56 729.774   2
  -6   2  19 5377.56 799.087   2
  -6   2  20 15252.0 1205.79   1
   6   2  20 17195.4 1262.37   1
  -6   2  20 17728.0 1326.39   2
  -6  -2  20 17965.0 1335.43   2
  -6   2  21 1623.95 461.413   1
   6   2  21 647.660 383.373   1
  -6   2  22 4730.83 757.261   1
   6   2  22 4852.89 749.856   1
   6   2  23 6973.70 905.684   1
  -6   2  23 8854.01 979.673   1
  -6   2  24 883.320 482.374   1
   6   2  24 1077.44 509.786   1
  -6   2  25 4162.85 751.268   1
   6   2  25 4872.35 833.486   1
  -6   2  26 617.771 452.701   1
   6   2  26 763.649 442.099   1
  -6   2  27 7657.06 1002.95   1
   6   2  27 9150.13 1087.19   1
  -6   2  28 1629.83 637.605   1
   6   2  28 268.689 321.028   1
  -6   2  29 6226.61 956.487   1
   6   2  29 6075.22 940.683   1
  -6   2  30 240.525 357.271   1
   6   2  30 1888.95 658.419   1
  -6   2  31 3901.53 829.609   1
   6   2  31 5836.82 984.390   1
  -6   2  32 2686.96 760.236   1
   6   2  32 2594.39 691.967   1
  -6   2  33 1021.32 554.962   1
   6   2  33 408.091 474.626   1
  -6  -3   0-398.413 278.621   2
  -6   3   0-54.0902 247.663   2
  -6  -3  -1 38141.0 1342.47   2
  -6   3  -1 34707.5 1295.18   2
  -6  -3   1 35392.4 1292.62   2
  -6   3   1 37341.1 1327.24   2
  -6  -3  -2 35796.8 1293.95   2
  -6   3  -2 35348.3 1297.42   2
  -6  -3   2 35007.7 1286.56   2
  -6   3   2 35744.8 1303.70   2
  -6   3   3 6759.47 590.504   2
  -6   3  -3 7301.83 615.492   3
  -6  -3   3 6185.25 566.683   2
  -6   3  -4 21440.8 1045.89   3
  -6  -3   4 20726.3 1006.08   2
  -6   3   4 20849.0 1031.77   2
  -6  -3   5 318.963 205.699   2
  -6   3   5 392.895 257.626   2
  -6   3  -5 489.236 228.414   3
  -6   3   6 5090.74 550.208   2
  -6  -3   6 4503.05 513.857   2
  -6   3  -6 5191.27 566.517   3
  -6   3  -7-122.739 182.682   1
   6   3  -7-31.7709 169.406   1
  -6   3   7 125.621 223.218   2
  -6  -3   7-164.585 255.909   2
  -6   3  -7-271.048 276.214   3
  -6  -3   8 1454.37 434.522   2
  -6   3   8 1241.92 343.493   2
   6   3  -8 885.317 212.603   1
  -6   3  -8 372.638 186.661   1
   6  -3   8 764.647 173.012   4
  -6   3  -8 745.472 308.634   3
  -6  -3   9 3971.81 528.313   2
  -6   3   9 3720.35 501.425   2
   6   3  -9 3896.02 455.159   1
  -6   3  -9 4470.14 468.395   1
   6  -3   9 4047.00 315.267   4
   6   3   9 4263.01 468.822   4
  -6   3  -9 4489.12 606.121   3
  -6  -3  10 3351.38 505.571   2
  -6   3  10 3601.11 506.180   2
   6   3 -10 3867.94 474.066   1
  -6   3 -10 3842.28 448.363   1
   6   3  10 3684.27 446.069   4
   6  -3  10 3412.09 274.559   4
  -6   3 -10 3455.09 515.015   3
  -6  -3  11 10780.4 857.469   2
  -6   3  11 9134.08 810.836   2
   6   3 -11 9921.11 489.256   3
   6  -3  11 9930.40 415.094   4
   6   3  11 10507.1 697.731   4
  -6   3 -11 10055.7 894.302   3
  -6   3  12 5987.15 669.895   2
  -6  -3  12 6254.76 685.401   2
   6   3 -12 6582.53 418.547   3
   6   3  12 6448.23 553.196   4
  -6   3 -12 6491.14 725.825   3
  -6   3  13 633.169 275.246   2
  -6  -3  13 788.915 307.458   2
   6   3  13 514.403 206.127   4
  -6   3 -13 671.272 359.875   3
   6   3 -13 649.061 168.088   3
  -6   3  14 6897.86 768.491   2
  -6  -3  14 6770.94 734.295   2
   6   3 -14 6807.69 450.318   3
   6   3  14 7065.04 553.678   4
  -6   3 -14 7181.54 799.530   3
  -6   3  15-162.366 302.735   2
  -6  -3  15-362.948 383.995   2
   6   3  15 347.845 185.089   4
   6   3 -15 84.6037 136.668   3
  -6   3 -15-13.2005 258.202   3
  -6  -3  16 14889.7 1107.38   2
  -6   3  16 15691.6 1164.49   2
  -6   3 -16 15157.3 1209.46   3
   6   3  16 16902.2 862.687   4
   6   3 -16 15889.4 732.645   3
  -6   3  17 9206.75 936.029   2
  -6  -3  17 10058.4 955.707   2
  -6   3 -17 9323.72 973.896   3
  -6  -3  18 108.506 314.553   2
  -6   3  18 866.056 428.513   2
  -6   3 -18 391.213 403.072   3
  -6   3  19 3161.65 606.406   2
  -6  -3  19 2874.11 630.593   2
  -6   3  19 1949.87 482.364   1
   6   3  19 2931.18 555.212   1
  -6   3 -19 2269.66 543.346   3
  -6   3  20 4250.55 692.546   1
   6   3  20 4187.98 671.766   1
  -6   3 -20 4279.82 738.489   3
  -6   3  21 44.4273 295.837   1
   6   3  21-169.184 265.009   1
  -6   3 -21 248.466 323.555   3
  -6   3  22 3025.80 629.809   1
   6   3  22 2924.18 589.622   1
  -6   3  23 1649.54 520.728   1
   6   3  23 2087.20 557.533   1
  -6   3  24 465.103 407.359   1
   6   3  24 360.690 358.983   1
  -6   3  25 2778.86 668.888   1
   6   3  25 2747.70 695.905   1
  -6   3  26 1922.73 589.191   1
   6   3  26 2306.02 630.188   1
  -6   3  27-455.686 445.344   1
   6   3  27 479.234 437.624   1
  -6   3  28 672.085 514.859   1
   6   3  28-260.140 344.196   1
  -6   3  29-81.8659 397.386   1
   6   3  29 646.513 441.539   1
  -6   3  30 317.183 351.435   1
   6   3  30 341.023 491.171   1
  -6   3  31-41.1808 380.969   1
   6   3  31 1461.88 637.540   1
  -6   3  32-482.639 440.309   1
   6   3  32 315.821 442.893   1
  -6  -4   0 22145.1 1018.04   2
  -6   4   0 21429.3 1011.47   2
  -6  -4  -1 26042.5 1117.49   2
  -6   4  -1 24236.5 1061.60   2
  -6  -4   1 26163.2 1101.89   2
  -6   4   1 23716.8 1086.11   2
  -6  -4   2-146.714 225.592   2
  -6   4   2-137.371 243.483   2
  -6  -4  -2 39.2011 220.132   2
  -6   4  -2 28.0827 212.766   2
  -6   4   3 39998.2 1396.34   2
  -6  -4   3 40222.0 1386.61   2
  -6  -4   4 1750.41 352.053   2
  -6   4   4 1436.89 352.431   2
  -6   4   5 59351.3 1747.80   2
  -6  -4   5 59118.8 1733.33   2
   6  -4   5 58635.1 1542.03   4
  -6   4   6 4286.59 516.103   2
  -6  -4   6 3562.78 473.183   2
   6  -4   6 3958.73 411.815   4
  -6   4  -6 5038.75 604.918   3
  -6   4   7 23976.9 1151.94   2
  -6  -4   7 26055.2 1188.73   2
   6  -4   7 26221.6 969.391   4
   6   4   7 23834.7 1158.28   4
  -6   4  -7 24166.8 1268.81   3
  -6  -4   8 3380.03 507.985   2
  -6   4   8 4160.49 529.796   2
   6  -4   8 3703.97 368.469   4
   6   4   8 3744.88 489.870   4
  -6   4  -8 3955.56 567.566   3
  -6  -4   9 51657.4 1763.43   2
  -6   4   9 49023.7 1700.96   2
  -6   4  -9 49849.5 1910.76   3
   6  -4   9 52032.2 1256.57   4
   6   4   9 51005.4 1665.43   4
  -6  -4  10 4550.09 572.390   2
  -6   4  10 4782.93 584.625   2
   6  -4  10 4825.55 375.857   4
   6   4  10 3662.51 485.916   4
  -6   4 -10 4488.24 642.357   3
  -6  -4  11 35984.8 1540.80   2
  -6   4  11 38734.6 1594.17   2
   6   4  11 37088.6 1439.99   4
   6  -4  11 37997.5 983.802   4
  -6   4 -11 36473.4 1707.71   3
  -6   4  12 4102.95 577.353   2
  -6  -4  12 4040.35 577.810   2
   6   4  12 3158.26 475.456   4
  -6   4 -12 2746.14 510.442   3
  -6   4  13 47060.4 1842.70   2
  -6  -4  13 45601.7 1824.65   2
  -6   4 -13 43888.3 1952.52   3
   6   4  13 42709.4 1534.78   4
   6   4 -13 43058.7 1256.03   3
  -6   4  14 8232.13 856.157   2
  -6  -4  14 7331.20 776.181   2
   6   4 -14 7571.60 556.945   3
   6   4  14 7742.04 669.889   4
  -6   4 -14 7597.31 866.117   3
  -6  -4  15 5174.01 670.962   2
  -6   4  15 4727.85 653.243   2
   6   4 -15 4352.57 430.392   3
   6   4  15 4349.84 519.580   4
  -6   4 -15 4958.90 745.065   3
  -6  -4  16 1286.69 422.508   2
  -6   4  16 1090.12 373.560   2
   6   4  16 919.595 294.816   4
   6   4 -16 846.996 224.553   3
  -6   4 -16 1127.73 426.798   3
  -6   4  17 18249.8 1290.92   2
  -6  -4  17 18973.9 1292.64   2
   6   4  17 20401.2 1079.37   4
   6   4 -17 19163.0 928.849   3
  -6   4 -17 18535.7 1405.13   3
  -6  -4  18 2854.93 595.214   2
  -6   4  18 3511.08 634.708   2
  -6   4 -18 2080.63 539.211   3
   6   4 -18 2756.82 380.876   3
   6   4 -19 1206.90 284.312   3
  -6   4 -19 1330.80 527.472   3
   6   4 -20 200.724 180.096   3
  -6   4 -20 577.124 418.763   3
  -6   4 -21 6236.83 914.038   3
  -6   4 -22-260.892 377.096   3
  -6   4  23 505.123 340.552   1
   6   4  23 1115.25 496.672   1
  -6   4 -23 1354.49 537.114   3
   6   4  24-351.978 402.652   1
  -6   4 -24-67.4026 422.557   3
   6   4  25 8596.44 1068.50   1
  -6   4  25 10084.2 1145.82   1
   6   4  26 766.996 443.498   1
  -6   4  26 520.046 421.015   1
   6   4  27 4551.50 860.908   1
  -6   4  27 4037.24 803.162   1
  -6   4  28-179.261 372.392   1
   6   4  28 1183.94 524.554   1
  -6   4  29 2779.25 746.898   1
   6   4  29 2307.41 633.643   1
  -6   4  30-118.617 345.537   1
   6   4  30 1388.89 574.800   1
  -6   4  31 239.958 348.979   1
   6   4  31 799.300 525.136   1
  -6   5   0 89.6750 189.792   2
  -6  -5   0-54.8526 169.749   2
  -6  -5   1 978.814 299.732   2
  -6   5   1 1046.81 269.673   2
  -6   5  -1 733.136 236.091   2
  -6  -5  -1 1100.03 269.331   2
  -6  -5   2 2055.69 348.645   2
  -6   5   2 2173.39 367.982   2
  -6  -5  -2 2287.28 342.443   2
  -6   5  -2 1587.23 311.915   2
  -6  -5   3 3481.13 440.708   2
  -6   5   3 2962.02 408.107   2
  -6  -5  -3 3177.01 434.198   2
  -6   5  -3 3316.13 440.507   2
  -6   5   4 5840.07 564.971   2
  -6  -5   4 5965.69 561.006   2
  -6   5   5 2434.54 377.504   2
  -6  -5   5 2235.48 379.231   2
  -6  -5   6 1672.06 339.600   2
  -6   5   6 1500.17 372.694   2
   6  -5   6 1914.92 327.529   4
   6   5   6 1944.00 416.006   4
  -6  -5   7 673.489 277.161   2
  -6   5   7 1075.75 295.829   2
   6  -5   7 252.356 180.533   4
   6   5   7 1032.89 322.843   4
  -6  -5   8 4957.88 571.397   2
  -6   5   8 6068.60 592.874   2
   6  -5   8 5495.89 490.448   4
   6   5   8 5928.34 627.094   4
  -6   5  -8 5927.32 696.863   3
  -6   5   9 2013.15 367.793   2
  -6  -5   9 3536.45 495.030   2
   6  -5   9 2695.25 349.118   4
   6   5   9 1915.08 401.059   4
  -6   5  -9 2659.60 501.018   3
  -6   5  10 14036.8 950.387   2
  -6  -5  10 15015.7 974.733   2
   6   5  10 15794.8 1030.22   4
   6  -5  10 14726.7 749.003   4
  -6   5 -10 15378.2 1138.91   3
  -6  -5  11 3226.76 482.554   2
  -6   5  11 2297.28 456.759   2
   6   5  11 2743.64 485.567   4
   6  -5  11 2565.96 334.167   4
  -6   5 -11 3909.30 642.841   3
  -6   5  12 12522.5 952.660   2
  -6  -5  12 11852.4 922.361   2
   6   5  12 11231.5 875.125   4
  -6   5 -12 12967.6 1121.74   3
  -6   5  13 1219.11 366.919   2
  -6  -5  13 1651.73 428.705   2
   6   5  13 2924.27 489.000   4
  -6   5 -13 2546.54 545.781   3
  -6   5  14 2774.99 540.616   2
  -6  -5  14 2697.20 511.262   2
   6   5  14 3027.38 490.899   4
  -6   5 -14 3412.70 616.055   3
  -6   5  15 18577.3 1239.43   2
  -6  -5  15 16425.6 1160.13   2
   6   5  15 17030.9 1079.87   4
  -6   5 -15 17192.8 1337.62   3
   6   5 -15 16711.4 923.164   3
  -6  -5  16 2431.51 516.215   2
  -6   5  16 2931.76 549.318   2
   6   5  16 2609.16 459.961   4
   6   5 -16 2854.88 421.383   3
  -6   5 -16 3357.07 646.318   3
  -6   5  17 5503.13 710.831   2
  -6  -5  17 4830.22 667.190   2
   6   5 -17 5185.74 549.223   3
   6   5  17 5321.34 634.112   4
  -6   5 -17 4658.34 780.616   3
  -6   5 -18 480.178 425.246   3
   6   5 -18 502.566 225.497   3
  -6   5 -19 458.190 343.952   3
   6   5 -19 795.419 279.908   3
   6   5 -20 1.23655 205.643   3
  -6   5 -20-228.146 302.807   3
  -6   5 -21 650.463 462.491   3
   6   5 -21 132.925 225.665   3
   6   5 -22 959.085 313.749   3
  -6   5 -22 1147.93 441.058   3
  -6   5 -23 5820.41 950.405   3
  -6   5 -24-299.496 350.842   3
   6   5  25 87.2410 330.066   1
  -6   5 -25 137.874 399.528   3
   6   5  26 1467.79 689.562   1
  -6   5  26 1606.90 615.551   1
  -6   5 -26 738.388 507.957   3
  -6   5  27 1063.26 547.201   1
   6   5  27 504.910 417.351   1
  -6   5 -27 206.766 437.318   3
  -6   5  28 1824.59 713.957   1
   6   5  28 1572.08 597.866   1
   6   5  29 1695.95 585.672   1
  -6   5  29 724.190 556.421   1
  -6   5  30 873.506 457.220   1
   6   5  30 1257.44 606.296   1
  -6  -6   0 39406.1 1347.75   2
  -6   6   0 38332.5 1330.63   2
  -6  -6   1 9187.78 663.137   2
  -6   6   1 9242.35 669.177   2
  -6  -6  -1 8708.90 634.353   2
  -6   6  -1 10310.7 739.905   2
  -6  -6   2 8266.08 642.310   2
  -6  -6  -2 8447.47 639.039   2
  -6   6  -2 8618.96 648.045   2
  -6   6   2 8180.50 632.700   2
  -6  -6   3 15848.0 886.698   2
  -6   6   3 14553.2 842.098   2
   6   6   3 14629.1 1076.14   4
  -6  -6  -3 15032.8 872.946   2
  -6   6  -3 16240.4 891.550   2
  -6  -6   4 18183.2 949.794   2
  -6   6   4 18597.5 966.542   2
   6   6   4 19620.3 1234.65   4
  -6  -6  -4 18444.6 963.755   2
  -6   6  -4 18119.5 945.883   2
  -6  -6   5 13843.9 855.932   2
  -6   6   5 12857.1 824.315   2
   6   6   5 13676.2 1043.34   4
  -6   6  -5 13713.7 836.005   2
  -6  -6   6 329.772 234.289   2
  -6   6   6 157.527 189.967   2
  -6  -6   7 47576.8 1612.67   2
  -6   6   7 46956.6 1603.27   2
   6   6   7 48401.1 1929.41   4
  -6  -6   8 7773.11 679.450   2
  -6   6   8 8768.55 755.824   2
   6   6   8 8645.85 845.166   4
  -6  -6   9 2582.41 469.844   2
  -6   6   9 2214.50 433.553   2
   6   6   9 1551.18 409.151   4
  -6  -6  10 1098.16 320.905   2
  -6   6  10 837.467 292.313   2
   6   6  10 1811.91 446.649   4
  -6   6 -10 1483.35 432.728   3
  -6  -6  11 20027.4 1153.43   2
  -6   6  11 23488.6 1249.84   2
   6   6  11 21924.3 1300.62   4
  -6   6 -11 20530.0 1401.29   3
  -6  -6  12 6468.81 715.545   2
  -6   6  12 6540.53 711.214   2
   6   6  12 6379.25 756.174   4
  -6   6 -12 5819.47 824.235   3
  -6   6  13 768.793 332.162   2
  -6  -6  13 546.163 335.449   2
   6   6  13 450.124 288.527   4
  -6   6 -13 82.4502 333.247   3
  -6  -6  14 1502.76 391.237   2
  -6   6  14 1890.94 403.584   2
   6   6  14 1453.07 443.992   4
  -6   6 -14 1719.99 525.347   3
  -6  -6  15 5986.42 742.979   2
  -6   6  15 5881.17 725.097   2
   6   6  15 5762.29 688.277   4
  -6   6 -15 6801.32 890.540   3
   6   6  16 6411.18 748.309   4
  -6   6 -16 5506.68 869.524   3
   6   6 -16 6462.16 650.646   3
   6   6  17 539.976 383.593   4
   6   6 -17 922.370 341.120   3
  -6   6 -17 1354.08 534.807   3
   6   6 -18 6350.09 664.267   3
   6   6  18 5341.12 685.194   4
  -6   6 -18 5107.42 863.484   3
  -6   6 -19 3064.40 727.684   3
   6   6 -19 1753.98 370.416   3
   6   6 -20 10790.8 882.239   3
  -6   6 -20 8998.60 1133.56   3
  -6   6 -21 980.949 455.472   3
   6   6 -21 1034.24 322.741   3
  -6   6 -22 661.110 496.397   3
  -6   6 -23 3372.74 795.936   3
  -6   6 -24 1478.33 647.652   3
  -6   6 -25 858.794 577.715   3
  -6   6 -26 956.590 543.641   3
  -6   6 -27 2518.82 720.418   3
  -6   6  28 368.441 400.444   1
   6   6  28 462.151 441.512   1
  -6   6  29 950.606 550.376   1
   6   6  29 784.682 475.505   1
  -6  -7   0 98.7945 177.615   2
  -6   7   0 162.150 186.696   2
  -6   7  -1 350.124 175.825   2
  -6  -7  -1-117.157 164.656   2
  -6  -7   1 348.530 219.168   2
  -6   7   1-43.0365 170.344   2
  -6  -7   2 1696.15 319.464   2
  -6  -7  -2 1511.63 295.557   2
  -6   7  -2 1422.49 307.939   2
  -6   7   2 1719.35 323.945   2
   6   7   2 1415.81 407.832   4
  -6   7   3 3795.30 444.402   2
  -6   7  -3 3718.47 434.917   2
  -6  -7  -3 3404.08 426.639   2
  -6  -7   3 3166.16 413.964   2
   6   7   3 2891.25 620.371   4
  -6   7   4 201.239 183.653   2
  -6  -7   4 902.987 275.990   2
   6   7   4 345.344 305.993   4
  -6   7  -4 299.515 178.659   2
  -6  -7  -4 704.267 226.036   2
  -6  -7   5 463.798 221.419   2
  -6   7   5 733.848 244.200   2
   6   7   5 40.7931 312.801   4
  -6  -7  -5 483.450 188.904   2
  -6   7  -5 604.751 244.702   2
  -6  -7   6 2599.31 381.294   2
  -6   7   6 2991.45 435.448   2
   6   7   6 2683.15 539.112   4
  -6  -7  -6 3380.80 430.711   2
  -6   7  -6 2370.09 380.979   2
  -6   7   7 144.463 174.137   2
  -6  -7   7 243.657 193.807   2
   6   7   7 463.477 355.507   4
  -6   7   8 1845.72 366.946   2
  -6  -7   8 2548.16 397.879   2
   6   7   8 1818.37 466.376   4
  -6   7   9 15327.1 963.269   2
  -6  -7   9 16178.4 976.628   2
   6   7   9 14607.9 1169.59   4
  -6  -7  10 6176.74 647.299   2
  -6   7  10 4977.46 586.862   2
   6   7  10 6219.65 772.290   4
  -6   7  11 473.890 253.952   2
  -6  -7  11 245.724 220.686   2
   6   7  11-48.3763 310.571   4
  -6  -7  12 680.129 307.264   2
  -6   7  12 377.037 216.988   2
   6   7  12 1428.92 475.193   4
  -6   7 -12 1494.97 530.732   3
  -6  -7  13 6005.27 696.539   2
  -6   7  13 5880.69 685.252   2
   6   7  13 5584.55 741.173   4
  -6   7 -13 6043.97 850.746   3
   6   7  14 115.223 340.104   4
  -6   7 -14 406.019 364.239   3
   6   7  15 330.639 314.243   4
  -6   7 -15 1345.43 477.141   3
   6   7  16 640.922 330.993   4
  -6   7 -16 37.5699 349.726   3
   6   7  17 415.562 321.473   4
   6   7 -17 312.244 301.425   3
  -6   7 -17 610.651 445.607   3
   6   7  18 6184.42 817.752   4
   6   7 -18 7039.54 755.693   3
  -6   7 -18 6449.87 952.815   3
   6   7 -19 108.215 239.961   3
  -6   7 -19 541.348 473.458   3
  -6   7 -20 336.731 397.778   3
   6   7 -20 810.682 333.141   3
  -6   7 -21 156.522 333.128   3
  -6   7 -22 269.180 517.443   3
  -6   7 -23 2112.00 698.866   3
  -6   7 -24 2176.45 722.691   3
  -6   7 -25 2041.73 686.341   3
  -6   8   0 11219.1 703.005   2
  -6  -8   0 9552.50 645.956   2
   6   8   0 11258.5 1080.55   4
  -6  -8   1 1535.17 273.108   2
  -6   8  -1 1470.94 267.067   2
  -6   8   1 2074.44 339.315   2
  -6  -8  -1 1236.45 256.176   2
   6   8   1 2294.01 602.143   4
   6   8  -1 1510.06 471.539   4
  -6   8   2 19738.3 924.522   2
  -6  -8   2 19878.6 933.805   2
   6   8   2 19571.1 1419.21   4
   6   8  -2 21596.5 1491.15   4
  -6   8  -2 18885.6 909.774   2
  -6  -8  -2 19947.5 929.212   2
  -6  -8  -3 324.536 192.270   2
  -6  -8   3 380.050 215.990   2
  -6   8  -3 444.420 203.657   2
  -6   8   3-157.933 170.679   2
   6   8  -3 590.480 424.961   4
   6   8   3 504.197 365.448   4
  -6  -8   4 6059.99 545.711   2
  -6   8   4 5585.26 534.478   2
   6   8   4 6475.95 865.221   4
  -6  -8  -4 5650.94 521.973   2
  -6   8  -4 6156.27 549.589   2
  -6   8  -5 110.540 217.152   2
  -6  -8   5 273.116 213.279   2
  -6   8   5 375.491 253.119   2
   6   8   5 747.713 469.518   4
  -6  -8  -5 148.977 215.233   2
  -6   8   6 15404.5 889.651   2
  -6  -8   6 14656.4 862.787   2
   6   8   6 15001.0 1249.85   4
  -6  -8  -6 15092.3 870.982   2
  -6   8  -6 16267.2 897.752   2
  -6  -8   7 242.349 177.496   2
  -6   8   7 251.865 251.722   2
   6   8   7 33.4792 312.485   4
  -6  -8  -7-82.6136 162.423   2
  -6   8  -7 343.696 242.362   2
  -6  -8   8 6076.00 603.870   2
  -6   8   8 6338.02 613.133   2
   6   8   8 5574.58 786.034   4
  -6  -8  -8 5499.82 569.835   2
  -6   8  -8 5436.42 569.132   2
   6   8   9 1978.32 527.498   4
  -6   8   9 2167.08 411.724   2
  -6  -8   9 2426.22 406.820   2
  -6  -8  10 7145.42 675.459   2
  -6   8  10 7056.44 666.537   2
   6   8  10 6367.61 847.679   4
  -6  -8  11 754.961 269.113   2
  -6   8  11 684.715 286.357   2
   6   8  11 583.925 360.344   4
   6   8  12 6168.72 839.340   4
   6   8  13 2512.77 599.124   4
  -6   8 -13 2261.37 654.552   3
   6   8  14 11879.9 1127.82   4
  -6   8 -14 11135.5 1222.38   3
   6   8  15 427.787 382.352   4
  -6   8 -15 370.274 452.984   3
   6   8  16 4942.90 777.540   4
  -6   8 -16 5030.92 895.168   3
   6   8  17 4050.13 701.451   4
  -6   8 -17 4609.08 889.411   3
   6   8 -18 4287.06 668.685   3
  -6   8 -18 3439.77 727.178   3
   6   8 -19 1800.14 525.481   3
  -6   8 -19 1157.92 598.258   3
  -6   8 -20 625.034 565.479   3
  -6   8 -21 1502.03 584.806   3
  -6   8 -22 5381.68 1025.25   3
  -6   8 -23 1550.85 610.819   3
   6   9   0 316.581 422.746   4
   6   9  -1 624.878 443.296   4
   6   9   1 61.4703 369.702   4
   6   9  -2 1325.51 483.643   4
   6   9   2 1787.94 566.033   4
   6   9  -3 5125.41 801.108   4
   6   9   3 5704.91 852.020   4
   6   9  -4 944.476 534.778   4
   6   9   4 1190.78 501.709   4
   6   9   5 106.173 380.263   4
   6   9  -5 691.189 469.961   4
   6   9   6 987.945 460.262   4
   6   9  -6 990.061 409.744   4
   6   9   7 1207.81 504.865   4
   6   9  -7 1604.99 518.689   4
   6   9   8 104.608 312.391   4
   6   9  -8-115.836 319.548   4
   6   9   9-126.181 328.316   4
   6   9  10 337.657 394.880   4
   6   9  11 102.871 298.061   4
   6   9  12 1929.96 530.049   4
   6   9  13 108.059 375.467   4
   6   9  14-237.564 407.776   4
  -6   9 -14 73.9032 381.492   3
   6   9  15 4.16736 370.858   4
  -6   9 -15 542.453 398.870   3
   6   9  16 308.167 354.342   4
  -6   9 -16 1036.00 502.275   3
   6   9  17 336.508 420.919   4
  -6   9 -17 1558.83 608.873   3
  -6   9 -18 653.412 498.072   3
  -6   9 -19 1703.07 642.665   3
  -6   9 -20 1821.62 707.711   3
   6  10   0 6058.64 965.932   4
   6  10   1 1351.88 585.279   4
   6  10  -1 770.110 565.078   4
   6  10   2 8647.32 1095.73   4
   6  10  -2 6907.20 992.941   4
   6  10   3 531.380 411.752   4
   6  10  -3 530.596 426.845   4
   6  10   4 6911.99 1023.08   4
   6  10  -4 5613.89 873.365   4
   6  10   5 191.446 448.827   4
   6  10  -5 177.167 456.901   4
   6  10  -6 5896.25 957.294   4
   6  10   6 4665.39 806.885   4
   6  10   7 559.963 428.799   4
   6  10  -7 478.352 451.102   4
   6  10   8 5148.17 854.071   4
   6  10  -8 5587.39 896.343   4
   6  10  -9 6072.79 948.559   4
   6  10   9 5101.37 897.791   4
   6  10 -10 1584.73 622.251   4
   6  10  10 1717.73 602.487   4
   6  10 -11 982.265 450.506   4
   6  10  11 582.978 483.406   4
   6  10 -12 3481.92 781.898   4
   6  10  12 4371.46 796.500   4
   6  10 -13 2393.08 645.908   4
   6  10  13 1744.57 551.419   4
   6  10  14 1129.15 547.298   4
   6  10 -14 262.522 421.611   4
  -6  10 -14 400.495 481.133   3
   6  10  15 607.118 512.406   4
   6  10 -15 883.824 581.479   4
  -6  10 -15 930.676 526.833   3
   6  10  16 4040.32 823.030   4
   6  10 -16 4577.32 893.809   4
  -6  10 -16 4470.17 909.017   3
   6  10 -17 1936.13 593.797   4
   6  11   0-79.0990 302.260   4
   6  11   1-864.771 474.382   4
   6  11  -1 427.917 388.165   4
   6  11   2-208.252 376.353   4
   6  11  -2 338.139 320.435   4
   6  11   3-107.280 475.148   4
   6  11  -3 632.318 461.000   4
   6  11   4 3394.57 872.379   4
   6  11  -4 1392.17 633.793   4
   6  11   5 948.121 578.127   4
   6  11  -5 1032.59 620.252   4
   6  11   6 277.058 373.999   4
   6  11  -6 393.129 506.607   4
   6  11  -7 842.487 619.319   4
   6  11   7 65.3999 365.510   4
   6  11  -8 162.616 397.240   4
   6  11   8 445.887 501.021   4
   6  11   9-211.273 370.586   4
   6  11  -9 161.216 409.406   4
   6  11  10 567.264 498.781   4
   6  11 -10 512.119 424.687   4
   6  11 -11-489.138 543.218   4
   6  11  11 420.404 403.775   4
   6  11 -12-366.400 519.005   4
   6  11  12-33.4638 431.015   4
   6  11 -13 742.672 523.756   4
   6  11  13 275.412 424.546   4
   6  11 -14 225.232 392.431   4
   6  11  14-194.622 503.514   4
   6  11  15 743.595 488.729   4
  -7   0   0-53.2386 253.736   2
   7   0   1 48.3008 101.570   3
  -7   0   1-24.6688 268.038   2
  -7   0  -1 1.90017 256.179   2
   7   0   2 7432.09 527.349   3
  -7   0   2 7910.59 697.611   2
  -7   0   3-102.063 248.234   2
   7   0   3-228.127 167.908   3
  -7   0   4 3987.77 553.361   2
   7   0   4 3929.02 432.438   3
  -7   0   5 45.4000 294.307   2
   7   0   5 76.9452 139.712   3
  -7   0   6 4467.52 552.462   2
   7   0   6 4127.01 471.603   3
  -7   0   7 523.424 323.702   2
   7   0   7 84.4107 127.721   1
  -7   0   7 45.1909 117.423   1
  -7   0   8 5331.80 620.040   2
  -7   0   8 5294.17 404.301   1
   7   0   8 5042.16 385.471   1
  -7   0   9 90.9740 264.769   2
  -7   0   9 86.7784 133.440   1
   7   0   9 54.0038 147.268   1
  -7   0  10 42684.0 1728.49   2
  -7   0  10 40558.5 1235.55   1
   7   0  10 40345.2 1226.53   1
  -7   0  11 151.824 283.795   2
  -7   0  11 43.2391 140.192   1
   7   0  11-128.243 173.976   1
  -7   0  12 959.649 355.907   2
  -7   0  12 1118.15 280.919   1
   7   0  12 410.191 202.877   1
   7   0  13-25.3391 72.3252   4
  -7   0  13-124.427 197.304   1
   7   0  13 28.8055 175.047   1
  -7   0  14 2810.14 512.486   2
   7   0  14 3765.87 231.507   4
  -7   0  14 3611.58 469.781   1
   7   0  14 3175.51 465.702   1
  -7   0  15-27.7179 199.746   1
   7   0  15 29.9127 214.482   1
  -7   0  15 78.7189 280.863   2
  -7   0  16 4918.47 736.364   2
  -7   0  16 3146.69 488.646   1
   7   0  16 4471.78 569.605   1
  -7   0  17 113.289 416.150   2
  -7   0  17 166.563 227.737   1
   7   0  17-160.432 275.906   1
  -7   0  18 2149.43 484.930   2
  -7   0  18 2988.12 501.884   1
   7   0  18 1967.27 399.489   1
  -7   0  19 403.757 353.370   2
  -7   0  19-2.01421 260.653   1
   7   0  19-206.985 292.803   1
  -7   0  20 81.0143 309.316   2
  -7   0  20 339.975 273.530   1
   7   0  20 866.824 385.076   1
  -7   0  21 390.613 334.357   2
  -7   0  21 270.382 302.094   1
   7   0  21 213.957 286.063   1
  -7   0  22 20489.4 1391.22   1
   7   0  22 19870.6 1359.31   1
  -7   0  22 18500.3 1483.84   2
  -7   0  23 115.362 289.678   1
   7   0  23-109.443 275.371   1
  -7   0  24 919.172 421.452   1
   7   0  24 1398.97 446.185   1
  -7   0  25 13.1586 303.263   1
   7   0  25-96.2935 332.169   1
  -7   0  26 401.334 398.694   1
   7   0  26 1200.39 435.139   1
  -7   0  27 161.515 353.563   1
   7   0  27 591.590 443.512   1
  -7   0  28 1386.89 528.318   1
   7   0  28 322.942 389.773   1
  -7   0  29-428.174 436.879   1
   7   0  29 519.621 399.969   1
   7   0  30 1345.70 532.378   1
  -7   0  30 2522.57 644.675   1
  -7   0  31-218.917 390.844   1
   7   0  31-475.726 382.116   1
  -7   0  32 336.152 451.765   1
   7   0  32 1515.37 619.209   1
   7   0  33-133.210 446.377   1
  -7   0  33-950.515 534.495   1
  -7   1   0 15297.9 700.085   3
   7   1   0 16171.0 685.882   3
  -7  -1   0 17195.2 1000.10   2
  -7   1   0 15100.2 928.707   2
  -7   1  -1 60879.0 1456.97   3
  -7   1   1 61331.6 1321.66   3
   7   1   1 63528.5 1433.85   3
   7   1  -1 62538.6 1241.77   3
  -7  -1  -1 61868.6 1857.71   2
  -7   1  -1 61715.8 1859.40   2
  -7  -1   1 64264.0 1856.73   2
  -7   1   1 62039.5 1834.41   2
  -7  -1   2 1111.25 358.884   2
  -7   1   2 1013.84 380.240   2
  -7  -1  -2 503.712 277.658   2
  -7   1  -2-128.916 281.964   2
  -7   1  -2 673.552 219.661   3
  -7   1   2 503.211 159.432   3
   7   1   2 590.073 222.366   3
   7   1  -2 670.653 160.415   3
  -7  -1   3 5545.33 584.858   2
  -7   1   3 4949.14 576.990   2
  -7   1   3 5629.87 249.203   1
   7   1   3 5463.54 233.021   1
  -7   1  -3 5954.27 514.824   3
   7   1  -3 5656.00 307.234   3
   7   1   3 6223.02 516.791   3
  -7   1   3 5678.11 363.387   3
  -7   1   4 15202.9 477.740   1
   7   1   4 15331.5 469.853   1
   7   1   4 15639.2 823.210   3
  -7   1   4 14493.0 527.394   3
  -7   1  -4 15392.6 840.076   3
  -7  -1   4 16934.8 1001.66   2
  -7   1   4 14175.8 913.512   2
  -7   1   5 24916.9 694.300   1
   7   1   5 23902.2 665.610   1
   7   1   5 24157.9 1072.43   3
  -7   1   5 24864.1 626.592   3
  -7   1  -5 26952.7 1145.06   3
  -7  -1   5 26083.0 1240.57   2
  -7   1   5 24965.1 1213.08   2
  -7   1   6 52111.9 1102.13   1
   7   1   6 50003.8 1067.45   1
   7   1   6 49377.8 1576.37   3
  -7   1   6 51453.3 811.026   3
  -7   1  -6 50020.8 1602.84   3
  -7  -1   6 52358.4 1775.77   2
  -7   1   6 51689.5 1771.25   2
  -7  -1   7 11472.0 865.720   2
  -7   1   7 12466.2 905.992   2
  -7   1  -7 11203.5 801.397   3
  -7   1   7 12318.3 353.793   3
  -7   1   7 12192.5 583.252   1
   7   1   7 11997.4 579.223   1
  -7   1   8 6257.83 654.263   2
  -7  -1   8 6763.10 696.732   2
  -7   1   8 6301.46 225.909   3
  -7   1  -8 6760.83 663.015   3
  -7   1   8 5812.85 437.363   1
   7   1   8 5781.43 442.859   1
   7   1   9 3290.57 360.509   1
  -7   1   9 3483.43 368.139   1
  -7  -1   9 3573.61 541.958   2
  -7   1   9 3212.39 513.669   2
  -7   1  10 12515.5 717.760   1
   7   1  10 11617.0 687.898   1
  -7  -1  10 12570.7 933.531   2
  -7   1  10 13633.1 973.303   2
  -7   1  11 18823.0 919.019   1
   7   1  11 17880.2 890.873   1
  -7  -1  11 19348.1 1169.34   2
  -7   1  11 21860.8 1244.13   2
  -7  -1  12 387.054 354.677   2
  -7   1  12 390.515 334.491   2
  -7   1  12 554.744 260.874   1
   7   1  12 421.843 251.366   1
   7   1  12 280.525 144.734   4
  -7   1  12 143.921 59.8600   3
  -7  -1  13 28043.7 1484.19   2
  -7   1  13 30244.6 1530.41   2
  -7   1  13 28743.4 594.926   3
   7   1  13 29417.2 903.585   4
  -7   1  13 28616.0 1244.12   1
   7   1  13 28702.7 1229.25   1
  -7   1  14 1560.84 426.422   2
  -7  -1  14 1685.82 460.179   2
   7   1  14 1692.69 235.063   4
  -7   1  14 1780.10 175.552   3
  -7   1  14 1917.23 382.218   1
   7   1  14 1568.01 352.190   1
  -7  -1  15 34248.9 1702.23   2
  -7   1  15 33774.4 1693.67   2
   7   1  15 32980.1 883.767   4
  -7   1  15 32197.7 768.446   3
  -7   1  15 32225.2 1423.39   1
   7   1  15 31643.8 1402.11   1
   7   1  16 797.457 159.994   4
  -7  -1  16 1133.41 408.424   1
  -7   1  16 610.302 332.269   2
  -7  -1  16 986.748 435.748   2
  -7   1  16 1038.96 378.843   1
   7   1  16 611.265 286.928   1
  -7   1  17 34373.3 1562.86   1
   7   1  17 36188.4 1605.87   1
  -7  -1  17 36431.7 1580.36   1
   7  -1  17 35927.5 1562.34   1
  -7  -1  17 36708.5 1839.67   2
  -7   1  17 39652.5 1906.05   2
   7  -1  18 2469.54 481.520   1
  -7  -1  18 2534.96 550.436   2
  -7   1  18 1730.21 487.224   2
  -7  -1  18 2433.43 456.760   1
  -7   1  18 2602.35 483.436   1
   7   1  18 2162.89 487.549   1
  -7  -1  19 8074.83 957.189   2
  -7   1  19 8288.75 959.452   2
  -7   1  19 8220.52 821.044   1
   7   1  19 8543.02 858.978   1
  -7  -1  19 7756.71 804.404   1
   7  -1  19 7361.15 802.481   1
  -7   1  20-69.8813 282.249   1
   7   1  20 612.623 344.879   1
  -7  -1  20-220.261 312.117   1
  -7  -1  20 234.579 363.272   2
  -7   1  20 112.575 364.122   2
   7  -1  20 595.203 372.951   1
  -7   1  21 2156.44 483.087   1
   7   1  21 2196.42 498.128   1
  -7  -1  21 2419.90 544.670   1
  -7  -1  21 3152.26 672.771   2
  -7   1  21 3348.71 667.060   2
   7  -1  21 2027.82 485.486   1
   7  -1  22 6805.12 820.433   1
  -7   1  22 7762.33 894.551   1
   7   1  22 7571.72 860.858   1
  -7   1  22 6574.40 899.309   2
  -7  -1  22 8927.48 1038.87   2
  -7  -1  22 8019.62 893.790   1
  -7   1  23 1980.35 549.382   1
   7   1  23 2844.89 602.338   1
   7  -1  23 1586.88 477.214   1
  -7  -1  23 1805.36 494.056   1
  -7   1  24 1993.05 543.960   1
   7   1  24 2244.77 543.069   1
  -7  -1  24 2181.35 520.075   1
   7  -1  24 2203.09 548.042   1
  -7  -1  25 417.223 368.867   1
  -7   1  25 48.1838 323.230   1
   7   1  25 224.697 319.561   1
   7  -1  25 195.574 326.240   1
  -7   1  26-54.8548 338.659   1
   7   1  26 901.387 413.566   1
  -7  -1  26 951.637 479.324   1
  -7  -1  27 1470.88 542.595   1
  -7   1  27 1485.84 568.701   1
   7   1  27 1500.22 529.491   1
  -7   1  28 910.976 524.762   1
   7   1  28 561.503 417.511   1
  -7   1  29 3019.74 713.267   1
   7   1  29 5334.49 918.966   1
  -7   1  30 1313.89 487.450   1
   7   1  30 1208.96 524.733   1
   7   1  31 214.723 387.271   1
  -7   1  31 695.669 479.030   1
  -7   1  32 397.644 431.755   1
   7   1  32 1250.58 627.103   1
  -7   1  33 3499.68 842.093   1
  -7  -2   0-432.751 302.506   2
  -7   2   0-50.9343 230.021   2
  -7   2   0 67.0459 140.845   3
  -7   2   1 4.24908 234.606   2
  -7  -2   1-174.104 299.188   2
  -7   2   1 227.395 156.112   3
  -7  -2  -1 504.108 266.355   2
  -7   2  -1-120.928 274.429   2
  -7   2  -1 261.052 188.438   3
  -7   2  -2 8632.54 627.945   3
  -7   2   2 8368.32 525.650   3
  -7  -2  -2 7370.97 674.193   2
  -7   2  -2 9195.53 731.904   2
  -7  -2   2 9372.64 746.200   2
  -7   2   2 7529.75 657.441   2
   7   2  -3 2235.98 220.682   1
  -7   2  -3 2228.98 228.312   1
  -7   2   3 2501.36 446.545   2
  -7  -2   3 2492.48 438.526   2
  -7   2   3 2412.55 300.850   3
  -7   2  -3 2069.25 348.075   3
   7   2  -4 46373.1 1042.71   1
  -7   2  -4 45844.9 1041.23   1
  -7   2  -4 47596.2 1523.70   3
  -7  -2   4 46805.9 1631.44   2
  -7   2   4 47246.9 1633.14   2
   7   2  -5-11.5705 107.261   1
  -7   2  -5 45.0156 114.523   1
  -7   2   5-140.523 239.956   2
  -7  -2   5 63.0821 256.938   2
  -7   2  -5 237.640 259.293   3
  -7  -2   6 6543.91 665.582   2
  -7   2   6 6142.50 646.222   2
   7   2  -6 6045.12 431.562   1
  -7   2  -6 5209.28 402.220   1
  -7   2  -6 6056.08 611.981   3
   7   2  -7 2602.79 322.094   1
  -7   2  -7 1777.70 255.290   1
  -7  -2   7 2049.56 408.337   2
  -7   2   7 1894.99 401.631   2
  -7   2  -7 2196.80 416.585   3
   7   2  -8 1561.59 258.322   1
  -7   2  -8 1428.17 249.629   1
  -7  -2   8 1220.90 332.410   2
  -7   2   8 1633.82 398.528   2
  -7   2  -8 1620.37 374.207   3
  -7  -2   9 11847.2 911.091   2
  -7   2   9 9616.82 824.036   2
   7   2  -9 10823.4 671.459   1
  -7   2  -9 10965.7 674.059   1
  -7   2  -9 10914.2 860.407   3
   7   2 -10 3763.66 419.887   1
  -7   2 -10 3441.15 409.805   1
  -7   2  10 3515.61 523.272   2
  -7  -2  10 3535.56 544.514   2
  -7   2 -10 3502.02 515.850   3
  -7  -2  11 294.769 333.285   2
  -7   2  11 811.303 316.804   2
   7   2 -11 287.732 161.450   1
  -7   2 -11 726.974 240.212   1
   7   2  11 795.081 193.127   4
  -7   2 -11 389.901 269.027   3
  -7  -2  12 317.598 291.240   2
  -7   2  12 307.866 275.455   2
   7   2 -12-113.103 184.338   1
  -7   2 -12-42.5389 173.232   1
  -7   2  12 29.6274 188.091   1
   7   2  12 470.172 241.581   1
   7   2  12 308.173 162.707   4
   7  -2  12 65.5205 61.2098   4
  -7   2 -12-5.56707 245.776   3
  -7   2  13 5134.48 668.160   2
  -7  -2  13 4776.95 627.994   2
  -7   2  13 4175.17 512.314   1
   7   2  13 3820.55 547.916   1
   7   2  13 4821.95 436.909   4
  -7   2 -13 4153.58 616.217   3
  -7  -2  14 843.638 369.693   2
  -7   2  14 1088.73 353.077   2
  -7   2  14 1695.29 387.919   1
   7   2  14 1111.61 335.933   1
   7   2  14 1330.83 241.730   4
  -7   2 -14 1575.33 459.236   3
  -7  -2  15 7416.21 847.049   2
  -7   2  15 8009.02 852.799   2
  -7   2  15 8367.43 766.852   1
   7   2  15 7239.04 701.051   1
   7   2  15 7118.14 507.341   4
  -7   2 -15 7341.58 825.307   3
   7   2  16 809.308 210.052   4
  -7  -2  16-98.6230 358.528   2
  -7   2  16 557.592 367.821   2
   7   2  16 1073.80 339.314   1
  -7   2  16 650.045 260.860   1
  -7   2  17 8830.69 933.442   2
  -7  -2  17 9001.17 940.148   2
  -7   2  17 10662.5 897.551   1
   7   2  17 9611.90 872.006   1
   7   2  17 9045.45 564.687   4
  -7  -2  18 5854.82 808.497   2
  -7   2  18 5230.85 765.544   2
  -7   2  18 5878.37 731.121   1
   7   2  18 6501.29 740.461   1
  -7   2  19 3415.83 648.911   2
  -7  -2  19 3058.68 620.800   2
  -7   2  19 3032.59 561.897   1
   7   2  19 4541.84 660.535   1
  -7  -2  20-251.060 373.118   2
  -7   2  20 303.400 355.994   2
  -7   2  20 622.713 343.088   1
   7   2  20 794.023 399.543   1
  -7   2  21 413.975 372.671   2
  -7  -2  21 81.0642 326.761   2
  -7   2  21 387.970 292.226   1
   7   2  21 182.499 331.328   1
  -7   2  22 74.8031 299.866   2
  -7  -2  22-224.468 333.914   2
  -7   2  22-146.723 306.398   1
   7   2  22 53.4066 295.032   1
  -7   2  23 2589.36 591.202   1
   7   2  23 1626.20 477.914   1
  -7   2  24 3226.66 646.352   1
   7   2  24 3547.02 654.897   1
  -7   2  25 927.568 378.354   1
   7   2  25 2085.91 602.214   1
  -7   2  26 550.062 360.579   1
   7   2  26 1318.31 520.789   1
  -7   2  27 519.547 376.301   1
   7   2  27-319.865 426.938   1
  -7   2  28 4053.51 788.359   1
   7   2  28 4362.45 809.144   1
   7   2  29 465.065 431.228   1
  -7   2  29 1232.50 549.530   1
  -7   2  30-577.771 405.692   1
   7   2  30 588.165 443.527   1
  -7   2  31-167.370 360.392   1
   7   2  31 325.364 408.558   1
   7   2  32-233.975 445.978   1
  -7   2  32-177.797 441.541   1
  -7  -3   0 54431.9 1717.53   2
  -7   3   0 51512.9 1693.05   2
  -7   3  -1 8133.33 634.485   3
  -7  -3  -1 7754.23 685.515   2
  -7   3  -1 8321.21 709.674   2
  -7  -3   1 7107.38 671.517   2
  -7   3   1 7587.04 676.728   2
  -7   3   2 402.414 219.558   2
  -7  -3   2 42.3272 257.702   2
  -7   3  -2 1093.75 291.814   3
  -7  -3  -2 959.151 289.965   2
  -7   3  -2 597.571 285.946   2
  -7   3  -3 18125.2 970.830   3
  -7  -3   3 18222.5 1009.30   2
  -7   3   3 17530.0 1005.19   2
  -7   3  -4 15598.2 948.472   3
  -7  -3   4 17422.0 1013.83   2
  -7   3   4 14837.2 938.760   2
   7   3  -5 28506.7 1007.79   1
  -7   3  -5 30711.7 1332.11   3
  -7  -3   5 29673.9 1322.45   2
  -7   3   5 29280.0 1300.92   2
   7   3  -6 14433.0 746.886   1
  -7   3  -6 13981.2 733.136   1
  -7   3  -6 13945.1 946.102   3
  -7  -3   6 13904.9 935.456   2
  -7   3   6 13730.8 927.958   2
  -7   3   7 7294.22 691.073   2
  -7  -3   7 7630.32 726.476   2
  -7   3  -7 6873.22 710.287   3
   7   3  -7 7501.01 566.138   1
  -7   3  -7 6817.56 542.772   1
  -7  -3   8 61443.7 1964.29   2
  -7   3   8 56396.7 1909.67   2
  -7   3  -8 55590.9 1952.24   3
   7   3  -8 61274.1 1628.83   1
  -7   3  -8 56150.8 1567.13   1
  -7   3   9 9565.34 839.327   2
  -7  -3   9 9884.19 850.769   2
  -7   3  -9 12009.5 953.374   3
   7   3  -9 11674.8 753.942   1
  -7   3  -9 11358.0 736.078   1
  -7  -3  10 15710.6 1055.49   2
  -7   3  10 15536.9 1049.80   2
   7   3 -10 15801.8 528.649   3
   7  -3  10 15220.5 630.485   4
   7   3  10 15798.9 887.538   4
  -7   3 -10 16263.7 1107.74   3
   7   3 -10 16844.9 933.129   1
  -7   3 -10 14305.2 854.313   1
  -7  -3  11 17469.5 1145.55   2
  -7   3  11 18286.0 1175.99   2
   7   3 -11 16797.3 549.443   3
   7  -3  11 17390.8 609.105   4
   7   3  11 17771.7 930.624   4
  -7   3 -11 17519.4 1186.26   3
  -7   3  12 29779.4 1487.13   2
  -7  -3  12 29713.3 1489.28   2
   7  -3  12 28862.5 690.752   4
   7   3  12 29683.6 1207.05   4
   7   3 -12 29950.9 741.494   3
  -7   3 -12 29041.2 1535.34   3
  -7   3  13 8973.53 865.911   2
  -7  -3  13 9239.97 889.432   2
   7   3 -13 8466.83 408.216   3
   7   3  13 10313.6 704.374   4
  -7   3 -13 8414.64 886.289   3
  -7   3  14 2409.97 510.613   2
  -7  -3  14 3467.60 593.813   2
   7   3  14 2966.04 404.581   4
  -7   3 -14 2861.02 565.045   3
  -7  -3  15 7633.78 844.089   2
  -7   3  15 8188.25 885.194   2
   7   3  15 6839.92 574.186   4
  -7   3 -15 7548.98 850.507   3
  -7  -3  16 11998.0 1038.05   2
  -7   3  16 11044.7 1025.18   2
  -7   3 -16 12179.2 1119.28   3
   7   3  16 12164.9 753.220   4
  -7  -3  17-471.753 351.415   2
  -7   3  17-203.591 264.851   2
   7   3  17 299.623 342.120   1
   7   3  17 330.323 203.938   4
  -7   3 -17-211.454 395.777   3
   7   3  18 2262.37 558.752   1
  -7  -3  18 2071.02 532.441   2
  -7   3  18 2003.20 513.964   2
  -7   3  18 2002.61 490.493   1
   7   3  18 1836.63 326.107   4
  -7   3 -18 1340.37 433.563   3
  -7   3  19 23156.2 1533.27   2
  -7  -3  19 24738.9 1586.99   2
  -7   3  19 24319.9 1479.41   1
   7   3  19 23509.0 1444.37   1
  -7   3 -19 23138.9 1614.71   3
  -7   3  20 4596.43 700.477   1
   7   3  20 5614.26 747.170   1
  -7  -3  20 5500.70 840.208   2
  -7   3  20 6505.95 888.386   2
  -7   3 -20 5253.77 840.544   3
  -7   3  21 5236.20 756.771   1
   7   3  21 4777.53 707.051   1
  -7   3  21 5660.45 858.029   2
  -7  -3  21 5679.24 832.643   2
  -7   3  22 5797.56 831.170   1
   7   3  22 7034.53 900.453   1
  -7   3  23 4694.20 745.161   1
   7   3  23 5863.20 836.897   1
  -7   3  24 2708.43 622.100   1
   7   3  24 2636.80 613.576   1
  -7   3  25 526.775 418.766   1
   7   3  25 613.962 370.325   1
  -7   3  26 5912.29 914.595   1
   7   3  26 6315.64 940.388   1
  -7   3  27 1283.22 592.379   1
   7   3  27-479.360 431.574   1
  -7   3  28 3159.04 754.422   1
   7   3  28 3381.99 743.531   1
  -7   3  29 472.514 389.321   1
   7   3  29 567.392 388.170   1
  -7   3  30 2839.27 728.523   1
   7   3  30 2192.77 602.162   1
  -7   3  31 245.288 416.341   1
   7   3  31-514.937 396.122   1
  -7   3  32 1217.63 574.749   1
   7   3  32 824.135 445.833   1
  -7  -4   0 334.936 258.757   2
  -7   4   0 43.8956 204.149   2
  -7   4   1 274.369 265.701   2
  -7  -4   1 527.043 262.266   2
  -7   4  -1 700.021 294.933   2
  -7  -4  -1-112.104 227.765   2
  -7   4   2-124.380 241.506   2
  -7  -4   2-107.363 247.751   2
  -7  -4  -2 118.941 205.264   2
  -7   4  -2 128.156 205.010   2
  -7  -4   3 11620.0 806.576   2
  -7   4   3 12018.6 854.689   2
  -7  -4  -3 11380.3 824.086   2
  -7   4  -3 11801.1 838.246   2
  -7   4   4 272.668 254.022   2
  -7  -4   4 77.4771 215.516   2
  -7   4  -4 413.232 264.483   3
  -7  -4   5 162.290 255.509   2
  -7   4   5 74.9922 221.445   2
  -7   4  -5 249.544 274.061   3
  -7  -4   6-253.504 246.604   2
  -7   4   6-183.406 263.039   2
   7  -4   6 387.383 190.285   4
  -7   4  -6 269.252 240.155   3
  -7   4   7 1818.43 393.921   2
  -7  -4   7 1855.17 389.389   2
   7  -4   7 2236.60 318.640   4
  -7   4  -7 1765.97 391.706   3
  -7  -4   8 183.663 315.799   2
  -7   4   8-257.741 276.154   2
   7  -4   8 82.5819 134.078   4
  -7   4  -8 211.022 314.277   3
  -7  -4   9 2059.35 407.281   2
  -7   4   9 843.923 318.914   2
   7   4   9 1526.95 365.162   4
   7  -4   9 1879.22 262.037   4
  -7   4  -9 912.782 348.423   3
  -7   4  10 197.315 256.305   2
  -7  -4  10-521.468 310.674   2
   7  -4  10 92.2925 112.031   4
   7   4  10-47.4295 196.968   4
  -7   4 -10 10.4098 254.032   3
  -7  -4  11 783.886 355.353   2
  -7   4  11 471.785 320.867   2
   7  -4  11 742.034 176.444   4
   7   4  11 410.050 230.661   4
  -7   4 -11 230.076 270.158   3
  -7  -4  12 2050.43 479.432   2
  -7   4  12 1856.96 473.098   2
   7   4  12 2168.77 415.898   4
   7  -4  12 2403.01 261.134   4
   7   4 -12 2584.88 299.064   3
  -7   4 -12 2229.67 500.690   3
  -7  -4  13 3708.39 579.025   2
  -7   4  13 4154.00 621.285   2
   7   4  13 4109.32 499.596   4
   7   4 -13 3770.03 366.313   3
  -7   4 -13 3912.46 668.361   3
  -7   4  14 25.2571 270.067   2
  -7  -4  14 229.651 255.253   2
   7   4  14 105.897 174.841   4
  -7   4 -14-31.8528 271.936   3
   7   4 -14 222.801 139.448   3
  -7   4  15 1281.63 420.679   2
  -7  -4  15 722.382 309.880   2
   7   4  15 1425.86 330.621   4
  -7   4 -15 883.370 374.569   3
   7   4 -15 1093.72 221.955   3
  -7  -4  16 265.611 300.103   2
  -7   4  16 242.174 348.727   2
   7   4  16 429.546 235.803   4
   7   4 -16 701.358 201.243   3
  -7   4 -16 25.9546 339.355   3
  -7  -4  17 89.6059 306.641   2
  -7   4  17-139.349 265.354   2
   7   4  17 335.369 211.030   4
  -7   4 -17 430.422 427.160   3
   7   4 -17 301.629 172.829   3
  -7  -4  18 7212.85 875.440   2
  -7   4  18 6454.07 840.968   2
   7   4  18 6788.90 636.762   4
   7   4 -18 6314.12 521.537   3
  -7   4 -18 7128.87 909.517   3
  -7  -4  19 1332.99 467.383   2
  -7   4  19 1494.75 471.955   2
  -7   4 -19 749.864 358.781   3
  -7   4  20-120.354 304.002   2
  -7  -4  20 409.913 331.195   2
  -7   4 -20 96.4777 444.754   3
   7   4  21 253.212 387.730   1
  -7   4 -21 511.945 400.208   3
   7   4  22-414.107 429.251   1
  -7   4  22 690.737 382.513   1
  -7   4 -22 273.348 431.803   3
  -7   4  23-192.823 290.449   1
   7   4  23 257.179 338.890   1
  -7   4 -23 314.086 419.075   3
  -7   4  24 2463.58 615.706   1
   7   4  24 2929.42 676.341   1
  -7   4  25 265.955 330.994   1
   7   4  25 458.424 425.491   1
  -7   4  26 806.018 426.712   1
   7   4  26 810.093 498.419   1
  -7   4  27-654.792 507.802   1
   7   4  27 106.879 384.989   1
  -7   4  28 309.794 346.354   1
   7   4  28-796.485 502.001   1
  -7   4  29 906.017 564.411   1
   7   4  29 533.596 468.702   1
  -7   4  30 461.426 477.097   1
   7   4  30-51.5812 394.785   1
  -7   4  31 1522.77 664.412   1
   7   4  31 751.011 429.650   1
  -7  -5   0 14111.2 897.079   2
  -7   5   0 14611.0 898.886   2
  -7  -5   1 121.844 214.950   2
  -7   5  -1-1.11597 205.086   2
  -7   5   1-56.4118 262.576   2
  -7  -5  -1 749.582 279.376   2
  -7   5  -2 40474.9 1504.83   2
  -7  -5   2 40772.9 1503.07   2
  -7   5   2 37664.5 1440.00   2
  -7  -5  -2 40689.8 1525.88   2
  -7  -5   3 13305.5 888.294   2
  -7   5   3 12893.7 877.502   2
  -7  -5  -3 13362.4 893.187   2
  -7   5  -3 13756.1 908.453   2
  -7  -5  -4 28372.1 1281.25   2
  -7   5  -4 28991.5 1311.02   2
  -7  -5   4 31180.4 1335.71   2
  -7   5   4 27785.7 1285.44   2
  -7   5   5 2391.90 406.299   2
  -7  -5   5 2578.99 444.925   2
  -7  -5   6 59545.4 1887.38   2
  -7   5   6 57785.6 1883.12   2
  -7  -5   7 23.9139 238.262   2
  -7   5   7 193.832 214.820   2
   7   5   7 358.630 287.288   4
   7  -5   7 219.953 170.476   4
  -7   5  -7 27.2084 223.823   3
  -7  -5   8 25262.8 1290.61   2
  -7   5   8 25675.9 1305.53   2
   7  -5   8 27108.0 1099.85   4
   7   5   8 25206.1 1332.71   4
  -7   5  -8 27998.5 1517.80   3
  -7  -5   9 18573.8 1124.97   2
  -7   5   9 17288.9 1101.08   2
  -7   5  -9 18704.3 1275.55   3
   7  -5   9 16833.7 847.504   4
   7   5   9 16888.5 1101.24   4
  -7  -5  10 30972.7 1490.40   2
  -7   5  10 28137.4 1410.46   2
   7   5  10 28512.7 1415.42   4
  -7   5 -10 30575.9 1657.35   3
  -7  -5  11 5584.55 675.185   2
  -7   5  11 6372.17 731.994   2
   7   5  11 6008.11 676.683   4
  -7   5 -11 5463.47 736.672   3
  -7  -5  12 4751.80 630.856   2
  -7   5  12 5178.52 656.823   2
   7   5  12 5115.94 621.528   4
  -7   5 -12 3574.57 631.833   3
  -7  -5  13 3129.19 588.920   2
  -7   5  13 3823.32 591.064   2
   7   5  13 3936.43 554.264   4
  -7   5 -13 3555.51 673.802   3
  -7   5  14 54662.5 2121.42   2
  -7  -5  14 59341.2 2211.47   2
  -7   5 -14 54616.7 2355.04   3
   7   5  14 56945.5 1969.30   4
   7   5 -14 55964.7 1558.12   3
  -7  -5  15 470.207 325.907   2
  -7   5  15 637.947 378.066   2
   7   5  15 730.552 320.585   4
   7   5 -15 422.399 212.653   3
  -7   5 -15-108.226 254.653   3
  -7  -5  16 5372.51 770.841   2
  -7   5  16 5612.42 746.978   2
   7   5 -16 4617.31 490.780   3
   7   5  16 5946.88 673.652   4
  -7   5 -16 5505.26 850.745   3
  -7  -5  17 2315.71 610.799   2
  -7   5  17 2149.81 489.891   2
   7   5  17 2071.58 427.341   4
  -7   5 -17 1244.56 421.221   3
   7   5 -17 2435.74 361.251   3
  -7   5  18 6082.03 809.300   2
  -7  -5  18 5466.22 736.416   2
   7   5  18 5766.24 669.729   4
   7   5 -18 6286.18 576.425   3
  -7   5 -18 6291.28 910.807   3
  -7   5  19 4105.16 717.454   2
  -7  -5  19 5181.25 783.528   2
  -7   5 -19 3769.00 733.931   3
  -7   5 -20 8414.57 1081.91   3
  -7   5 -21 1031.22 488.107   3
  -7   5 -22 8739.96 1123.84   3
  -7   5 -23 985.327 420.233   3
   7   5  24 4760.98 827.529   1
  -7   5 -24 5947.71 979.662   3
   7   5  25-78.8947 311.270   1
  -7   5  25 385.381 418.451   1
  -7   5 -25-183.404 407.916   3
  -7   5  26 2631.54 609.868   1
   7   5  26 4489.71 850.584   1
  -7   5 -26 3543.39 811.516   3
  -7   5  27-97.5594 376.218   1
   7   5  27 389.665 381.809   1
  -7   5  28 6920.88 1068.15   1
   7   5  28 7819.98 1132.64   1
  -7   5  29 1493.55 648.093   1
   7   5  29 1171.63 663.560   1
  -7   5  30 228.419 444.239   1
   7   5  30 1205.38 633.749   1
  -7  -6   0 41.6120 216.162   2
  -7   6   0-76.3573 221.382   2
  -7  -6  -1 713.581 285.392   2
  -7   6  -1 714.020 327.154   2
  -7  -6   1 428.150 247.500   2
  -7   6   1 527.133 270.737   2
  -7  -6  -2 328.437 214.039   2
  -7   6   2 448.673 227.694   2
  -7  -6   2 133.303 185.367   2
  -7   6  -2 602.167 266.902   2
  -7   6   3 237.667 215.858   2
  -7  -6   3 189.986 204.977   2
  -7   6  -3 137.606 226.888   2
  -7  -6  -3 82.8469 208.942   2
  -7   6   4 399.340 311.138   2
  -7  -6   4 130.727 233.879   2
  -7  -6  -4-80.4831 240.401   2
  -7   6  -4-231.008 214.165   2
  -7  -6   5 10112.6 802.264   2
  -7   6   5 9260.19 754.131   2
   7   6   5 10388.4 950.610   4
  -7  -6  -5 8923.97 752.823   2
  -7   6  -5 9516.01 772.857   2
  -7  -6   6-194.019 213.046   2
  -7   6   6-61.5547 221.702   2
   7   6   6 468.963 336.805   4
  -7  -6   7 1919.46 375.821   2
  -7   6   7 2003.63 410.014   2
   7   6   7 1805.83 464.822   4
  -7   6   8 124.413 247.030   2
  -7  -6   8-277.317 265.944   2
   7   6   8 119.686 261.672   4
  -7  -6   9 8505.07 791.590   2
  -7   6   9 6633.56 715.546   2
   7   6   9 7567.05 817.877   4
  -7   6  -9 7684.89 881.572   3
  -7   6  10 2105.05 446.711   2
  -7  -6  10 1935.06 432.436   2
   7   6  10 1904.53 489.697   4
  -7   6 -10 1248.55 465.137   3
  -7   6  11 387.345 294.962   2
  -7  -6  11 485.250 313.804   2
   7   6  11 307.556 280.428   4
  -7   6 -11 1336.27 538.060   3
  -7  -6  12 1114.65 364.546   2
  -7   6  12 437.748 265.634   2
   7   6  12 1219.68 433.390   4
  -7   6 -12 741.166 366.169   3
  -7   6  13 11215.8 969.002   2
  -7  -6  13 13891.0 1070.40   2
  -7   6 -13 11417.7 1120.18   3
   7   6  13 11231.8 983.030   4
  -7  -6  14 701.436 340.751   2
  -7   6  14 1291.37 449.584   2
   7   6  14 590.015 341.117   4
  -7   6 -14 1579.04 612.132   3
  -7  -6  15 2843.13 540.395   2
  -7   6  15 3627.46 626.048   2
   7   6  15 3299.83 540.224   4
  -7   6 -15 3018.54 659.718   3
  -7  -6  16-304.629 390.548   2
  -7   6  16-318.949 342.531   2
   7   6  16-130.994 300.778   4
  -7   6 -16-79.1018 319.211   3
   7   6 -16 50.3355 158.818   3
  -7   6  17 554.582 272.173   2
  -7  -6  17-74.6412 326.307   2
   7   6  17 208.047 285.861   4
   7   6 -17 95.6584 235.460   3
  -7   6 -17 19.0444 353.730   3
   7   6  18 118.910 247.879   4
   7   6 -18 179.452 236.876   3
   7   6  19 815.685 322.800   4
  -7   6 -19 948.422 447.718   3
  -7   6 -20-260.980 471.942   3
  -7   6 -21-41.8073 390.512   3
  -7   6 -22 213.326 434.409   3
  -7   6 -23-423.431 491.748   3
  -7   6 -24 291.737 379.678   3
  -7   6 -25-601.788 555.254   3
  -7   6 -26-591.683 498.458   3
  -7   6  27 1222.56 539.629   1
   7   6  27 1988.16 652.749   1
  -7   6  28 639.200 538.237   1
   7   6  28-210.483 360.142   1
  -7   6  29 828.844 622.661   1
  -7  -7   0 17706.7 992.685   2
  -7   7   0 17901.4 1000.76   2
  -7  -7   1 43134.4 1529.27   2
  -7   7   1 40409.1 1498.95   2
  -7  -7  -1 39873.5 1473.48   2
  -7   7  -1 39859.4 1484.57   2
  -7  -7   2 1423.91 331.839   2
  -7   7   2 1306.76 305.092   2
  -7  -7  -2 1478.53 330.792   2
  -7   7  -2 1469.84 353.803   2
   7   7   2 2019.29 603.328   4
  -7  -7   3 17410.4 994.933   2
  -7   7   3 17009.8 977.793   2
   7   7   3 17190.6 1285.21   4
  -7  -7  -3 16715.7 975.881   2
  -7   7  -3 17317.3 991.852   2
  -7  -7   4 7736.06 685.110   2
  -7   7   4 6572.94 620.254   2
   7   7   4 7493.61 888.170   4
  -7  -7  -4 6886.83 638.881   2
  -7   7  -4 7444.17 657.774   2
  -7  -7   5 10675.1 801.561   2
  -7   7   5 10743.5 809.725   2
   7   7   5 12890.5 1112.45   4
  -7  -7  -5 11016.3 817.451   2
  -7   7  -5 10660.1 789.780   2
  -7   7   6 1834.51 386.308   2
  -7  -7   6 1925.99 375.524   2
   7   7   6 1635.28 472.422   4
  -7  -7  -6 1900.19 397.544   2
  -7   7  -6 1985.47 384.728   2
  -7  -7   7 2884.87 435.624   2
  -7   7   7 2067.45 393.475   2
   7   7   7 2838.83 623.023   4
  -7  -7  -7 2548.40 447.292   2
  -7   7  -7 2245.63 418.483   2
  -7  -7   8 32512.8 1448.80   2
  -7   7   8 29910.0 1395.52   2
   7   7   8 29910.5 1667.69   4
  -7  -7   9 20130.0 1173.75   2
  -7   7   9 21468.3 1209.62   2
   7   7   9 19562.2 1355.03   4
  -7   7  10 4757.46 617.452   2
  -7  -7  10 5943.02 684.512   2
   7   7  10 4789.41 722.714   4
  -7   7 -10 5740.49 862.265   3
  -7   7  11 9105.02 822.709   2
  -7  -7  11 8633.85 800.614   2
   7   7  11 10708.7 1012.19   4
  -7   7 -11 9169.86 1041.99   3
  -7  -7  12 680.834 338.912   2
  -7   7  12 849.583 346.476   2
   7   7  12 988.372 384.379   4
  -7   7 -12 1496.30 524.291   3
  -7  -7  13 12083.8 1002.08   2
  -7   7  13 11628.2 980.889   2
   7   7  13 12262.7 1095.16   4
  -7   7 -13 12909.5 1243.58   3
  -7   7  14 14022.9 1104.77   2
  -7  -7  14 13356.7 1060.45   2
   7   7  14 13722.0 1160.50   4
  -7   7 -14 15501.7 1386.35   3
  -7  -7  15 3617.57 606.836   2
  -7   7  15 3328.50 576.593   2
   7   7  15 2953.73 599.257   4
  -7   7 -15 3678.02 758.100   3
   7   7  16 3282.81 638.315   4
  -7   7 -16 2909.50 642.810   3
   7   7  17 14565.4 1213.99   4
  -7   7 -17 19498.6 1633.62   3
   7   7 -17 16359.1 1075.80   3
   7   7  18 313.759 300.106   4
  -7   7 -18 1037.42 550.314   3
   7   7  19 3514.01 641.639   4
  -7   7 -19 2474.39 651.759   3
  -7   7 -20 5759.65 984.932   3
  -7   7 -21 4542.04 885.898   3
  -7   7 -22 1810.48 659.004   3
  -7   7 -23 17.9920 447.756   3
  -7   7 -24 2576.44 819.477   3
  -7   8   0 285.908 236.750   2
  -7  -8   0 305.254 210.153   2
   7   8   0 754.253 436.230   4
  -7  -8   1 94.2109 178.824   2
  -7   8   1-74.9399 204.995   2
  -7  -8  -1-3.34515 170.594   2
  -7   8  -1 160.148 223.600   2
   7   8   1 228.356 371.635   4
   7   8  -1 160.789 403.782   4
  -7  -8   2-39.5835 215.097   2
  -7   8   2-72.4187 197.232   2
  -7   8  -2-143.477 177.086   2
  -7  -8  -2-30.9369 173.439   2
   7   8   2-12.9569 310.045   4
  -7  -8   3 1947.85 372.805   2
  -7  -8  -3 2255.43 364.838   2
  -7   8  -3 2516.04 406.757   2
  -7   8   3 2392.81 411.044   2
   7   8   3 2012.22 525.703   4
  -7   8   4-66.2062 186.084   2
  -7  -8   4-10.3995 187.872   2
  -7  -8  -4-64.7862 213.931   2
  -7   8  -4-69.3859 178.053   2
   7   8   4-203.789 279.877   4
  -7   8  -5-31.3790 188.515   2
  -7  -8  -5 69.3289 180.493   2
  -7  -8   5-283.883 249.059   2
  -7   8   5-165.475 247.549   2
   7   8   5 222.124 329.369   4
  -7  -8   6 291.621 222.560   2
  -7   8   6 144.460 211.728   2
   7   8   6 700.765 380.979   4
  -7   8  -6 589.605 289.982   2
  -7  -8  -6 20.1368 194.443   2
  -7   8   7 239.268 226.814   2
  -7  -8   7 340.190 249.799   2
   7   8   7 201.070 289.650   4
  -7   8  -7 340.141 204.179   2
  -7  -8  -7 413.325 221.522   2
  -7   8   8 688.777 315.127   2
  -7  -8   8 268.832 204.130   2
   7   8   8 258.809 432.506   4
  -7  -8  -8 432.961 215.837   2
  -7   8  -8 417.371 251.227   2
  -7  -8   9 3324.57 485.536   2
  -7   8   9 4483.18 572.130   2
   7   8   9 4642.75 757.413   4
  -7   8  -9 4195.98 548.323   2
  -7  -8  10-41.0776 201.376   2
  -7   8  10-5.44104 257.515   2
   7   8  10 16.2688 345.298   4
  -7  -8  11-3.12302 221.801   2
  -7   8  11 256.543 259.138   2
   7   8  11 98.6646 365.011   4
  -7   8 -11 331.422 388.101   3
  -7  -8  12 937.322 323.794   2
  -7   8  12 1142.44 341.146   2
   7   8  12 1583.94 496.314   4
  -7   8 -12 1788.91 536.055   3
  -7   8  13 114.756 262.653   2
   7   8  13 382.002 357.322   4
  -7   8 -13 191.706 328.268   3
   7   8  14 465.371 387.950   4
  -7   8 -14-23.9787 378.234   3
   7   8  15 555.176 366.659   4
  -7   8 -15 1183.85 535.193   3
   7   8  16 2204.84 581.512   4
  -7   8 -16 2404.26 702.288   3
   7   8  17 1013.99 462.087   4
  -7   8 -17 69.4549 516.105   3
   7   8  18 23.3831 380.062   4
  -7   8 -18 620.671 451.930   3
  -7   8 -19 64.9490 412.183   3
  -7   8 -20 808.334 498.069   3
  -7   8 -21-264.818 477.407   3
  -7   8 -22-390.052 352.152   3
   7   9   0 1058.47 550.748   4
   7   9  -1 4948.58 833.154   4
   7   9   1 7022.22 982.632   4
   7   9  -2 195.910 394.239   4
   7   9   2-136.066 312.303   4
   7   9   3 14903.0 1372.91   4
   7   9  -3 17370.5 1465.65   4
   7   9  -4 2045.86 649.937   4
   7   9   4 2489.10 602.674   4
   7   9   5 14186.6 1321.90   4
   7   9  -5 15726.4 1403.42   4
   7   9   6 4106.03 770.753   4
   7   9   7 8233.00 1014.14   4
   7   9   8 7735.22 1002.46   4
   7   9   9 6915.61 969.100   4
   7   9  10 1396.51 493.544   4
   7   9  11 10566.3 1147.77   4
   7   9  12 1054.52 493.582   4
  -7   9 -12 2759.10 685.354   3
   7   9  13 3986.81 757.890   4
  -7   9 -13 5828.91 985.058   3
   7   9  14 341.542 444.090   4
  -7   9 -14 102.760 440.469   3
   7   9  15 11379.7 1210.15   4
  -7   9 -15 11312.8 1327.64   3
   7   9  16 657.234 441.884   4
  -7   9 -16 1884.32 631.935   3
   7   9  17 2747.18 702.650   4
  -7   9 -17 2295.77 734.407   3
   7   9  18 37.3198 372.499   4
  -7   9 -18 1014.85 591.792   3
  -7   9 -19 8931.16 1268.68   3
   7  10   0 69.0584 381.580   4
   7  10   1 1284.06 578.616   4
   7  10  -1 1090.45 538.815   4
   7  10   2 1448.67 557.267   4
   7  10  -2 3037.06 719.686   4
   7  10  -3-17.3929 337.036   4
   7  10   3 226.248 411.683   4
   7  10  -4 4459.47 835.616   4
   7  10   4 4509.09 869.506   4
   7  10  -5 839.518 591.325   4
   7  10   5 436.162 415.648   4
   7  10  -6 568.227 550.061   4
   7  10   6 433.351 363.824   4
   7  10   7 948.256 495.667   4
   7  10  -7 432.167 397.885   4
   7  10   8 207.077 424.541   4
   7  10  -8-268.837 365.103   4
   7  10   9 1064.16 515.128   4
   7  10  -9 928.449 563.945   4
   7  10  10 327.276 445.064   4
   7  10 -10 30.1017 423.604   4
   7  10 -11 14.1695 466.706   4
   7  10  11 683.266 556.518   4
   7  10 -12 499.037 453.526   4
   7  10  12-106.431 345.132   4
   7  10  13-3.15412 424.829   4
  -7  10 -13 443.492 448.984   3
   7  10  14 404.724 492.515   4
  -7  10 -14 963.391 612.412   3
   7  10  15 1105.29 496.476   4
  -7  10 -15 843.847 605.358   3
   7  10  16 10.8980 332.792   4
   7  10  17 854.478 468.610   4
   7  11   0 5091.37 909.172   4
   7  11   1 396.132 422.658   4
   7  11  -1 1065.32 510.063   4
   7  11   2 7397.29 1087.05   4
   7  11  -2 8487.55 1166.56   4
   7  11   3 1249.66 645.979   4
   7  11  -3 324.378 452.385   4
   7  11   4 3804.78 802.626   4
   7  11  -4 2790.13 749.550   4
   7  11   5 2517.63 698.031   4
   7  11  -5 4511.43 919.288   4
   7  11   6-111.963 350.340   4
   7  11  -6 361.439 413.625   4
   7  11   7 2113.97 683.838   4
   7  11  -7 1445.27 571.213   4
   7  11  -8 4840.50 950.883   4
   7  11   8 3779.49 859.251   4
   7  11  -9 3010.17 820.499   4
   7  11   9 2117.71 661.976   4
   7  11  10 6055.71 1004.82   4
   7  11  11 971.218 514.101   4
   7  11  12 2766.02 796.658   4
  -8   0   0 47865.5 1745.99   2
  -8   0   1-328.960 334.045   2
  -8   0  -1 299.874 309.751   2
   8   0   2 12964.1 715.516   3
  -8   0  -2 13285.7 943.776   2
  -8   0   2 11914.1 896.403   2
  -8   0   3 303.440 303.902   2
   8   0   3-133.179 165.199   3
  -8   0   4-304.848 305.239   2
   8   0   4 284.104 192.923   3
  -8   0   5 37.0882 266.461   2
   8   0   5-73.3137 132.899   3
  -8   0   6 16900.9 1091.81   2
  -8   0   7 48.5355 264.924   2
  -8   0   8 86977.0 2481.02   2
  -8   0   9 617.774 365.042   2
  -8   0   9 191.454 178.258   1
  -8   0  10 41041.4 1776.50   2
  -8   0  10 39636.9 1194.09   1
   8   0  10 40597.3 1209.57   1
  -8   0  11 19.5074 256.458   2
   8   0  11 19.5109 153.251   1
  -8   0  11 273.535 190.868   1
  -8   0  12 19433.7 1266.74   2
  -8   0  12 20513.3 956.234   1
   8   0  12 20771.6 959.886   1
  -8   0  13-204.801 355.022   2
  -8   0  13 82.0077 163.904   1
   8   0  13-327.074 209.939   1
  -8   0  14 11565.3 1020.75   2
   8   0  14 12154.5 494.958   4
  -8   0  14 11810.3 804.814   1
   8   0  14 11607.7 799.266   1
  -8   0  15-372.918 355.969   2
   8   0  15 92.0518 75.9704   4
  -8   0  15 195.681 222.047   1
   8   0  15 107.011 225.232   1
  -8   0  16 10660.0 846.042   1
   8   0  16 10998.2 842.932   1
  -8   0  16 11351.5 1048.96   2
  -8   0  17 201.151 259.246   1
   8   0  17 77.8852 243.741   1
  -8   0  17-40.1897 320.163   2
  -8   0  18 5736.87 845.561   2
  -8   0  18 5420.85 667.184   1
   8   0  18 6290.50 687.989   1
  -8   0  19-193.097 362.743   2
  -8   0  19 265.273 270.866   1
   8   0  19 199.200 287.792   1
  -8   0  20 2607.87 607.769   2
  -8   0  20 2805.73 541.283   1
   8   0  20 2529.77 492.123   1
  -8   0  21 260.151 443.270   2
  -8   0  21-46.5898 259.502   1
   8   0  21-58.7237 263.996   1
  -8   0  22-60.7610 397.302   2
  -8   0  22 175.227 297.472   1
   8   0  22 253.316 316.297   1
  -8   0  23 11.1201 384.979   2
  -8   0  23-259.072 345.924   1
   8   0  23 359.038 355.674   1
  -8   0  24 1022.54 450.203   1
   8   0  24 926.947 436.275   1
  -8   0  25 209.879 316.364   1
   8   0  25-44.4437 284.456   1
   8   0  26 1584.14 493.706   1
  -8   0  26 2550.93 609.322   1
  -8   0  27 94.6932 346.566   1
   8   0  27 577.702 394.930   1
  -8   0  28 7410.08 981.885   1
   8   0  28 9527.73 1110.55   1
  -8   0  29 194.870 407.872   1
   8   0  29 93.5512 394.831   1
  -8   0  30 17815.5 1566.20   1
   8   0  30 16314.3 1525.32   1
  -8   0  31 305.444 450.310   1
   8   0  31 366.410 404.567   1
   8   0  32 6824.01 1055.14   1
  -8   0  32 6940.34 1043.08   1
  -8  -1   0 363.954 323.750   2
  -8   1   0 48.1611 268.705   2
  -8   1   0-89.5223 173.297   3
   8   1   0-2.78671 122.786   3
  -8  -1   1 219.861 266.917   2
  -8   1   1 164.948 252.422   2
  -8   1  -1 212.417 144.755   3
  -8   1   1 153.834 124.983   3
   8   1   1-55.4725 132.529   3
   8   1  -1-38.7771 93.8471   3
  -8  -1  -1-287.373 300.308   2
  -8   1  -1 111.371 266.095   2
  -8  -1   2 262.646 266.642   2
  -8   1   2-172.433 281.263   2
   8   1  -2 6.51193 88.8947   3
  -8   1  -2 147.912 143.558   3
  -8  -1  -2-204.588 275.938   2
  -8   1  -2 138.317 231.501   2
  -8   1   2 58.9894 121.232   3
   8   1   2-82.0692 160.101   3
  -8  -1   3 1380.57 416.105   2
  -8   1   3 967.408 346.766   2
  -8   1  -3 1073.06 268.887   3
  -8   1   3 1059.08 190.423   3
   8   1   3 1213.85 249.909   3
  -8   1   4 741.696 99.1220   1
   8   1   4 827.498 107.424   1
  -8  -1   4 915.109 327.596   2
  -8   1   4 960.188 328.356   2
  -8   1  -4 977.448 274.855   3
  -8   1   4 492.966 126.783   3
   8   1   4 629.568 230.830   3
  -8  -1   5 2636.05 448.469   2
  -8   1   5 1775.64 434.377   2
  -8   1   5 2478.20 211.864   1
   8   1   5 2465.69 202.415   1
  -8   1   5 2242.18 210.900   3
  -8   1  -5 2357.74 366.454   3
   8   1   5 1995.76 355.541   3
  -8  -1   6 4524.92 633.636   2
  -8   1   6 4555.50 604.990   2
  -8   1   6 4304.58 306.374   1
   8   1   6 4130.89 300.108   1
  -8  -1   7 69.7862 277.678   2
  -8   1   7-137.120 259.625   2
  -8   1   7 446.055 144.543   1
   8   1   7 391.497 133.268   1
  -8   1   8-51.4178 279.250   2
  -8  -1   8 428.702 303.530   2
  -8   1   8 3.11014 120.930   1
   8   1   8-38.4146 114.896   1
  -8  -1   9 1246.55 350.099   2
  -8   1   9 2486.85 490.034   2
  -8   1   9 2032.04 281.062   1
   8   1   9 1870.29 253.790   1
  -8  -1  10 53.2670 314.607   2
  -8   1  10 25.2724 296.666   2
  -8   1  10 216.054 144.897   1
   8   1  10 281.911 174.306   1
  -8  -1  11 2967.68 532.574   2
  -8   1  11 3671.51 601.842   2
  -8   1  11 3205.05 390.660   1
   8   1  11 3040.29 380.481   1
  -8  -1  12 854.295 381.870   2
  -8   1  12 599.870 361.465   2
  -8   1  12 732.763 195.264   1
   8   1  12 1229.49 305.082   1
  -8  -1  13 436.472 403.829   2
  -8   1  13-297.639 371.675   2
   8   1  13-161.986 131.484   4
  -8   1  13 13.7063 200.246   1
   8   1  13 176.256 251.204   1
  -8   1  14 306.460 278.250   2
  -8  -1  14 239.984 291.555   2
   8  -1  14 96.6576 52.8942   4
   8   1  14-72.7116 111.481   4
   8   1  14 354.529 263.573   1
  -8   1  14 315.433 235.105   1
  -8  -1  15 317.770 313.891   2
  -8   1  15-185.762 333.231   2
   8   1  15 417.822 148.121   4
   8   1  15 584.197 317.569   1
  -8   1  15 466.730 294.439   1
  -8   1  16 23266.1 1497.92   2
  -8  -1  16 24493.7 1541.17   2
  -8   1  16 24108.6 1256.84   1
   8   1  16 23534.0 1232.44   1
   8   1  16 25131.1 790.635   4
  -8   1  17 685.686 287.114   1
   8   1  17 721.070 303.155   1
  -8  -1  17 673.359 326.485   2
  -8   1  17 184.822 340.452   2
  -8   1  18 361.933 296.479   1
   8   1  18 416.005 320.818   1
  -8  -1  18-431.880 393.188   2
  -8   1  18 467.953 432.784   2
   8   1  19 6646.56 753.238   1
  -8  -1  19 7199.74 925.002   2
  -8   1  19 8912.50 1012.89   2
  -8   1  19 7333.37 792.226   1
  -8  -1  20 7683.84 962.519   2
  -8   1  20 7140.71 950.485   2
  -8   1  20 8262.37 855.511   1
   8   1  20 7057.45 803.154   1
  -8   1  21 5277.42 719.287   1
  -8  -1  21 5068.86 798.426   2
  -8   1  21 4847.76 811.194   2
   8   1  21 5374.98 736.742   1
  -8   1  22 375.152 336.636   1
   8   1  22 473.476 360.964   1
  -8  -1  22 613.995 416.107   2
  -8   1  22 165.947 364.632   2
  -8   1  23 1634.29 454.139   1
  -8   1  23 1801.09 607.781   2
  -8  -1  23 2622.20 678.829   2
   8   1  23 1192.11 430.549   1
  -8   1  24 1328.71 442.703   1
   8   1  24 1033.95 446.413   1
  -8   1  25 4041.70 699.035   1
   8   1  25 4052.43 703.821   1
  -8   1  26 2371.08 635.108   1
   8   1  26 1332.85 472.803   1
  -8   1  27 482.693 357.928   1
   8   1  27 548.847 424.489   1
  -8   1  28 55.6817 425.628   1
   8   1  28 125.035 321.652   1
  -8   1  29-49.2884 391.387   1
   8   1  29 1009.72 521.197   1
  -8   1  30-450.494 451.977   1
   8   1  30 63.5525 318.004   1
  -8   1  31 3497.61 739.696   1
   8   1  31-526.494 413.002   1
  -8   1  32 4274.93 869.841   1
   8   1  32 2999.40 688.874   1
  -8   2   0 9417.94 631.014   3
   8   2   0 9309.00 578.827   3
  -8  -2   0 10213.1 842.247   2
  -8   2   0 8626.97 766.639   2
   8   2  -1 323.816 87.4661   1
  -8   2   1 7.66883 236.352   2
  -8  -2   1-470.775 387.245   2
  -8  -2  -1-279.653 258.407   2
  -8   2  -1 42.3898 275.651   2
   8   2   1 626.261 220.320   3
   8   2  -1 498.253 171.817   3
  -8   2  -1 347.683 193.346   3
  -8   2   1 375.828 191.822   3
   8   2  -2 44082.0 829.428   1
  -8   2  -2 41184.7 826.701   1
  -8   2   2 42924.0 1236.61   3
  -8   2  -2 42999.3 1420.11   3
   8   2   2 41715.4 1332.55   3
   8   2  -2 41534.9 1073.13   3
  -8  -2  -2 46339.9 1712.90   2
  -8   2  -2 41724.7 1650.26   2
  -8  -2   2 42355.4 1632.29   2
  -8   2   2 43637.8 1648.45   2
  -8  -2   3 3474.04 531.974   2
  -8   2   3 3197.61 507.276   2
   8   2  -3 3912.52 275.622   1
  -8   2  -3 3525.65 262.569   1
   8   2  -3 3991.82 323.616   3
  -8   2   3 3862.89 370.798   3
   8   2   3 4074.20 458.950   3
  -8  -2  -3 3764.76 518.185   2
  -8   2  -3 3897.07 548.491   2
  -8   2  -3 4714.41 513.262   3
   8   2  -4 31747.6 821.513   1
  -8   2  -4 30348.6 815.648   1
   8   2  -4 30341.6 760.494   3
  -8   2   4 29435.3 949.144   3
  -8   2  -4 31463.0 1321.65   3
   8   2   4 29721.3 1229.12   3
  -8  -2   4 31949.7 1441.80   2
  -8   2   4 31726.3 1441.52   2
   8   2  -5 30789.7 875.915   1
  -8   2  -5 28704.8 848.740   1
   8   2  -5 30096.4 643.847   3
  -8   2  -5 29989.5 1317.61   3
  -8   2   5 29294.2 902.357   3
  -8  -2   5 29983.6 1426.83   2
  -8   2   5 27643.9 1369.39   2
   8   2  -6 10476.5 555.670   1
  -8   2  -6 9696.93 527.521   1
  -8   2  -6 10606.4 836.864   3
  -8   2   6 9120.04 492.720   3
  -8  -2   6 10775.6 884.797   2
  -8   2   6 9790.18 865.652   2
   8   2  -7 14591.9 678.007   1
  -8   2  -7 13092.2 656.910   1
  -8   2  -7 13500.6 938.323   3
  -8  -2   7 13012.3 969.044   2
  -8   2   7 13311.6 979.863   2
   8   2  -8 3568.53 366.279   1
  -8   2  -8 3354.52 358.519   1
  -8  -2   8 2804.42 521.188   2
  -8   2   8 2866.13 467.449   2
  -8   2  -8 3384.40 517.182   3
   8   2   9 4343.09 440.667   1
   8   2  -9 4016.96 424.287   1
  -8   2  -9 3944.02 405.890   1
  -8   2   9 4660.88 632.911   2
  -8  -2   9 4558.93 650.540   2
  -8   2  -9 4046.67 582.550   3
  -8   2 -10 1144.46 244.006   1
   8   2  10 1137.80 258.760   1
   8   2 -10 1078.89 252.139   1
  -8   2  10 1318.71 262.200   1
  -8  -2  10 910.980 363.965   2
  -8   2  10 1668.87 447.757   2
  -8   2 -10 1506.15 378.574   3
  -8   2  11 13709.9 1049.21   2
  -8  -2  11 12428.6 1023.00   2
  -8   2 -11 13966.4 1063.37   3
  -8   2 -11 12142.6 765.926   1
  -8   2  11 12598.3 782.563   1
   8   2  11 11865.3 766.210   1
  -8  -2  12 10569.9 939.783   2
  -8   2  12 12658.1 1048.34   2
   8   2  12 11073.9 698.520   4
  -8   2 -12 11705.0 1004.67   3
  -8   2  12 11752.8 802.695   1
   8   2  12 12281.3 815.992   1
  -8   2  13 9017.27 929.759   2
  -8  -2  13 7668.55 855.555   2
   8   2  13 8481.07 607.065   4
  -8   2 -13 8795.26 888.048   3
  -8   2  13 8784.82 729.390   1
   8   2  13 8253.85 706.399   1
  -8  -2  14 11047.4 1011.31   2
  -8   2  14 12910.1 1106.00   2
   8   2  14 12550.8 730.305   4
  -8   2 -14 13658.2 1134.99   3
  -8   2  14 13911.6 926.628   1
   8   2  14 12378.4 872.103   1
  -8  -2  15 1060.19 414.473   2
  -8   2  15 1745.05 519.893   2
   8   2  15 1681.49 275.415   4
  -8   2  15 2116.07 402.659   1
   8   2  15 1023.86 312.362   1
  -8  -2  16 7556.96 859.049   2
  -8   2  16 6727.42 846.545   2
  -8   2  16 8082.29 763.214   1
   8   2  16 7632.52 731.789   1
   8   2  16 8372.07 563.219   4
  -8  -2  17 2769.37 616.306   2
  -8   2  17 1537.85 441.703   2
  -8   2  17 2159.62 467.512   1
   8   2  17 2513.60 499.272   1
   8   2  17 2602.32 321.780   4
  -8  -2  18 518.106 332.269   2
  -8   2  18 246.019 398.859   2
  -8   2  18-94.4372 227.511   1
   8   2  18 983.478 405.383   1
  -8  -2  19-34.5324 338.443   2
  -8   2  19 184.295 322.846   2
  -8   2  19-37.1976 279.737   1
   8   2  19 128.831 267.831   1
  -8  -2  20 1887.01 527.593   2
  -8   2  20 2169.36 573.204   2
  -8   2  20 2297.16 519.746   1
   8   2  20 2695.46 549.108   1
  -8  -2  21 677.301 531.123   2
  -8   2  21-400.341 353.339   2
  -8   2  21 398.531 327.613   1
   8   2  21 754.875 402.663   1
  -8   2  22 4616.92 822.052   2
  -8  -2  22 4717.37 786.438   2
  -8   2  22 6434.56 819.853   1
   8   2  22 4893.04 761.336   1
  -8   2  23 7997.59 1047.49   2
  -8  -2  23 6920.92 969.711   2
   8   2  23 8567.41 973.087   1
  -8   2  23 8046.55 942.021   1
  -8   2  24 6009.19 854.686   1
   8   2  24 5739.15 839.945   1
  -8   2  25 6024.97 905.831   1
   8   2  25 5392.14 822.258   1
  -8   2  26 6418.92 917.435   1
   8   2  26 7208.36 959.825   1
  -8   2  27 2169.60 591.511   1
   8   2  27 2179.92 604.750   1
  -8   2  28 2336.17 604.823   1
   8   2  28 2808.25 676.116   1
  -8   2  29-227.184 339.799   1
   8   2  29 676.050 434.558   1
  -8   2  30 3129.70 740.286   1
   8   2  30 2170.34 610.029   1
  -8   2  31 336.469 341.866   1
   8   2  31 1465.24 603.245   1
  -8   2  32 1034.97 519.598   1
   8   2  32 2141.15 657.418   1
  -8   3   0 157.397 177.332   3
  -8  -3   0-347.687 242.502   2
  -8   3   0-61.2878 236.708   2
  -8   3   1-282.131 291.469   2
  -8  -3   1 1126.59 359.162   2
  -8   3  -1 624.187 214.644   3
  -8   3   1 1046.41 259.162   3
  -8  -3  -1 1321.53 396.986   2
  -8   3  -1 488.005 254.751   2
  -8   3   2 109.115 221.686   2
  -8  -3   2-211.130 285.526   2
  -8   3  -2 59.0783 184.531   3
  -8  -3  -2 262.955 298.340   2
  -8   3  -2-71.9891 248.355   2
  -8   3   3 5511.14 624.222   2
  -8  -3   3 3984.71 574.242   2
  -8  -3  -3 4037.58 566.640   2
  -8   3  -3 3723.90 551.559   2
  -8   3  -3 4909.62 547.082   3
  -8   3  -4 2661.90 302.626   1
   8   3  -4 2954.48 327.963   1
  -8   3   4 2824.62 483.761   2
  -8  -3   4 2802.58 463.146   2
  -8   3  -4 2643.69 447.494   3
   8   3  -5 3043.31 337.169   1
  -8   3  -5 3634.93 372.320   1
  -8  -3   5 3425.05 526.210   2
  -8   3   5 2785.00 485.114   2
  -8   3  -5 3234.02 487.546   3
   8   3  -6 1592.63 274.609   1
  -8   3  -6 1647.11 274.669   1
  -8  -3   6 1817.92 434.962   2
  -8   3   6 2041.56 430.046   2
  -8   3  -6 2314.50 458.102   3
   8   3  -7 2671.85 347.768   1
  -8   3  -7 3433.51 381.738   1
  -8  -3   7 2968.75 502.352   2
  -8   3   7 3017.88 513.410   2
  -8   3  -7 3081.57 499.558   3
  -8  -3   8 6628.79 713.181   2
  -8   3   8 6506.79 739.263   2
  -8   3  -8 7736.89 782.385   3
   8   3  -8 7560.39 583.732   1
  -8   3  -8 6713.99 547.923   1
  -8   3   9 12086.5 971.766   2
  -8  -3   9 11247.1 950.335   2
  -8   3  -9 12101.5 980.848   3
   8   3  -9 11807.7 752.492   1
  -8   3  -9 12874.9 779.392   1
  -8   3  10 11024.5 948.575   2
  -8  -3  10 11373.9 939.274   2
   8   3 -10 10929.6 739.876   1
  -8   3 -10 10952.4 753.744   1
  -8   3 -10 12152.8 994.987   3
   8   3 -10 11172.0 312.631   3
  -8  -3  11 1540.86 447.998   2
  -8   3  11 1663.77 451.815   2
   8   3  11 1729.40 339.032   4
   8  -3  11 1534.80 217.445   4
  -8   3 -11 1554.93 437.121   3
  -8  -3  12 253.641 298.197   2
  -8   3  12 160.861 311.113   2
   8   3  12 604.075 235.490   4
  -8   3 -12 396.715 270.714   3
  -8  -3  13 3242.27 584.176   2
  -8   3  13 2540.27 492.056   2
   8   3  13 2712.80 404.557   4
  -8   3 -13 3330.09 570.324   3
  -8  -3  14 12730.3 1094.95   2
  -8   3  14 12603.6 1085.09   2
  -8   3 -14 13939.7 1183.12   3
   8   3  14 11035.7 755.902   4
  -8  -3  15 319.997 339.882   2
  -8   3  15 398.354 320.228   2
   8   3  15 334.319 270.472   1
   8   3  15 308.285 242.174   4
  -8   3 -15 66.2322 288.591   3
  -8  -3  16 743.951 372.046   2
  -8   3  16 833.235 365.817   2
   8   3  16 709.196 260.233   1
  -8   3  16 108.803 253.323   1
   8   3  16 551.803 209.562   4
  -8   3 -16 316.336 316.049   3
  -8   3  17 422.272 319.313   1
   8   3  17 105.218 241.851   1
  -8  -3  17 147.273 366.434   2
  -8   3  17 180.682 308.683   2
   8   3  17 283.511 181.779   4
  -8   3 -17-187.397 347.614   3
  -8   3  18 800.179 327.737   1
   8   3  18 1130.02 402.333   1
  -8   3  18 1188.41 507.729   2
  -8  -3  18 632.146 449.765   2
   8   3  18 1194.92 298.908   4
  -8   3 -18 891.601 427.688   3
  -8   3  19 857.466 375.384   1
   8   3  19 569.673 320.985   1
  -8  -3  19 329.871 408.124   2
  -8   3  19 978.850 486.844   2
  -8   3 -19 1247.37 440.186   3
  -8   3  20-185.362 273.918   1
   8   3  20 522.246 357.857   1
  -8   3  20 307.731 421.027   2
  -8  -3  20-311.756 405.891   2
  -8   3  21 469.281 287.030   1
   8   3  21-94.1923 310.328   1
  -8  -3  21 253.807 404.070   2
  -8   3  21 542.470 511.194   2
  -8   3  22 247.180 284.231   1
   8   3  22 668.173 396.685   1
  -8   3  22 221.234 376.401   2
  -8  -3  22-120.865 413.093   2
  -8   3  23 674.278 390.598   1
   8   3  23-94.5921 297.922   1
  -8   3  24 1616.85 498.365   1
   8   3  24 1957.33 523.616   1
  -8   3  25 397.632 431.095   1
   8   3  25 270.124 357.463   1
  -8   3  26 6501.09 965.365   1
   8   3  26 6376.22 936.043   1
  -8   3  27 1191.10 491.977   1
   8   3  27 416.598 394.370   1
  -8   3  28 1362.12 563.809   1
   8   3  28 1694.29 533.497   1
  -8   3  29-796.561 487.084   1
   8   3  29 359.956 413.464   1
  -8   3  30 1523.39 622.672   1
   8   3  30 946.212 454.141   1
  -8   3  31 1210.23 581.458   1
   8   3  31-785.069 446.103   1
  -8  -4   0 9575.23 808.351   2
  -8   4   0 10243.0 823.413   2
  -8  -4  -1 40830.8 1638.96   2
  -8   4  -1 40319.0 1612.62   2
  -8  -4   1 40258.4 1613.23   2
  -8   4   1 36304.8 1531.43   2
  -8  -4   2 254.564 239.709   2
  -8   4   2-291.801 284.113   2
  -8  -4  -2 306.009 261.550   2
  -8   4  -2 180.286 240.449   3
  -8   4  -2-335.448 301.495   2
  -8   4  -3 39202.9 1584.12   3
  -8  -4   3 40650.5 1622.41   2
  -8  -4  -3 40015.4 1634.85   2
  -8   4  -3 39724.4 1612.07   2
  -8   4   3 41906.8 1658.00   2
  -8  -4   4 1573.69 420.557   2
  -8   4   4 577.547 337.723   2
  -8  -4  -4 200.577 242.889   2
  -8   4  -4 913.541 306.016   2
  -8   4  -4 637.883 302.565   3
  -8   4  -5 27020.1 1376.18   3
  -8  -4   5 27469.1 1385.23   2
  -8   4   5 27565.2 1380.66   2
  -8  -4   6 5341.93 647.083   2
  -8   4   6 4350.34 585.957   2
  -8   4  -6 3761.02 572.442   3
  -8  -4   7 12657.8 971.784   2
  -8   4   7 10668.5 898.498   2
  -8   4  -7 13677.6 1036.50   3
   8   4  -7 11476.7 762.691   1
  -8   4  -7 11416.0 747.496   1
  -8  -4   8 20049.6 1231.36   2
  -8   4   8 18778.5 1184.96   2
   8  -4   8 18962.4 902.969   4
  -8   4  -8 17406.8 1187.62   3
  -8  -4   9 10865.0 929.753   2
  -8   4   9 10539.9 919.837   2
   8  -4   9 9358.07 622.433   4
  -8   4  -9 10029.6 941.246   3
  -8  -4  10 4464.87 609.577   2
  -8   4  10 5781.86 722.135   2
   8   4  10 4999.93 600.815   4
  -8   4 -10 5992.62 731.187   3
  -8  -4  11 16143.1 1175.25   2
  -8   4  11 16794.0 1169.67   2
   8   4  11 15923.7 1011.14   4
  -8   4 -11 14850.1 1165.83   3
  -8  -4  12 1849.31 448.903   2
  -8   4  12 2074.51 494.320   2
   8   4  12 1886.30 389.913   4
   8   4 -12 1821.00 230.590   3
  -8   4 -12 2456.34 524.797   3
  -8  -4  13 481.054 357.410   2
  -8   4  13-24.7440 283.716   2
   8   4  13 208.380 211.751   4
  -8   4 -13 318.220 299.650   3
   8   4 -13 185.440 113.444   3
  -8   4  14 314.598 321.441   2
  -8  -4  14 361.354 284.005   2
   8   4  14-170.648 205.665   4
   8   4 -14 119.081 110.128   3
  -8   4 -14 698.625 366.530   3
  -8   4  15 1459.83 456.978   2
  -8  -4  15 1013.54 409.466   2
   8   4  15 1205.04 320.442   4
   8   4 -15 1477.09 221.565   3
  -8   4 -15 654.062 301.264   3
  -8   4  16 552.300 394.062   2
  -8  -4  16-344.321 346.049   2
   8   4  16 312.106 253.530   4
  -8   4 -16 38.2449 272.019   3
  -8   4  17 22718.4 1527.31   2
  -8  -4  17 23937.9 1574.78   2
  -8   4 -17 23924.1 1688.35   3
   8   4  17 23173.7 1190.57   4
  -8  -4  18 1457.45 524.567   2
  -8   4  18 1210.65 504.496   2
   8   4  18 2106.25 385.070   4
  -8   4 -18 1917.05 600.664   3
  -8  -4  19 30124.3 1829.46   2
  -8   4  19 28234.2 1769.97   2
  -8   4 -19 29850.9 1924.36   3
   8   4  19 29240.2 1320.61   4
  -8  -4  20 373.228 437.736   2
  -8   4  20-90.2087 363.462   2
  -8   4  20-113.332 273.845   1
   8   4  20 740.667 414.461   1
  -8   4 -20 609.307 516.220   3
  -8   4  21 15910.2 1400.87   2
  -8  -4  21 15853.3 1376.18   2
  -8   4  21 17243.8 1352.95   1
   8   4  21 14281.4 1248.13   1
  -8   4 -21 16301.3 1504.32   3
  -8   4  22 454.734 355.424   1
   8   4  22 496.578 389.925   1
  -8   4  22 255.174 405.574   2
  -8  -4  22-59.6023 387.834   2
  -8   4 -22-404.359 389.054   3
  -8   4  23 9055.21 1043.14   1
   8   4  23 8112.32 969.908   1
   8   4  24 541.106 399.406   1
  -8   4  24 564.089 436.092   1
  -8   4  25 7859.99 1042.64   1
   8   4  25 7763.24 1044.02   1
  -8   4  26 3193.61 715.727   1
   8   4  26 3596.29 781.668   1
  -8   4  27 5491.36 922.828   1
   8   4  27 3799.22 782.399   1
  -8   4  28 48.1880 444.376   1
   8   4  28 661.399 508.031   1
  -8   4  29 890.106 453.417   1
   8   4  29 2443.91 662.352   1
  -8   4  30-464.416 462.868   1
   8   4  30 506.008 452.162   1
  -8   4  31 1319.90 569.793   1
  -8  -5   0 17.5120 222.552   2
  -8   5   0-2.77848 232.444   2
  -8  -5  -1 2084.66 436.937   2
  -8   5  -1 1933.46 408.623   2
  -8  -5   1 1544.87 385.031   2
  -8   5   1 2116.01 433.295   2
  -8  -5   2 16792.5 1069.94   2
  -8   5   2 17056.7 1056.47   2
  -8  -5  -2 16721.8 1046.92   2
  -8   5  -2 15919.1 1036.06   2
  -8  -5   3 2870.67 475.201   2
  -8   5   3 3408.63 512.327   2
  -8  -5  -3 2714.93 476.346   2
  -8   5  -3 2790.39 470.830   2
  -8  -5   4 3392.55 528.642   2
  -8   5   4 3604.48 502.120   2
  -8  -5  -4 3149.18 533.753   2
  -8   5  -4 4251.52 561.761   2
  -8  -5   5 2652.61 481.055   2
  -8   5   5 2299.77 452.726   2
  -8  -5  -5 2645.93 499.810   2
  -8   5  -5 2937.95 492.503   2
  -8   5  -5 2605.53 486.189   3
  -8  -5   6-238.657 255.740   2
  -8   5   6 83.9852 264.661   2
  -8   5  -6-250.862 315.567   3
  -8  -5   7 5807.42 662.554   2
  -8   5   7 5136.23 634.701   2
  -8   5  -7 5540.26 720.382   3
  -8   5   8 3430.60 552.234   2
  -8  -5   8 3462.63 532.318   2
   8   5   8 3558.49 543.158   4
  -8   5  -8 3279.23 556.862   3
  -8  -5   9 340.698 295.106   2
  -8   5   9 602.792 330.554   2
   8   5   9 506.259 321.110   4
  -8   5  -9-4.40391 263.790   3
  -8   5  10 450.884 316.713   2
  -8  -5  10-156.015 339.501   2
   8   5  10 261.072 272.273   4
  -8   5 -10 66.7544 343.541   3
  -8   5  11 270.854 265.470   2
  -8  -5  11 354.900 274.114   2
   8   5  11 652.541 348.281   4
  -8   5 -11 902.221 372.842   3
  -8  -5  12 3077.30 553.127   2
  -8   5  12 2705.37 501.860   2
   8   5  12 3923.91 580.779   4
  -8   5 -12 4027.50 707.362   3
  -8  -5  13 900.929 431.067   2
  -8   5  13 1612.08 456.059   2
   8   5  13 1634.24 428.814   4
  -8   5 -13 824.050 431.845   3
  -8   5  14-365.690 304.926   2
  -8  -5  14 6.20975 294.787   2
   8   5  14 564.177 354.082   4
   8   5 -14 72.5412 159.649   3
  -8   5 -14 9.04491 278.736   3
  -8   5  15 211.330 353.245   2
  -8  -5  15 211.626 367.737   2
   8   5  15 507.718 347.711   4
  -8   5 -15 507.863 358.196   3
  -8  -5  16 915.472 376.121   2
  -8   5  16 350.165 293.274   2
   8   5  16 1088.46 353.176   4
  -8   5 -16 541.341 425.711   3
  -8  -5  17 2110.14 545.142   2
  -8   5  17 1256.99 398.969   2
   8   5  17 1477.12 386.317   4
  -8   5 -17 1156.28 462.926   3
  -8  -5  18 967.587 457.421   2
  -8   5  18 1050.74 447.251   2
   8   5  18 37.7902 191.503   4
  -8   5 -18-53.9036 349.467   3
  -8  -5  19-123.101 370.002   2
  -8   5  19 319.700 314.950   2
   8   5  19 226.301 221.153   4
  -8   5 -19-150.946 303.458   3
  -8   5  20 1621.24 538.895   2
  -8  -5  20 2039.75 533.682   2
  -8   5 -20 1188.18 457.080   3
  -8   5 -21 1822.29 574.349   3
  -8   5 -22 522.916 477.417   3
  -8   5  23-549.183 439.289   1
   8   5  23 659.922 387.132   1
  -8   5 -23 346.815 424.617   3
  -8   5  24 32.9017 357.575   1
   8   5  24 507.330 447.794   1
  -8   5 -24-418.810 383.743   3
  -8   5  25 428.057 459.373   1
   8   5  25 177.392 342.946   1
  -8   5 -25 330.310 367.809   3
  -8   5  26 386.622 372.328   1
   8   5  26 419.550 399.927   1
  -8   5  27 114.038 410.354   1
   8   5  27 861.675 503.330   1
  -8   5  28-190.007 387.976   1
   8   5  28 10.3446 361.522   1
  -8   5  29 2040.05 670.030   1
   8   5  29 1611.92 616.213   1
  -8   5  30 1604.86 659.339   1
  -8  -6   0 19315.6 1137.68   2
  -8   6   0 19623.6 1140.74   2
  -8  -6   1 19379.0 1130.07   2
  -8   6   1 19765.0 1131.23   2
  -8  -6  -1 16920.6 1062.79   2
  -8   6  -1 19704.5 1130.08   2
  -8   6  -2 6005.32 655.967   2
  -8   6   2 6563.67 698.778   2
  -8  -6  -2 8091.00 751.973   2
  -8  -6   2 7275.11 732.050   2
  -8   6   3 27937.2 1363.15   2
  -8  -6  -3 28157.2 1371.92   2
  -8   6  -3 26498.9 1325.28   2
  -8  -6   3 26061.6 1325.00   2
  -8  -6   4 6685.27 695.048   2
  -8   6   4 4756.65 594.674   2
  -8  -6  -4 5294.04 635.414   2
  -8   6  -4 5498.50 642.635   2
  -8  -6   5 7334.27 731.433   2
  -8   6   5 8329.14 773.497   2
  -8  -6  -5 9281.35 810.416   2
  -8   6  -5 7591.89 746.268   2
  -8  -6   6 1443.84 380.230   2
  -8   6   6 2042.31 439.629   2
   8   6   6 1669.90 463.975   4
  -8  -6  -6 1042.75 290.576   2
  -8   6  -6 1089.65 313.113   2
  -8  -6   7 4074.34 575.014   2
  -8   6   7 4823.96 618.679   2
   8   6   7 4341.35 636.097   4
  -8   6  -7 4444.14 721.914   3
  -8  -6   8 358.391 272.980   2
  -8   6   8 373.403 310.656   2
   8   6   8 404.483 265.896   4
  -8   6  -8 704.266 397.898   3
  -8  -6   9 591.130 306.977   2
  -8   6   9 213.213 238.933   2
   8   6   9 1081.39 513.930   4
  -8   6  -9 992.654 371.100   3
  -8  -6  10-220.602 280.521   2
  -8   6  10-128.800 254.200   2
   8   6  10-66.9790 284.905   4
  -8   6 -10-184.326 306.798   3
  -8  -6  11 14353.1 1086.34   2
  -8   6  11 15141.1 1120.59   2
   8   6  11 15552.6 1171.88   4
  -8   6 -11 14086.4 1258.38   3
  -8   6  12 2051.01 496.622   2
  -8  -6  12 2929.38 586.746   2
   8   6  12 2598.92 505.287   4
  -8   6 -12 2823.44 593.544   3
  -8  -6  13 12989.4 1087.10   2
  -8   6  13 13899.3 1124.95   2
   8   6  13 12375.5 1049.72   4
  -8   6 -13 11584.3 1178.63   3
  -8  -6  14 16159.7 1233.08   2
  -8   6  14 16402.4 1244.29   2
   8   6  14 15121.0 1147.24   4
  -8   6 -14 15712.8 1382.99   3
  -8  -6  15 10290.6 998.232   2
  -8   6  15 10903.2 1045.09   2
  -8   6 -15 10260.3 1148.07   3
   8   6  15 8318.41 865.679   4
  -8  -6  16 7700.55 898.867   2
  -8   6  16 7966.71 938.411   2
   8   6  16 7399.33 810.381   4
  -8   6 -16 6424.65 971.632   3
  -8  -6  17 10914.1 1082.18   2
  -8   6  17 8689.84 988.915   2
   8   6  17 10427.9 958.171   4
  -8   6 -17 11591.8 1263.29   3
  -8   6  18 3659.56 704.436   2
  -8  -6  18 2311.20 514.399   2
   8   6  18 2513.35 513.827   4
  -8   6 -18 2675.92 642.203   3
  -8   6  19 1736.40 531.054   2
  -8  -6  19 1065.33 446.544   2
   8   6  19 626.941 305.413   4
  -8   6 -19 1194.34 548.871   3
  -8   6 -20 2025.50 593.884   3
  -8   6 -21 2918.06 752.614   3
  -8   6 -22 1708.20 526.798   3
  -8   6 -23 1289.16 558.590   3
  -8   6 -24 2885.98 801.130   3
   8   6  25 3678.81 763.385   1
  -8   6 -25 2072.52 690.998   3
   8   6  26 2319.39 694.387   1
  -8   6  26 1935.60 566.695   1
  -8   6  27 3701.89 860.236   1
   8   6  27 2074.42 656.538   1
  -8   6  28 1352.19 631.151   1
   8   6  28 1027.30 623.260   1
  -8  -7   0 27.7136 193.431   2
  -8   7   0 295.115 290.229   2
  -8  -7   1 5426.42 621.237   2
  -8  -7  -1 5609.39 605.592   2
  -8   7  -1 5766.23 633.326   2
  -8   7   1 5182.56 605.328   2
  -8   7   2 2064.33 419.129   2
  -8  -7  -2 2597.93 478.802   2
  -8   7  -2 2055.23 417.565   2
  -8  -7   2 2771.94 499.833   2
  -8  -7   3 93.5431 204.926   2
  -8   7  -3 234.049 220.982   2
  -8   7   3 365.550 254.174   2
  -8  -7  -3 554.729 287.789   2
   8   7   3-111.535 339.832   4
  -8  -7   4 504.714 254.044   2
  -8   7   4 314.388 264.780   2
   8   7   4 807.572 375.418   4
  -8  -7  -4 550.724 216.002   2
  -8   7  -4 666.534 298.739   2
  -8  -7   5 8.01178 203.958   2
  -8   7   5-103.447 271.349   2
   8   7   5-172.095 384.100   4
  -8   7  -5 512.707 322.268   2
  -8  -7  -5 138.389 255.503   2
  -8   7   6 182.979 261.619   2
  -8  -7   6-212.603 263.751   2
   8   7   6 510.671 331.131   4
  -8   7  -6 503.870 301.041   2
  -8  -7  -6-272.527 284.374   2
  -8   7   7 880.389 314.500   2
  -8  -7   7 897.608 338.474   2
   8   7   7 721.867 369.164   4
  -8  -7  -7 1659.21 403.208   2
  -8   7  -7 1073.22 333.863   2
  -8  -7   8 550.874 285.980   2
  -8   7   8 665.311 303.721   2
   8   7   8 443.719 333.763   4
  -8  -7  -8 675.811 341.938   2
  -8   7  -8 405.510 311.169   2
  -8   7  -8 420.413 370.085   3
  -8  -7   9-93.1037 254.370   2
  -8   7   9 195.119 281.401   2
   8   7   9-23.3721 293.258   4
  -8   7  -9-137.905 311.168   3
  -8  -7  10 350.630 333.800   2
  -8   7  10 201.838 292.308   2
   8   7  10 55.8116 280.623   4
  -8   7 -10-133.096 342.855   3
  -8  -7  11 1935.60 427.147   2
  -8   7  11 2240.96 474.983   2
   8   7  11 1992.79 484.307   4
  -8   7 -11 2839.76 682.967   3
  -8  -7  12 1875.58 481.546   2
  -8   7  12 1141.18 390.776   2
   8   7  12 686.719 372.570   4
  -8   7 -12 897.680 416.020   3
  -8  -7  13 322.516 312.828   2
  -8   7  13 831.099 347.284   2
   8   7  13 624.065 361.780   4
  -8   7 -13 1170.52 585.717   3
  -8  -7  14-211.091 319.705   2
  -8   7  14 125.336 320.898   2
   8   7  14 375.046 317.545   4
  -8   7 -14 253.900 334.467   3
  -8   7  15 848.936 445.340   2
  -8  -7  15-163.333 313.428   2
   8   7  15-338.276 329.929   4
  -8   7 -15-200.032 408.087   3
  -8  -7  16 343.680 342.747   2
  -8   7  16 1177.00 447.103   2
   8   7  16 233.022 328.493   4
  -8   7 -16 1665.05 641.956   3
  -8   7  17 517.532 305.634   2
  -8  -7  17 794.028 431.317   2
   8   7  17 20.2322 326.613   4
  -8   7 -17 455.442 395.432   3
   8   7  18 1873.99 539.761   4
  -8   7 -18 535.036 439.147   3
   8   7  19 354.762 360.887   4
  -8   7 -19-195.283 419.054   3
  -8   7 -20 243.973 395.094   3
  -8   7 -21 189.355 498.101   3
  -8   7 -22-383.228 364.549   3
  -8   7 -23 1926.43 715.602   3
  -8  -8   0 2671.16 454.249   2
  -8   8   0 2344.32 426.434   2
   8   8   0 2084.29 579.749   4
  -8   8   1 9681.13 799.615   2
   8   8   1 9428.26 1068.22   4
  -8   8  -1 9664.07 787.903   2
  -8  -8   1 10037.8 813.417   2
  -8  -8  -1 9194.74 763.514   2
  -8  -8   2 5752.17 622.090   2
  -8   8   2 6059.76 652.267   2
  -8  -8  -2 5283.31 588.467   2
   8   8   2 5300.41 838.238   4
  -8   8  -2 6056.36 658.075   2
  -8  -8   3 7740.44 719.783   2
  -8   8   3 7810.84 729.583   2
   8   8   3 8055.58 971.812   4
  -8  -8  -3 7052.25 688.239   2
  -8   8  -3 7850.04 726.999   2
  -8  -8  -4 3839.91 521.576   2
  -8   8  -4 2418.52 447.905   2
  -8  -8   4 3946.85 516.888   2
  -8   8   4 4032.40 534.365   2
   8   8   4 4345.67 754.252   4
  -8   8   5-56.3255 213.240   2
  -8   8  -5 93.1507 254.404   2
  -8  -8  -5-85.8183 188.102   2
  -8  -8   5 139.434 224.347   2
   8   8   5-362.471 416.649   4
  -8  -8   6 14601.3 1012.62   2
  -8   8   6 11924.8 920.503   2
   8   8   6 11904.1 1181.78   4
  -8  -8  -6 12427.3 927.412   2
  -8   8  -6 13975.9 966.251   2
  -8  -8   7 942.273 345.693   2
  -8   8   7 831.573 378.691   2
   8   8   7 88.2435 340.470   4
  -8  -8  -7 572.489 329.221   2
  -8   8  -7 749.477 325.559   2
  -8  -8   8 29756.4 1500.96   2
  -8   8   8 29913.9 1482.83   2
   8   8   8 30920.0 1873.89   4
  -8  -8  -8 31903.6 1510.66   2
  -8   8  -8 31362.3 1494.70   2
  -8  -8   9 3351.68 552.253   2
  -8   8   9 4672.46 634.471   2
   8   8   9 3720.60 716.174   4
  -8  -8  -9 3532.08 553.456   2
  -8   8  -9 3585.53 735.659   3
  -8   8  -9 4656.87 626.179   2
  -8   8  10 13924.4 1058.18   2
   8   8  10 12507.2 1203.04   4
  -8   8 -10 10649.0 1214.71   3
  -8   8 -10 12186.4 976.808   2
  -8   8  11 1219.98 409.598   2
   8   8  11 746.161 396.282   4
  -8   8 -11 1211.56 534.745   3
  -8   8  12 4139.30 646.073   2
   8   8  12 3620.43 681.924   4
  -8   8 -12 3507.47 734.703   3
  -8   8  13 546.394 362.744   2
   8   8  13 400.473 367.218   4
  -8   8 -13 1436.57 570.828   3
  -8   8  14 6226.25 788.041   2
   8   8  14 6480.77 897.509   4
  -8   8 -14 6091.53 964.575   3
  -8   8  15 316.177 320.871   2
   8   8  15 575.435 456.577   4
  -8   8 -15 72.3991 407.639   3
   8   8  16 3838.85 719.725   4
  -8   8 -16 2441.86 674.517   3
   8   8  17 3042.74 647.922   4
  -8   8 -17 3813.60 861.700   3
   8   8  18 1715.81 527.067   4
  -8   8 -18 2328.77 669.365   3
   8   8  19-176.574 376.976   4
  -8   8 -19 1396.38 717.028   3
  -8   8 -20 6682.27 1084.42   3
   8   9   0-386.292 415.055   4
   8   9   1 288.692 413.112   4
   8   9  -1-133.262 365.973   4
   8   9   2 758.212 427.665   4
   8   9  -2 805.490 444.111   4
   8   9  -3 505.756 408.405   4
   8   9   3 496.017 446.288   4
   8   9  -4-224.824 331.339   4
   8   9   4 5.02626 390.885   4
   8   9   5 385.198 401.863   4
   8   9   6 1904.78 627.033   4
   8   9   7 7706.18 1005.85   4
   8   9   8-270.822 406.519   4
   8   9   9 273.287 407.118   4
   8   9  10-236.313 315.189   4
  -8   9 -10 33.6752 338.533   3
   8   9  11 1054.44 519.089   4
  -8   9 -11-321.345 380.854   3
   8   9  12 1075.85 527.029   4
  -8   9 -12 1221.94 600.722   3
   8   9  13-285.255 430.657   4
  -8   9 -13 235.901 397.917   3
   8   9  14 66.9205 368.538   4
  -8   9 -14 123.620 348.750   3
   8   9  15 985.920 538.124   4
  -8   9 -15 1376.03 606.034   3
   8   9  16 283.317 481.720   4
  -8   9 -16-179.433 427.608   3
   8   9  17 318.905 402.020   4
  -8   9 -17-261.273 460.888   3
   8   9  18 626.294 472.684   4
   8   9  19 929.433 494.361   4
   8  10   0 948.471 589.122   4
   8  10   1 546.333 458.779   4
   8  10  -1 224.703 396.755   4
   8  10  -2 6551.27 1003.90   4
   8  10   2 5635.85 930.705   4
   8  10  -3 664.118 480.235   4
   8  10   3 931.727 518.688   4
   8  10  -4 3254.21 783.111   4
   8  10   4 2651.33 723.829   4
   8  10  -5 2256.47 702.513   4
   8  10   5 1618.74 583.887   4
   8  10   6 3352.84 733.588   4
   8  10  -6 3460.87 810.797   4
   8  10   7 958.099 520.816   4
   8  10  -7 1506.66 532.859   4
   8  10   8 6252.73 997.092   4
   8  10  -8 7383.02 1112.46   4
   8  10   9 4362.22 870.283   4
   8  10  -9 3838.47 897.100   4
   8  10  10 1330.93 502.859   4
   8  10  11 3619.33 842.953   4
  -8  10 -11 3945.62 855.990   3
   8  10  12 2317.21 672.085   4
  -8  10 -12 2566.54 746.081   3
   8  10  13 2546.40 662.225   4
  -8  10 -13 2810.78 790.653   3
   8  10  14 1020.89 537.032   4
   8  10  15 2222.34 678.841   4
   8  10  16 1072.82 479.494   4
   8  10  17-108.367 403.934   4
   8  10  18 138.412 384.610   4
   8  11   0 550.930 628.862   4
   8  11   1 1880.10 698.146   4
   8  11  -1 1922.65 672.062   4
   8  11   2-224.392 430.681   4
   8  11   3 797.737 578.050   4
   8  11   4 342.493 467.848   4
   8  11   5 387.990 385.227   4
   8  11   6 467.956 574.489   4
  -9   0   0-228.136 263.111   2
  -9   0   1-392.696 351.820   2
  -9   0  -1-354.182 316.675   2
  -9   0   2 2167.46 445.842   2
  -9   0  -2 1882.37 458.396   2
  -9   0   3 257.337 337.907   2
  -9   0  -3 406.757 382.248   2
   9   0   3-88.1647 166.979   3
  -9   0   4 96.1852 322.532   2
   9   0   4-76.3603 186.906   3
  -9   0   5 782.484 345.298   2
  -9   0   6 37.0893 276.552   2
  -9   0   7 463.244 352.352   2
  -9   0   8 6929.31 767.833   2
  -9   0   9 16.0223 319.548   2
  -9   0  10 12935.9 1078.20   2
  -9   0  11 52.8040 333.987   2
  -9   0  12 222.135 324.741   2
  -9   0  13 188.441 179.472   1
  -9   0  13 220.185 291.273   2
   9   0  14 703.373 277.097   1
  -9   0  14 283.806 221.656   1
  -9   0  14 591.015 358.940   2
   9   0  15 11.5973 182.941   1
  -9   0  15-362.089 228.952   1
  -9   0  15 134.220 363.642   2
  -9   0  16-135.407 204.860   1
   9   0  16 302.889 258.274   1
  -9   0  16 177.686 313.571   2
  -9   0  17 262.208 202.782   1
   9   0  17 441.073 237.029   1
  -9   0  17 141.940 287.768   2
  -9   0  18 10642.7 874.283   1
   9   0  18 10441.3 887.300   1
  -9   0  18 10321.8 1088.81   2
  -9   0  19 234.084 235.702   1
  -9   0  19 273.377 354.118   2
   9   0  19-253.940 252.356   1
  -9   0  20 1117.96 398.984   1
  -9   0  20-81.4862 451.489   2
   9   0  20 242.634 281.255   1
  -9   0  21-271.696 269.762   1
  -9   0  21-181.532 358.878   2
   9   0  21-459.446 305.609   1
  -9   0  22 2.10599 255.823   1
  -9   0  22 273.563 342.472   2
   9   0  22 800.272 356.415   1
  -9   0  23-304.429 359.908   2
  -9   0  23-182.103 359.406   1
   9   0  23-344.623 269.221   1
  -9   0  24 7120.17 1029.23   2
  -9   0  24 5719.48 813.458   1
   9   0  24 4184.50 699.082   1
   9   0  25-876.916 450.906   1
  -9   0  25 147.145 414.025   2
  -9   0  25-1.23598 323.191   1
   9   0  26 1029.25 417.628   1
  -9   0  26 660.315 455.911   1
   9   0  27 518.530 393.716   1
  -9   0  27 507.807 396.968   1
   9   0  28 662.069 435.007   1
  -9   0  28 618.885 400.169   1
  -9   0  29 252.623 373.692   1
   9   1   0 492.995 178.385   3
  -9   1   0 148.825 309.468   2
  -9  -1   0 561.280 284.994   2
   9   1  -1 19102.6 760.864   3
   9   1   1 18662.8 857.109   3
  -9  -1  -1 19300.5 1186.12   2
  -9   1  -1 18616.7 1176.10   2
  -9  -1   1 17215.9 1118.68   2
  -9   1   1 18200.6 1156.23   2
  -9  -1   2 963.224 377.443   2
  -9   1   2 402.928 298.301   2
  -9  -1  -2 417.326 272.327   2
  -9   1  -2 464.607 288.740   2
   9   1   2 1109.81 272.641   3
   9   1   3 26657.6 1122.38   3
  -9  -1  -3 26381.7 1411.39   2
  -9   1  -3 25794.5 1406.88   2
  -9  -1   3 24231.3 1351.23   2
  -9   1   3 26115.6 1391.11   2
   9   1   4 18141.4 965.227   3
  -9  -1   4 20061.0 1247.28   2
  -9   1   4 18906.4 1196.72   2
  -9  -1   5 34622.6 1623.60   2
  -9   1   5 36860.8 1684.00   2
  -9  -1   6 2674.58 501.700   2
  -9   1   6 2332.32 475.873   2
  -9   1   6 2381.49 208.352   1
  -9  -1   7 6715.13 798.652   2
  -9   1   7 7526.29 790.246   2
  -9   1   7 5605.50 364.561   1
   9   1   7 5957.71 362.821   1
  -9  -1   8 24474.6 1393.34   2
  -9   1   8 25519.3 1433.54   2
  -9   1   8 23916.9 800.597   1
   9   1   8 23126.4 786.321   1
  -9  -1   9 17846.1 1248.76   2
  -9   1   9 18526.3 1277.83   2
  -9   1   9 18399.7 764.477   1
   9   1   9 17380.8 741.348   1
  -9  -1  10 18219.9 1267.52   2
  -9   1  10 16651.6 1204.81   2
  -9   1  10 17650.5 801.384   1
   9   1  10 16608.2 783.572   1
  -9   1  11 36070.8 1769.26   2
  -9  -1  11 35384.7 1742.89   2
  -9   1  11 34515.1 1194.93   1
   9   1  11 34379.9 1176.04   1
  -9  -1  12 36772.6 1828.44   2
  -9   1  12 34799.0 1769.78   2
  -9   1  12 35016.7 1259.82   1
   9   1  12 32145.1 1213.99   1
  -9  -1  13 21976.2 1450.50   2
  -9   1  13 22606.0 1457.25   2
  -9   1  13 21884.1 1055.18   1
   9   1  13 20692.4 1020.30   1
  -9  -1  14 12586.6 1128.97   2
  -9   1  14 12465.8 1142.02   2
   9   1  14 11194.5 633.975   4
  -9   1  14 11206.1 788.858   1
   9   1  14 11258.9 799.929   1
  -9  -1  15 23505.8 1522.29   2
  -9   1  15 24307.8 1553.88   2
   9   1  15 21838.9 843.336   4
  -9   1  15 22176.7 1148.04   1
   9   1  15 19878.6 1084.68   1
  -9   1  16 1237.95 342.430   1
   9   1  16 1528.38 365.515   1
  -9  -1  16 1994.94 532.457   2
  -9   1  16 911.270 422.694   2
  -9   1  17 28113.8 1391.58   1
   9   1  17 26431.9 1355.45   1
  -9   1  17 27078.4 1705.29   2
  -9  -1  17 30995.0 1837.54   2
  -9  -1  18 596.635 463.272   2
  -9   1  18-372.057 369.126   2
  -9   1  18 528.586 338.202   1
   9   1  18 670.992 367.473   1
  -9   1  19 24429.6 1391.67   1
   9   1  19 24472.2 1386.54   1
  -9  -1  19 24683.1 1705.78   2
  -9   1  19 24742.4 1711.21   2
  -9  -1  20 3502.70 755.242   2
  -9   1  20 2509.03 660.820   2
  -9   1  20 2328.83 482.990   1
   9   1  20 2043.42 453.405   1
  -9  -1  21 1025.32 448.741   2
  -9   1  21 716.523 368.649   2
  -9   1  21 1495.28 405.134   1
   9   1  21 1577.36 447.778   1
  -9   1  22 1390.63 579.634   2
  -9  -1  22 1062.43 503.151   2
  -9   1  22 779.043 371.614   1
   9   1  22 1176.59 404.917   1
  -9  -1  23 9054.16 1145.67   2
  -9   1  23 6884.47 998.951   2
  -9   1  23 8089.03 927.596   1
   9   1  23 9127.89 972.668   1
  -9   1  24 182.504 339.792   2
  -9  -1  24 978.485 537.374   2
  -9   1  24 850.685 382.672   1
   9   1  24 689.810 379.321   1
   9   1  25 8533.64 1002.74   1
  -9   1  25 9993.57 1251.17   2
  -9  -1  25 7968.88 1112.48   2
  -9   1  25 8012.13 965.557   1
  -9   1  26 1701.02 518.231   1
   9   1  26 255.587 336.211   1
  -9   1  27 8011.68 1033.43   1
   9   1  27 7491.57 988.338   1
  -9   1  28 518.184 437.470   1
   9   1  28 1189.61 503.112   1
  -9   1  29 7632.45 1081.50   1
   9   1  29 7732.06 1011.12   1
  -9   1  30 3799.24 815.341   1
   9   1  30 3887.29 778.677   1
   9   1  31 2331.51 670.268   1
   9   1  32 2018.81 632.287   1
   9   2   0 144.342 145.194   3
  -9   2   0 424.503 195.480   3
  -9  -2   0 447.413 309.644   2
  -9   2   0-95.1760 292.843   2
  -9   2  -1 1455.47 122.544   1
  -9   2   1 1954.23 403.935   2
  -9  -2   1 1807.83 393.580   2
   9   2   1 1587.74 291.993   3
  -9   2  -1 1610.83 289.438   3
   9   2  -1 1637.77 263.883   3
  -9   2   1 1602.90 300.831   3
  -9  -2  -1 1524.56 403.953   2
  -9   2  -1 1248.23 390.735   2
  -9   2   2 4407.85 621.759   2
  -9  -2   2 4587.20 630.260   2
  -9   2  -2 4025.57 218.858   1
   9   2   2 4237.75 455.570   3
   9   2  -2 3697.42 337.525   3
  -9   2   2 3828.94 397.685   3
  -9   2  -2 3714.37 446.312   3
  -9  -2  -2 4578.90 629.730   2
  -9   2  -2 4017.07 612.989   2
   9   2   3 6801.26 293.584   1
  -9   2  -3 6867.66 316.970   1
   9   2   3 6105.31 568.623   3
  -9   2  -3 6989.24 627.709   3
  -9   2   3 6840.18 495.910   3
   9   2  -3 6817.31 417.609   3
  -9  -2  -3 6721.55 742.208   2
  -9   2  -3 7030.01 765.231   2
  -9  -2   3 7507.61 779.929   2
  -9   2   3 7403.73 782.241   2
  -9   2  -4 38.3041 71.6831   1
   9   2   4 79.2250 91.8876   1
  -9  -2   4 3.41666 255.818   2
  -9   2   4 247.793 242.554   2
  -9  -2  -4-280.187 271.718   2
  -9   2  -4 404.739 345.498   2
  -9   2  -4 226.314 198.050   3
  -9   2   4 56.8820 118.784   3
   9   2  -4 104.673 97.2157   3
   9   2   5 1266.13 177.899   1
  -9   2   5 1130.76 179.905   1
  -9   2  -5 1087.65 171.229   1
  -9  -2   5 1306.07 423.002   2
  -9   2   5 1198.75 378.340   2
   9   2  -5 1232.04 141.144   3
  -9   2  -5 1197.25 338.979   3
  -9   2   5 1109.68 216.142   3
  -9   2   6 367.073 127.438   1
   9   2   6 467.483 163.233   1
  -9  -2   6 183.576 329.629   2
  -9   2   6 274.776 303.269   2
  -9   2  -6 297.353 228.654   3
  -9   2   6 337.235 122.320   3
  -9   2   7 500.594 152.131   1
   9   2   7 475.785 154.723   1
  -9  -2   7 368.275 358.938   2
  -9   2   7 668.255 370.523   2
  -9   2  -7 457.681 277.239   3
  -9   2   7 535.932 133.324   3
  -9   2   8-32.2902 118.939   1
   9   2   8-158.046 120.162   1
  -9   2   8 118.812 317.953   2
  -9  -2   8 202.944 313.062   2
  -9   2  -8 9.45628 217.275   3
  -9   2   8 142.961 97.8754   3
  -9  -2   9 2534.84 520.253   2
  -9   2   9 2126.36 506.638   2
  -9   2   9 2268.85 308.482   1
   9   2   9 2324.15 326.196   1
  -9   2   9 2439.73 217.784   3
  -9   2  -9 2142.68 423.092   3
  -9   2  10 1263.38 274.272   1
   9   2  10 1273.50 276.820   1
  -9   2  10 1279.14 465.382   2
  -9  -2  10 1647.74 447.172   2
  -9   2 -10 685.089 333.998   3
  -9   2  10 1023.86 142.871   3
  -9   2  11 380.434 189.046   1
   9   2  11 757.849 240.771   1
  -9  -2  11 888.988 439.932   2
  -9   2  11 446.620 304.594   2
  -9   2 -11 45.0379 218.825   3
  -9   2  11 390.988 97.9872   3
  -9  -2  12 7721.22 863.590   2
  -9   2  12 9010.69 929.477   2
  -9   2  12 8188.38 660.439   1
   9   2  12 8676.59 670.556   1
  -9  -2  13 869.022 425.569   2
  -9   2  13 1579.36 537.607   2
   9   2  13 871.953 256.770   4
  -9   2  13 1014.07 302.805   1
   9   2  13 1151.23 311.365   1
  -9  -2  14 9609.95 985.483   2
  -9   2  14 10434.9 1020.98   2
   9   2  14 9211.41 654.390   4
  -9   2  14 9546.03 792.933   1
   9   2  14 10534.6 811.175   1
  -9  -2  15-14.5427 388.178   2
  -9   2  15 218.130 327.120   2
   9   2  15 298.946 176.907   4
  -9   2  15 210.005 216.809   1
   9   2  15 444.824 270.683   1
  -9   2  16 9974.56 1026.93   2
  -9  -2  16 8307.36 941.143   2
   9   2  16 7652.89 566.938   4
  -9   2  16 7687.28 743.484   1
   9   2  16 7940.77 760.428   1
  -9   2  17 126.123 235.654   1
   9   2  17-64.7283 218.153   1
  -9   2  17 120.499 360.092   2
  -9  -2  17 276.622 433.300   2
  -9  -2  18 2301.21 571.671   2
  -9   2  18 2020.10 557.479   2
  -9   2  18 2356.05 520.445   1
   9   2  18 1209.15 364.564   1
  -9  -2  19 2495.08 571.043   2
  -9   2  19 2810.82 649.783   2
  -9   2  19 2357.19 520.504   1
   9   2  19 2877.13 520.415   1
  -9  -2  20 391.926 360.102   2
  -9   2  20 332.201 394.560   2
  -9   2  20 58.4715 249.072   1
   9   2  20 384.518 267.906   1
   9   2  21 1520.78 447.232   1
  -9  -2  21 2090.88 586.099   2
  -9   2  21 2439.39 670.727   2
  -9   2  21 1438.77 464.110   1
  -9   2  22 1250.73 442.414   1
   9   2  22 1125.61 383.254   1
  -9  -2  22 437.401 349.653   2
  -9   2  22 328.073 362.517   2
  -9   2  23 1142.45 455.269   1
   9   2  23 1192.88 424.050   1
  -9   2  23 2097.07 640.855   2
  -9  -2  23 1126.15 495.247   2
  -9   2  24 277.749 310.928   1
   9   2  24-121.135 272.190   1
  -9   2  24 686.519 445.376   2
  -9  -2  24 280.172 419.706   2
  -9   2  25 2448.28 567.756   1
   9   2  25 1886.77 524.890   1
  -9   2  26 538.637 408.242   1
   9   2  26-164.757 329.127   1
  -9   2  27-103.223 341.104   1
   9   2  27-360.488 378.914   1
  -9   2  28-172.660 372.346   1
   9   2  28-115.603 308.823   1
  -9   2  29 351.283 391.039   1
   9   2  29 233.162 413.288   1
  -9   2  30 295.200 364.976   1
   9   2  30 770.844 481.739   1
   9   2  31 275.527 411.874   1
  -9   3   0 15462.4 911.553   3
  -9  -3   0 15824.9 1093.82   2
  -9   3   0 15654.7 1088.70   2
  -9   3   1 3281.91 553.283   2
  -9  -3   1 3677.16 584.380   2
  -9  -3  -1 2486.14 480.079   2
  -9   3  -1 3749.89 567.641   2
  -9   3  -1 4086.60 513.846   3
  -9   3   1 2947.31 445.901   3
   9   3  -2 35058.7 945.974   1
  -9   3  -2 34039.7 1407.75   3
  -9   3   2 34475.2 1267.12   3
  -9  -3  -2 35858.9 1647.29   2
  -9   3  -2 34725.7 1604.51   2
  -9  -3   2 34229.1 1578.64   2
  -9   3   2 33880.4 1603.50   2
   9   3  -3-62.8701 101.155   1
  -9   3  -3 40.8960 102.690   1
  -9   3   3-215.048 304.978   2
  -9  -3   3 478.380 298.139   2
  -9   3   3 200.035 200.858   3
  -9  -3  -3-10.5870 383.801   2
  -9   3  -3 139.646 247.780   2
  -9   3  -3 252.001 229.645   3
  -9   3   4 7656.09 800.923   2
   9   3  -4 8797.14 520.979   1
  -9   3  -4 7786.53 495.669   1
  -9   3  -4 9016.05 781.259   3
  -9   3   4 8606.77 604.603   3
  -9  -3   4 8644.32 842.117   2
  -9   3  -4 8162.23 815.953   2
  -9  -3  -4 8805.90 848.576   2
   9   3  -5 345.636 178.607   1
  -9   3  -5 63.0687 127.679   1
  -9   3   5-187.220 333.636   2
  -9  -3   5 862.231 363.654   2
  -9   3   5 259.692 159.702   3
  -9   3  -5 748.353 325.147   3
   9   3  -6 29340.0 1017.11   1
  -9   3  -6 27877.9 995.878   1
  -9   3  -6 29423.4 1456.34   3
  -9  -3   6 29566.5 1537.49   2
  -9   3   6 27197.2 1450.86   2
  -9  -3   7 3065.38 612.094   2
  -9   3   7 3686.46 599.653   2
   9   3  -7 4464.23 435.552   1
  -9   3  -7 3161.29 364.606   1
   9   3  -7 3749.49 239.481   3
  -9   3  -7 3943.46 596.151   3
  -9  -3   8 32410.6 1612.35   2
  -9   3   8 30658.3 1590.64   2
   9   3  -8 31908.5 1156.65   1
  -9   3  -8 28560.5 1102.48   1
  -9   3  -8 29817.3 1526.72   3
   9   3  -9 71.7742 195.807   1
  -9   3  -9 179.276 198.004   1
  -9   3   9 382.962 339.367   2
  -9  -3   9 905.439 415.168   2
  -9   3  -9 269.635 277.052   3
  -9  -3  10 24806.3 1465.24   2
  -9   3  10 26548.9 1525.31   2
   9   3 -10 27070.6 1165.17   1
  -9   3 -10 25810.1 1133.25   1
  -9   3 -10 28993.4 1576.48   3
  -9  -3  11-61.6068 287.741   2
  -9   3  11-410.338 334.235   2
  -9   3 -11-250.796 268.983   3
  -9  -3  12 329.963 305.501   2
  -9   3  12 379.161 381.332   2
   9   3  12 587.430 238.332   4
  -9   3 -12 212.581 345.794   3
  -9  -3  13 162.382 415.935   2
  -9   3  13 38.5168 325.654   2
  -9   3  13 35.2082 195.100   1
   9   3  13-112.498 207.188   1
   9   3  13 251.024 167.870   4
  -9   3 -13 374.393 399.022   3
  -9  -3  14 12161.6 1115.87   2
  -9   3  14 11079.6 1069.91   2
  -9   3  14 11486.5 891.432   1
   9   3  14 11283.7 874.905   1
   9   3  14 10640.7 775.185   4
  -9   3 -14 11998.9 1129.80   3
  -9  -3  15 1632.26 558.295   2
  -9   3  15 954.677 379.059   2
  -9   3  15 1308.45 354.259   1
   9   3  15 1105.79 348.034   1
   9   3  15 331.413 210.681   4
  -9   3 -15 1185.71 515.393   3
  -9  -3  16 3008.35 676.189   2
  -9   3  16 2081.11 560.672   2
  -9   3  16 1522.75 414.889   1
   9   3  16 2334.06 467.657   1
   9   3  16 2053.18 367.020   4
  -9   3 -16 1771.47 478.764   3
  -9   3  17 145.818 277.790   1
   9   3  17 966.690 349.777   1
  -9   3  17 105.121 392.956   2
  -9  -3  17 1101.17 463.547   2
  -9   3 -17 249.562 394.537   3
  -9   3  18 12711.2 1035.37   1
   9   3  18 15447.6 1143.39   1
  -9  -3  18 15529.3 1340.80   2
  -9   3  18 15018.2 1306.59   2
  -9  -3  19 928.745 562.244   2
  -9   3  19 1044.18 564.576   2
  -9   3  19 1327.27 444.120   1
   9   3  19 1202.04 414.367   1
  -9   3  20 26170.5 1582.61   1
   9   3  20 27157.1 1605.81   1
  -9  -3  20 24626.2 1742.75   2
  -9   3  20 24203.5 1714.95   2
  -9   3  21 4559.22 819.977   2
  -9  -3  21 3983.27 755.922   2
  -9   3  21 3895.20 691.615   1
   9   3  21 4028.72 685.963   1
  -9   3  22 16999.6 1370.98   1
   9   3  22 17515.1 1353.16   1
  -9  -3  22 16295.3 1480.63   2
  -9   3  22 19523.6 1602.39   2
  -9   3  23 7291.55 1068.99   2
  -9  -3  23 8138.11 1093.99   2
  -9   3  23 7805.71 947.607   1
   9   3  23 7231.89 926.852   1
  -9   3  24 17067.7 1431.28   1
   9   3  24 16126.7 1376.55   1
  -9   3  24 17833.6 1614.05   2
  -9  -3  24 17990.8 1619.86   2
  -9   3  25 3130.53 670.425   1
   9   3  25 2495.89 601.520   1
  -9   3  26 6381.79 951.444   1
   9   3  26 5415.25 839.359   1
  -9   3  27-454.933 401.170   1
   9   3  27 512.501 369.170   1
  -9   3  28 4131.58 769.070   1
   9   3  28 3402.88 723.660   1
  -9   3  29 710.796 515.432   1
   9   3  29 228.074 378.009   1
   9   3  30 1496.09 589.794   1
   9   3  31 425.156 452.582   1
  -9  -4   0-54.7259 245.520   2
  -9   4   0-125.469 288.751   2
  -9   4   0-14.7100 185.721   3
  -9   4  -1 1297.33 421.621   2
  -9  -4   1 802.307 324.674   2
  -9   4   1 1081.44 396.868   2
  -9   4  -1 1367.28 361.667   3
  -9  -4  -1 341.693 311.962   2
  -9   4   1 1275.31 321.844   3
  -9   4   2 821.494 315.726   2
  -9  -4   2 414.195 289.053   2
  -9   4  -2 110.864 207.997   3
  -9   4  -2 352.222 258.667   2
  -9  -4  -2 146.419 253.657   2
  -9  -4   3 190.831 269.606   2
  -9   4   3 623.654 354.518   2
  -9  -4  -3-232.439 272.194   2
  -9   4  -3 354.205 306.737   3
  -9   4  -3 312.806 283.012   2
  -9  -4   4 1465.04 388.537   2
  -9   4   4 523.486 334.768   2
  -9  -4  -4 1303.47 370.431   2
  -9   4  -4 890.722 357.884   2
  -9   4  -4 1660.27 409.799   3
  -9   4  -5 2040.41 307.872   1
   9   4  -5 2011.82 324.533   1
  -9  -4   5 1024.71 352.624   2
  -9   4   5 1330.23 405.368   2
  -9  -4  -5 1785.44 448.590   2
  -9   4  -5 2032.56 485.334   2
  -9   4  -5 2070.48 434.625   3
   9   4  -6 442.445 201.384   1
  -9   4  -6 309.600 168.293   1
  -9  -4   6 539.270 335.052   2
  -9   4   6 302.683 333.480   2
  -9   4  -6 857.425 333.850   3
   9   4  -7 3595.08 435.230   1
  -9   4  -7 2708.90 386.937   1
  -9  -4   7 4037.94 602.951   2
  -9   4   7 3397.55 548.028   2
  -9   4  -7 3830.87 578.653   3
  -9   4  -8 805.182 233.379   1
  -9  -4   8 1047.83 399.934   2
  -9   4   8 1090.49 394.525   2
  -9   4  -8 759.760 382.752   3
  -9  -4   9 4089.48 649.076   2
  -9   4   9 4660.85 677.290   2
  -9   4  -9 4606.88 684.765   3
  -9   4  10 8655.55 878.081   2
  -9  -4  10 7836.30 852.744   2
  -9   4 -10 8714.69 924.975   3
  -9  -4  11-11.6743 342.242   2
  -9   4  11 318.005 362.750   2
   9   4  11-127.795 248.227   4
  -9   4 -11-13.4840 250.960   3
  -9  -4  12 508.342 391.204   2
  -9   4  12 704.934 423.244   2
   9   4  12 265.690 236.065   4
  -9   4 -12 373.561 311.165   3
  -9  -4  13 296.204 326.686   2
  -9   4  13 424.748 408.766   2
   9   4  13 330.377 251.361   4
  -9   4 -13-153.277 366.829   3
  -9  -4  14 1043.86 421.251   2
  -9   4  14 1071.18 374.512   2
   9   4  14 1514.54 375.896   4
  -9   4 -14 1777.92 504.588   3
  -9  -4  15-411.053 378.821   2
  -9   4  15 508.247 328.896   2
   9   4  15 182.940 242.393   4
  -9   4 -15 32.1911 281.021   3
  -9  -4  16 516.107 416.548   2
  -9   4  16-705.374 451.448   2
   9   4  16-71.3654 195.522   4
  -9   4 -16-396.743 429.658   3
  -9  -4  17 36.0301 340.666   2
  -9   4  17 538.768 420.147   2
   9   4  17 129.724 197.249   4
  -9   4 -17 94.2915 347.049   3
  -9  -4  18-91.1174 339.196   2
  -9   4  18-245.403 406.251   2
  -9   4  18 193.681 244.653   1
   9   4  18 111.491 290.550   1
  -9   4 -18 280.387 434.773   3
  -9   4  19 962.858 360.804   1
   9   4  19 1164.42 407.531   1
  -9  -4  19 1663.59 569.304   2
  -9   4  19 1859.18 544.072   2
  -9   4 -19 2200.78 597.666   3
  -9   4  20-90.2043 309.180   1
   9   4  20-273.770 291.551   1
  -9   4  20 723.725 490.536   2
  -9  -4  20 290.260 398.956   2
  -9   4 -20-81.9442 344.046   3
  -9   4  21 1051.93 375.967   1
   9   4  21 642.349 356.666   1
  -9  -4  21 35.3271 400.794   2
  -9   4  21-176.364 357.553   2
  -9   4 -21 748.131 501.698   3
  -9   4  22-84.9048 298.948   1
   9   4  22 31.4969 314.621   1
  -9   4  22 416.433 391.537   2
  -9  -4  22-817.194 510.722   2
  -9   4  23 283.298 367.142   1
   9   4  23 601.446 395.263   1
  -9   4  23 52.7535 371.711   2
  -9  -4  23 1228.58 627.963   2
  -9   4  24 849.657 431.383   1
   9   4  24 1122.53 470.532   1
  -9   4  25 1438.84 497.507   1
   9   4  25 1063.83 477.985   1
  -9   4  26 1562.85 620.747   1
   9   4  26 256.099 410.084   1
  -9   4  27 178.280 321.686   1
   9   4  27-605.744 436.557   1
  -9   4  28-206.108 372.535   1
   9   4  28 1172.49 565.701   1
   9   4  29 382.742 435.723   1
   9   4  30-249.934 463.340   1
  -9   5   0 744.500 352.970   2
  -9  -5   0 288.402 308.782   2
  -9  -5  -1 32579.9 1555.71   2
  -9   5  -1 30453.2 1515.29   2
  -9  -5   1 34343.9 1614.28   2
  -9   5   1 30107.6 1491.57   2
  -9  -5   2 336.894 308.748   2
  -9   5   2 30.1397 251.199   2
  -9   5  -2 435.776 317.783   3
  -9   5  -2 102.791 334.179   2
  -9  -5  -2 337.320 281.899   2
  -9   5  -3 15786.5 1120.12   3
  -9  -5  -3 14665.3 1078.53   2
  -9   5  -3 14430.9 1044.63   2
  -9  -5   3 16302.8 1140.33   2
  -9   5   3 17639.7 1169.71   2
  -9   5  -4 10550.4 945.921   3
  -9  -5   4 11332.5 940.455   2
  -9   5   4 9946.82 912.152   2
  -9  -5  -4 11018.6 953.257   2
  -9   5  -4 10051.9 902.271   2
  -9  -5   5 2479.61 481.646   2
  -9   5   5 2545.63 484.225   2
  -9   5  -5 2937.77 542.635   3
  -9  -5  -5 2595.31 515.491   2
  -9   5  -5 2382.27 506.147   2
  -9   5   6 2048.15 466.211   2
  -9  -5   6 2323.71 558.641   2
  -9   5  -6 1280.01 416.791   3
  -9  -5  -6 1143.59 381.635   2
  -9   5  -6 1033.22 392.710   2
  -9  -5   7-22.8162 275.417   2
  -9   5   7 108.639 286.795   2
  -9   5  -7-77.6090 268.633   3
  -9   5   8 9040.43 915.165   2
  -9  -5   8 7098.70 786.237   2
  -9   5  -8 8553.35 913.451   3
  -9  -5   9 1769.97 476.203   2
  -9   5   9 1476.31 403.093   2
   9   5   9 1874.62 471.090   4
  -9   5  -9 1744.67 485.206   3
  -9  -5  10-418.972 333.396   2
  -9   5  10 927.956 347.801   2
   9   5  10 574.057 276.016   4
  -9   5 -10 647.950 362.515   3
  -9  -5  11 1013.87 409.715   2
  -9   5  11 1079.42 346.956   2
   9   5  11 976.255 354.427   4
  -9   5 -11 789.939 382.933   3
  -9  -5  12 1041.46 400.376   2
  -9   5  12 942.105 442.114   2
   9   5  12 1110.93 358.335   4
  -9   5 -12 1277.08 481.958   3
  -9  -5  13 7996.83 910.546   2
  -9   5  13 7461.11 895.997   2
   9   5  13 7919.83 826.837   4
  -9   5 -13 9444.54 1050.52   3
  -9  -5  14 10695.1 1078.49   2
  -9   5  14 10069.9 1009.03   2
   9   5  14 9585.32 887.717   4
  -9   5 -14 10008.4 1113.13   3
  -9   5  15 6074.72 840.448   2
  -9  -5  15 4310.42 704.363   2
   9   5  15 3346.60 537.903   4
  -9   5 -15 4847.35 811.935   3
  -9  -5  16 11510.7 1133.46   2
  -9   5  16 11938.0 1138.01   2
   9   5  16 10830.4 920.435   4
  -9   5 -16 11565.2 1225.56   3
  -9  -5  17 5995.99 894.510   2
  -9   5  17 3907.70 713.869   2
   9   5  17 4971.88 648.526   4
  -9   5 -17 5209.42 857.611   3
  -9  -5  18 4665.12 754.685   2
  -9   5  18 4394.34 746.258   2
   9   5  18 4060.44 584.588   4
  -9   5 -18 4951.31 821.985   3
  -9   5  19 419.072 429.779   2
  -9  -5  19 933.868 475.067   2
  -9   5 -19 550.259 382.618   3
  -9   5  20 4876.70 824.821   2
  -9  -5  20 3311.02 684.408   2
  -9   5 -20 3600.03 801.824   3
  -9   5  21 4666.25 852.740   2
  -9  -5  21 3401.77 729.955   2
   9   5  21 3516.01 661.192   1
  -9   5 -21 4295.00 857.435   3
   9   5  22 623.225 359.198   1
  -9   5  22 1500.13 575.981   2
  -9  -5  22 906.648 437.669   2
  -9   5  22 398.772 370.125   1
  -9   5 -22 674.278 389.050   3
  -9   5  23 1509.61 521.284   1
   9   5  23 1231.42 476.663   1
  -9   5 -23 926.855 542.044   3
  -9   5  24 2840.06 680.519   1
   9   5  24 2761.05 669.650   1
  -9   5 -24 3475.81 874.605   3
  -9   5  25 2278.53 656.028   1
   9   5  25 2570.62 661.249   1
  -9   5  26 4149.86 819.391   1
   9   5  26 3309.74 791.916   1
  -9   5  27 175.714 363.367   1
   9   5  27 94.5580 371.656   1
   9   5  28 3153.06 763.432   1
   9   5  29 985.913 485.703   1
  -9  -6   0 468.669 304.397   2
  -9   6   0-112.491 318.189   2
  -9  -6  -1 1323.13 377.658   2
  -9   6  -1 1615.30 432.383   2
  -9  -6   1 2076.77 469.832   2
  -9   6   1 1765.60 390.409   2
  -9  -6  -2-24.2510 249.255   2
  -9   6  -2 42.6488 280.505   2
  -9  -6   2-206.735 276.369   2
  -9   6   2 47.2031 241.779   2
  -9   6  -3 5855.52 688.620   2
  -9  -6   3 4594.12 618.605   2
  -9   6   3 5874.01 707.316   2
  -9  -6  -3 5253.15 666.830   2
  -9  -6   4 683.070 370.353   2
  -9   6   4 95.2392 255.935   2
  -9  -6  -4 765.806 330.485   2
  -9   6  -4 151.293 235.429   2
  -9   6  -4 378.892 353.716   3
  -9   6   5 1780.51 455.855   2
  -9  -6   5 2781.72 519.713   2
  -9  -6  -5 2547.89 513.542   2
  -9   6  -5 2575.70 520.313   2
  -9   6  -5 1913.44 475.253   3
  -9  -6   6 188.596 242.853   2
  -9   6   6 193.371 279.520   2
  -9   6  -6 788.479 398.583   3
  -9  -6  -6-183.847 266.961   2
  -9   6  -6 561.145 358.588   2
  -9  -6   7 5864.93 742.936   2
  -9   6   7 5684.23 715.466   2
   9   6   7 6718.32 809.228   4
  -9  -6  -7 6083.27 729.732   2
  -9   6  -7 5980.28 818.617   3
  -9   6  -7 7093.35 787.201   2
  -9  -6   8 1273.51 457.937   2
  -9   6   8 308.091 300.078   2
   9   6   8 711.754 357.672   4
  -9   6  -8 262.925 337.494   3
  -9  -6   9 2554.94 509.937   2
  -9   6   9 2714.70 534.047   2
   9   6   9 3170.36 596.262   4
  -9   6  -9 2023.01 526.047   3
  -9  -6  10 387.180 286.993   2
  -9   6  10-98.3720 274.217   2
   9   6  10 307.170 274.471   4
  -9   6 -10 210.254 379.540   3
  -9   6  11-38.9366 257.983   2
  -9  -6  11 111.930 263.892   2
   9   6  11-400.424 383.040   4
  -9   6 -11 596.767 451.001   3
  -9  -6  12 436.721 352.727   2
  -9   6  12-332.138 335.465   2
   9   6  12 383.494 324.105   4
  -9   6 -12 296.851 377.488   3
  -9  -6  13 4366.81 700.142   2
  -9   6  13 4945.45 717.330   2
   9   6  13 2938.34 593.149   4
  -9   6 -13 4254.93 769.909   3
  -9  -6  14-145.210 366.499   2
  -9   6  14 345.943 335.996   2
   9   6  14 321.459 289.118   4
  -9   6 -14-117.783 305.004   3
  -9  -6  15-170.426 339.728   2
  -9   6  15-9.75517 273.093   2
   9   6  15 333.788 310.366   4
  -9   6 -15 116.137 439.908   3
  -9  -6  16 1043.23 388.153   2
  -9   6  16 2169.34 577.217   2
   9   6  16 1539.72 446.869   4
  -9   6 -16 1647.32 571.694   3
  -9  -6  17 48.2818 370.997   2
  -9   6  17-163.782 312.386   2
   9   6  17 699.009 386.999   4
  -9   6 -17 124.048 292.769   3
  -9   6  18-9.24001 330.608   2
  -9  -6  18 804.846 424.973   2
   9   6  18 131.384 288.621   4
  -9   6 -18-86.9922 407.993   3
  -9  -6  19 793.513 403.287   2
  -9   6  19 1614.08 508.328   2
  -9   6 -19 994.671 526.306   3
  -9   6  20-411.628 420.510   2
  -9  -6  20 510.669 337.472   2
  -9   6 -20 625.283 478.623   3
  -9   6 -21-153.870 388.324   3
  -9   6 -22 1704.88 643.619   3
  -9   6 -23 1747.33 607.501   3
  -9   6  24 988.286 491.440   1
   9   6  24 210.851 315.367   1
  -9   6  25 3913.87 823.539   1
   9   6  25 3115.37 716.852   1
  -9   6  26 539.212 436.262   1
   9   6  26 391.478 407.795   1
   9   6  27-571.801 467.705   1
   9   6  28 24.6061 393.429   1
  -9  -7   0 878.232 347.656   2
  -9   7   0 1262.42 388.073   2
  -9   7  -1 1307.91 375.986   2
  -9  -7  -1 1243.66 376.778   2
  -9  -7   1 645.210 308.332   2
  -9   7   1 1320.21 401.618   2
  -9  -7  -2 2313.80 460.710   2
  -9   7  -2 1491.61 423.801   2
  -9  -7   2 1431.69 397.257   2
  -9   7   2 2611.87 477.383   2
  -9  -7   3 60.4077 235.308   2
  -9   7   3-47.9795 247.194   2
  -9   7  -3 488.339 329.331   2
  -9  -7  -3 94.6366 257.716   2
  -9   7  -4 230.740 265.398   2
  -9  -7  -4-90.1824 224.014   2
  -9  -7   4-168.590 247.034   2
  -9   7   4-56.3541 222.842   2
  -9  -7   5 243.164 264.302   2
  -9   7   5 447.870 303.492   2
   9   7   5-71.5525 344.114   4
  -9   7  -5 649.408 336.454   2
  -9  -7  -5-5.32817 268.088   2
  -9  -7   6 1791.13 456.307   2
  -9   7   6 1528.70 406.912   2
   9   7   6 1888.73 561.840   4
  -9  -7  -6 1381.45 411.773   2
  -9   7  -6 2123.03 565.243   3
  -9   7  -6 1734.15 455.097   2
  -9  -7   7 2150.91 431.999   2
  -9   7   7 2759.19 538.348   2
   9   7   7 3066.62 628.420   4
  -9   7  -7 2715.20 603.768   3
  -9  -7  -7 2926.38 518.374   2
  -9   7  -7 2661.05 523.020   2
  -9  -7   8 3608.17 585.303   2
  -9   7   8 3046.00 558.568   2
   9   7   8 3864.43 688.070   4
  -9   7  -8 2711.49 570.003   3
  -9  -7  -8 2835.77 558.520   2
  -9   7  -8 2655.06 527.101   2
  -9  -7   9 2587.58 492.781   2
  -9   7   9 3858.13 622.684   2
   9   7   9 3829.98 673.903   4
  -9  -7  -9 4123.51 625.118   2
  -9   7  -9 5468.53 716.885   2
  -9   7  -9 3936.77 749.460   3
  -9  -7  10 3092.71 590.010   2
  -9   7  10 2493.73 532.702   2
   9   7  10 2037.03 563.773   4
  -9   7 -10 1980.77 546.180   3
  -9  -7  11 18727.0 1332.08   2
  -9   7  11 19213.3 1329.15   2
   9   7  11 18838.9 1401.66   4
  -9   7 -11 17376.4 1493.24   3
  -9  -7  12 521.377 344.781   2
  -9   7  12 1649.36 465.490   2
   9   7  12 2002.86 553.235   4
  -9   7 -12 706.228 416.893   3
  -9  -7  13 1099.43 449.326   2
  -9   7  13 1820.09 546.470   2
   9   7  13 2458.24 573.100   4
  -9   7 -13 2333.09 641.845   3
  -9  -7  14 6584.36 857.239   2
  -9   7  14 7297.25 888.087   2
   9   7  14 5672.35 809.736   4
  -9   7 -14 6313.28 965.911   3
  -9  -7  15 825.339 427.578   2
  -9   7  15 782.140 433.391   2
   9   7  15 644.769 375.551   4
  -9   7 -15 1544.67 541.868   3
  -9  -7  16 1056.72 465.119   2
  -9   7  16 216.751 318.951   2
   9   7  16 1466.34 482.446   4
  -9   7 -16 648.031 469.582   3
  -9   7  17 271.007 340.066   2
   9   7  17 532.053 374.522   4
  -9   7 -17 742.583 451.151   3
  -9   7  18 1419.97 505.805   2
  -9  -7  18 458.532 338.375   2
   9   7  18 1257.49 455.668   4
  -9   7 -18 433.071 480.876   3
  -9   7  19 3430.47 721.314   2
  -9  -7  19 3597.78 758.989   2
  -9   7 -19 4460.50 881.061   3
  -9   7 -20 441.302 423.829   3
  -9   7 -21 826.266 547.267   3
   9   7  26 528.847 448.732   1
  -9  -8   0 30.9718 233.150   2
  -9   8   0-5.90727 246.432   2
  -9  -8   1 2437.63 453.696   2
  -9   8   1 2329.76 477.246   2
  -9  -8  -1 2180.34 445.456   2
  -9   8  -1 3284.52 518.980   2
  -9   8   2 728.499 359.592   2
  -9  -8  -2-81.1055 228.669   2
  -9   8  -2-193.265 264.190   2
  -9  -8   2-378.493 286.492   2
   9   8   2-44.1016 438.785   4
  -9  -8   3 1545.92 419.991   2
  -9  -8  -3 1900.48 428.044   2
  -9   8   3 1805.97 394.493   2
  -9   8  -3 2437.46 470.833   2
   9   8   3 2725.45 625.794   4
  -9   8  -4 310.798 285.604   2
  -9  -8  -4 654.184 331.801   2
  -9  -8   4-48.6971 219.966   2
  -9   8   4-145.963 253.327   2
   9   8   4 27.6973 322.038   4
  -9   8   5 3274.05 539.667   2
  -9  -8  -5 2898.42 488.719   2
  -9   8  -5 3425.48 544.459   2
  -9  -8   5 4823.08 631.123   2
   9   8   5 3259.75 698.668   4
  -9   8   6 93.0847 245.496   2
  -9   8  -6 162.055 261.724   2
   9   8   6 604.029 509.680   4
  -9  -8  -6 420.072 259.872   2
  -9   8   7-671.849 362.133   2
   9   8   7 167.684 330.884   4
  -9   8  -7-148.268 342.279   3
  -9   8  -7-95.3345 260.971   2
  -9   8   8 316.612 259.892   2
   9   8   8-11.3692 346.825   4
  -9   8  -8 835.836 471.990   3
  -9   8  -8 286.115 314.195   2
  -9   8   9 1352.48 429.581   2
   9   8   9 1842.10 561.401   4
  -9   8  -9 1289.58 504.953   3
  -9   8  -9 2223.63 502.922   2
  -9   8  10-87.9662 262.397   2
   9   8  10 18.9084 339.697   4
  -9   8 -10-98.5278 344.721   3
  -9   8 -10 164.398 263.137   2
  -9   8  11-33.5605 314.530   2
   9   8  11-304.752 382.348   4
  -9   8 -11-138.809 255.915   2
  -9   8 -11 506.962 435.592   3
  -9   8  12-59.5069 318.682   2
   9   8  12-15.1166 362.261   4
  -9   8 -12-39.9797 406.010   3
  -9   8  13 699.960 397.641   2
   9   8  13-141.323 309.786   4
  -9   8 -13-364.200 341.630   3
  -9   8  14 654.994 383.881   2
   9   8  14-91.3148 348.089   4
  -9   8 -14 86.1175 451.183   3
  -9   8  15 311.898 317.230   2
  -9   8 -15-56.7252 409.280   3
  -9   8  16 474.542 354.632   2
   9   8  16 1259.79 488.494   4
  -9   8 -16 582.038 457.645   3
  -9   8  17 83.6917 311.238   2
   9   8  17 111.658 314.632   4
  -9   8 -17 689.249 523.933   3
   9   8  18 316.011 355.085   4
  -9   8 -18 77.9538 442.816   3
  -9   8 -19-630.047 556.913   3
   9   9   0 3303.28 671.983   4
   9   9   1-14.2735 372.033   4
   9   9  -1 4.92433 353.725   4
   9   9   2 1116.76 581.530   4
   9   9  -2 947.391 365.777   4
   9   9   3 1992.16 601.940   4
   9   9   4 827.902 455.544   4
   9   9   5 15562.9 1468.47   4
   9   9   6 1009.56 506.830   4
   9   9   7 2666.88 684.191   4
   9   9   8 181.794 303.510   4
  -9   9  -8-106.410 326.919   3
   9   9   9 557.182 465.066   4
  -9   9  -9 1061.00 538.403   3
   9   9  10-23.9751 354.889   4
  -9   9 -10 556.103 437.890   3
   9   9  11 571.926 444.034   4
  -9   9 -11 293.390 406.816   3
   9   9  12 191.171 361.205   4
  -9   9 -12 355.881 420.752   3
   9   9  13 347.654 341.136   4
  -9   9 -13 700.748 493.251   3
   9   9  14 4892.12 996.016   4
  -9   9 -14 944.144 523.422   3
   9   9  15-437.818 484.150   4
  -9   9 -15 616.985 504.915   3
   9   9  16 1262.31 519.563   4
   9   9  17 4294.08 806.382   4
   9   9  18 1659.04 585.939   4
   9  10   0 191.596 357.089   4
   9  10  -1-56.7704 320.369   4
   9  10   1 59.1399 459.013   4
   9  10  -2 2625.65 680.583   4
   9  10   2 1961.82 630.868   4
   9  10  -3 752.718 412.594   4
   9  10   3 1727.24 625.244   4
   9  10  -4 623.070 444.358   4
   9  10   4 191.641 412.902   4
   9  10  -5 89.8987 477.470   4
   9  10   5 12.4686 405.655   4
   9  10   6-26.9314 399.807   4
   9  10  -6-78.5966 419.471   4
   9  10   7 1791.68 640.308   4
   9  10  -7 981.324 527.912   4
   9  10   8 811.469 558.524   4
   9  10   9-49.3433 391.381   4
  -9  10  -9 350.396 474.315   3
   9  10  10 605.127 498.692   4
  -9  10 -10 892.065 477.475   3
   9  10  11 1175.14 539.628   4
  -9  10 -11 845.040 521.620   3
   9  10  12 948.967 577.481   4
   9  10  13 81.5036 350.972   4
   9  10  14 599.843 425.414   4
   9  10  15 217.163 366.116   4
   9  10  16 192.574 484.241   4
   9  10  17 266.186 403.582   4
 -10   0   0 3529.88 605.799   2
 -10   0   1-48.8730 288.564   2
 -10   0  -1 277.925 452.478   2
 -10   0  -2 44546.7 1918.96   2
 -10   0   2 44163.9 1908.38   2
 -10   0   3 676.314 447.770   2
 -10   0  -3 293.451 328.274   2
 -10   0   4 1577.75 448.226   2
 -10   0  -4 2055.99 440.300   2
 -10   0   5 400.134 327.526   2
 -10   0   6 6206.47 783.551   2
 -10   0   7 126.373 307.246   2
 -10   0   8 124.046 263.915   2
 -10   0   9 429.032 341.981   2
 -10   0  10 5428.77 754.594   2
 -10   0  11-65.7829 345.143   2
 -10   0  12 12243.8 1119.13   2
 -10   0  13 286.655 375.132   2
 -10   0  14 26186.6 1649.55   2
 -10   0  15 196.540 294.380   2
 -10   0  16 38884.4 2088.04   2
 -10   0  17 697.326 500.262   2
 -10   0  18 24578.5 1725.45   2
 -10   0  19 786.535 553.966   2
 -10   0  20 16536.4 1486.22   2
 -10   0  21 815.612 498.188   2
 -10   0  22 1410.97 635.121   2
 -10   0  23 270.565 383.760   2
 -10   0  24 204.338 354.912   2
 -10   0  25 598.206 541.411   2
 -10   0  26 6763.34 1097.30   2
 -10   1   0 259.148 317.586   2
 -10  -1   0-365.103 433.039   2
  10   1   0-38.6015 109.817   3
 -10  -1   1 4046.51 632.216   2
 -10   1   1 5281.62 713.999   2
  10   1   1 5552.41 494.103   3
 -10  -1  -1 5408.22 699.067   2
 -10   1  -1 5231.03 693.523   2
 -10   1   2 5179.42 683.233   2
 -10  -1   2 4994.58 674.440   2
  10   1   2 5327.22 518.643   3
 -10  -1  -2 6237.63 766.688   2
 -10   1  -2 5842.31 749.107   2
 -10  -1   3 5869.82 735.872   2
 -10   1   3 4859.79 656.491   2
  10   1   3 3984.12 474.171   3
 -10  -1  -3 4578.32 656.256   2
 -10   1  -3 3816.93 598.604   2
 -10  -1   4 4973.61 732.509   2
 -10   1   4 4408.33 663.193   2
 -10  -1  -4 6150.70 783.811   2
 -10   1  -4 5469.94 723.340   2
 -10  -1   5 2626.80 555.967   2
 -10   1   5 1593.57 433.936   2
 -10  -1   6 5225.04 698.359   2
 -10   1   6 7720.65 846.180   2
 -10   1   7 417.827 337.427   2
 -10  -1   7 408.716 325.436   2
 -10  -1   8 7984.60 864.746   2
 -10   1   8 9697.79 959.905   2
 -10  -1   9 1158.48 360.834   2
 -10   1   9 1115.50 453.114   2
 -10   1   9 1489.81 218.170   1
 -10  -1  10 447.384 360.679   2
 -10   1  10-86.4056 338.537   2
  10   1  10 156.601 131.116   1
 -10   1  10 193.910 115.161   1
 -10  -1  11 6068.27 795.717   2
 -10   1  11 6659.46 828.543   2
 -10   1  11 5402.57 464.854   1
  10   1  11 4491.23 421.076   1
 -10  -1  12 2246.25 546.508   2
 -10   1  12 2282.45 517.348   2
 -10   1  12 1772.30 288.302   1
  10   1  12 1844.28 289.128   1
 -10   1  13 2050.82 541.302   2
 -10  -1  13 2255.88 587.400   2
 -10   1  13 2556.36 372.413   1
  10   1  13 2376.83 368.288   1
 -10  -1  14 820.696 421.238   2
 -10   1  14 1714.53 508.228   2
  10   1  14 1128.45 242.757   4
 -10   1  14 957.221 292.005   1
  10   1  14 1316.22 296.702   1
 -10   1  15 807.622 266.748   1
  10   1  15 617.155 234.595   1
 -10  -1  15 971.153 442.108   2
 -10   1  15 1236.90 450.635   2
 -10   1  16 3419.42 467.444   1
  10   1  16 3308.15 473.087   1
 -10  -1  16 5056.95 788.537   2
 -10   1  16 3486.05 718.636   2
 -10   1  17-45.3074 186.801   1
  10   1  17-211.687 237.024   1
 -10  -1  17 198.474 470.102   2
 -10   1  17 549.078 388.853   2
 -10   1  18 1588.54 379.625   1
  10   1  18 1503.97 363.438   1
 -10  -1  18 1496.24 556.103   2
 -10   1  18 2155.07 635.552   2
 -10   1  19 99.0544 217.591   1
 -10   1  19 929.767 523.931   2
  10   1  19 704.437 315.844   1
 -10   1  20 3310.95 529.830   1
 -10  -1  20 3217.60 708.711   2
 -10   1  20 3591.54 750.992   2
  10   1  20 3471.51 564.710   1
 -10   1  21-239.346 265.246   1
 -10  -1  21-476.352 484.739   2
 -10   1  21 821.243 547.158   2
  10   1  21 130.519 244.955   1
 -10  -1  22 117.303 431.069   2
 -10   1  22-77.2048 396.841   2
  10   1  22 345.806 271.958   1
 -10   1  23 1142.60 608.428   2
 -10  -1  23-66.2709 438.365   2
  10   1  23 1212.50 413.019   1
 -10  -1  24 302.939 496.408   2
 -10   1  24-134.292 379.773   2
  10   1  24-460.067 379.607   1
 -10   1  25 1110.39 638.895   2
 -10  -1  25 0.87007 373.524   2
  10   1  25 869.125 421.672   1
 -10   1  26 570.831 550.165   2
 -10  -1  26-354.551 533.459   2
  10   1  26 416.599 283.887   1
 -10   2   0 29873.6 1212.98   3
  10   2   0 31957.9 1140.91   3
 -10  -2   0 32494.6 1647.23   2
 -10   2   0 33055.7 1655.71   2
 -10   2   1 2104.55 476.762   2
 -10  -2   1 1901.56 451.092   2
 -10   2  -1 2345.56 382.585   3
 -10   2   1 2179.94 330.087   3
  10   2   1 1798.44 311.337   3
 -10  -2  -1 2487.55 538.030   2
 -10   2  -1 2201.76 462.196   2
  10   2  -1 2334.59 316.333   3
 -10   2  -2 9449.19 738.252   3
 -10   2   2 10193.7 656.424   3
  10   2  -2 10625.3 575.460   3
  10   2   2 10125.2 716.371   3
 -10  -2  -2 9503.90 941.230   2
 -10   2  -2 10062.7 928.770   2
 -10  -2   2 10234.4 939.446   2
 -10   2   2 9070.98 888.599   2
 -10   2   3 306.605 368.733   2
 -10  -2   3 34.9385 349.426   2
  10   2  -3 385.068 137.623   3
 -10   2  -3 285.806 227.093   3
 -10   2   3 419.121 181.197   3
 -10  -2  -3 97.3263 344.804   2
 -10   2  -3 243.416 351.237   2
 -10   2   4 7938.32 838.411   2
 -10   2   4 8114.41 276.410   1
 -10   2   4 8235.93 544.030   3
 -10   2  -4 8014.28 726.009   3
 -10  -2   4 8519.53 866.188   2
 -10   2  -4 7534.27 832.761   2
 -10  -2  -4 8207.02 859.328   2
 -10   2   5 11496.2 422.977   1
  10   2   5 9811.02 350.091   1
 -10   2   5 10433.8 571.958   3
 -10   2  -5 10958.2 863.491   3
 -10  -2  -5 13113.3 1071.39   2
 -10   2  -5 9903.78 932.187   2
 -10  -2   5 10210.8 950.121   2
 -10   2   5 10963.1 977.275   2
 -10   2   6 132.995 101.258   1
  10   2   6 57.3564 83.8428   1
 -10  -2   6-12.9792 304.765   2
 -10   2   6 479.552 353.084   2
 -10   2  -6-67.9858 215.348   3
 -10   2   6 195.211 116.336   3
 -10   2   7 19003.6 691.052   1
  10   2   7 19352.2 672.974   1
 -10   2   7 18952.6 665.831   3
 -10   2  -7 19267.2 1197.74   3
 -10  -2   7 21182.9 1377.60   2
 -10   2   7 19204.8 1321.87   2
 -10  -2   8 5778.53 795.884   2
 -10   2   8 5102.92 710.823   2
 -10   2   8 6093.63 435.028   1
  10   2   8 5665.02 414.602   1
 -10   2   8 6077.58 343.431   3
 -10   2  -8 6471.88 744.222   3
 -10  -2   9 12222.9 1093.95   2
 -10   2   9 14121.3 1159.69   2
 -10   2   9 13979.7 702.324   1
  10   2   9 14065.1 680.863   1
 -10   2  10 4253.28 690.114   2
 -10  -2  10 2649.93 545.138   2
 -10   2  10 3221.91 372.085   1
  10   2  10 3037.99 368.906   1
 -10  -2  11 27753.8 1667.86   2
 -10   2  11 28582.9 1684.53   2
 -10   2  11 31627.3 1171.87   1
  10   2  11 27832.6 1082.67   1
 -10  -2  12 1821.65 523.469   2
 -10   2  12 2216.85 577.423   2
 -10   2  12 2301.61 361.958   1
  10   2  12 2124.65 347.976   1
 -10  -2  13 10132.0 1085.90   2
 -10   2  13 9661.29 1021.87   2
 -10   2  13 8721.42 692.209   1
  10   2  13 9393.10 711.064   1
 -10  -2  14 5810.40 853.871   2
 -10   2  14 6060.30 853.329   2
  10   2  14 5612.38 535.803   4
 -10   2  14 6062.35 606.129   1
  10   2  14 5088.82 567.878   1
 -10   2  15-83.0227 181.684   1
  10   2  15 311.330 233.511   1
 -10  -2  15 575.831 502.542   2
 -10   2  15 678.992 481.377   2
 -10   2  16 12235.8 921.200   1
  10   2  16 13159.3 942.574   1
 -10  -2  16 11323.1 1150.55   2
 -10   2  16 12268.0 1217.25   2
  10   2  17 1467.69 383.963   1
 -10   2  17 1252.26 334.517   1
 -10  -2  17 985.032 507.987   2
 -10   2  17 1806.03 550.416   2
 -10   2  18 4057.67 603.209   1
  10   2  18 3552.96 558.023   1
 -10  -2  18 5423.49 843.157   2
 -10   2  18 2758.58 665.581   2
 -10   2  19-367.676 266.696   1
 -10  -2  19 779.221 551.106   2
 -10   2  19 172.070 387.485   2
  10   2  19 83.4353 228.023   1
 -10   2  20 19235.2 1295.01   1
  10   2  20 18539.0 1272.03   1
 -10  -2  20 19595.8 1601.11   2
 -10   2  20 19925.2 1609.01   2
 -10   2  21 6615.23 809.833   1
 -10  -2  21 6942.50 1048.72   2
 -10   2  21 7641.90 1061.58   2
  10   2  21 7183.09 847.225   1
  10   2  22 21879.6 1445.56   1
 -10  -2  22 21764.7 1738.65   2
 -10   2  22 20220.5 1681.75   2
 -10  -2  23 4813.07 877.791   2
 -10   2  23 3535.59 768.264   2
  10   2  23 4799.57 740.731   1
 -10   2  24 6321.46 1015.37   2
 -10  -2  24 7170.65 1095.13   2
  10   2  24 3688.06 683.128   1
 -10   2  25 4065.60 871.468   2
 -10  -2  25 5594.86 971.050   2
  10   2  25 4063.59 729.608   1
 -10   3   0-158.024 299.126   2
 -10  -3   0-522.981 376.991   2
  10   3   0 41.3226 132.012   3
 -10   3   0 223.101 198.513   3
 -10   3   1 3130.23 540.010   2
 -10  -3   1 4445.79 688.838   2
  10   3  -1 4741.59 313.036   1
 -10   3   1 4888.42 529.420   3
  10   3  -1 3954.84 421.853   3
 -10   3  -1 6185.32 772.093   2
  10   3   1 4097.84 470.185   3
 -10   3  -1 4557.02 543.509   3
 -10  -3  -1 4056.89 621.334   2
  10   3  -2 49.5546 107.158   1
 -10   3   2 199.963 351.838   2
 -10  -3   2-252.633 270.831   2
 -10  -3  -2 325.639 318.416   2
 -10   3  -2-153.780 272.141   2
  10   3  -2-19.3000 134.312   3
 -10   3  -2 60.0136 243.368   3
 -10   3   2-12.1430 147.615   3
  10   3  -3 11688.0 512.836   1
  10   3  -3 11215.2 624.599   3
 -10   3   3 10734.5 718.006   3
 -10   3  -3 11626.1 901.113   3
 -10   3   3 12120.5 1031.29   2
 -10  -3  -3 12050.1 1046.38   2
 -10   3  -3 12112.8 1023.90   2
 -10  -3   3 10635.1 960.444   2
 -10  -3   4 4598.72 704.336   2
 -10   3   4 4662.57 650.715   2
  10   3  -4 4865.63 358.339   1
[truncated: 109,222 more chars]
