# Supplementary material for: Crystal structure of bis­{5-(4-chloro­phen­yl)-3-[6-(1H-pyrazol-1-yl)pyridin-2-yl]-1H-1,2,4-triazol-1-ido}nickel(II) methanol disolvate
Source: Acta Crystallogr E Crystallogr Commun. 2024 Oct 31;80(Pt 11):1235–9. doi: 10.1107/S2056989024010338 (PMC11660485; doi:10.1107/S2056989024010338)
Supplement: Supplementary file 2 [file e-80-01235-Isup2.hkl]

data_I                                                                          
_shelx_title ' shi_6445_mase_auto_a.res in Pbcn'                                
_shelx_refln_list_code          4                                               
_shelx_F_calc_maximum      282.91                                               
_exptl_crystal_F_000      1576.00                                               
_reflns_d_resolution_high  0.8401                                               
                                                                                
loop_                                                                           
 _space_group_symop_operation_xyz                                               
 'x, y, z'                                                                      
 '-x+1/2, -y+1/2, z+1/2'                                                        
 '-x, y, -z+1/2'                                                                
 'x+1/2, -y+1/2, -z'                                                            
 '-x, -y, -z'                                                                   
 'x-1/2, y-1/2, -z-1/2'                                                         
 'x, -y, z-1/2'                                                                 
 '-x-1/2, y-1/2, z'                                                             
                                                                                
_cell_length_a    12.8146                                                       
_cell_length_b    10.1523                                                       
_cell_length_c    27.5618                                                       
_cell_angle_alpha  90.000                                                       
_cell_angle_beta   90.000                                                       
_cell_angle_gamma  90.000                                                       
                                                                                
_shelx_F_squared_multiplier     1.000                                           
                                                                                
loop_                                                                           
 _refln_index_h                                                                 
 _refln_index_k                                                                 
 _refln_index_l                                                                 
 _refln_F_squared_calc                                                          
 _refln_F_squared_meas                                                          
 _refln_F_squared_sigma                                                         
 _refln_observed_status                                                         
   2   0   0       1602.69       1541.72        80.54 o                         
   4   0   0       4807.97       4393.63       125.10 o                         
   6   0   0      59013.60      61839.96       381.35 o                         
   8   0   0       7062.82       7297.01       266.17 o                         
  10   0   0        585.81        538.12        92.35 o                         
  12   0   0        356.56        228.95        68.68 o                         
  14   0   0       2849.61       2848.39       238.44 o                         
   1   1   0         90.88        256.47        19.97 o                         
   3   1   0       1152.58       1103.12        49.58 o                         
   5   1   0        587.70        677.70        35.83 o                         
   7   1   0       2308.08       2422.08        65.31 o                         
   9   1   0         74.59         64.38        20.71 o                         
  11   1   0         40.19         20.77        37.94 o                         
  13   1   0        501.22        390.77        83.58 o                         
  15   1   0        314.59        338.95        67.70 o                         
   0   2   0        244.63        289.79        24.09 o                         
   2   2   0        443.82        361.24        23.71 o                         
   4   2   0      12314.50      11401.07       164.61 o                         
   6   2   0         67.07         69.54        34.43 o                         
   8   2   0       1572.50       1429.71        51.96 o                         
  10   2   0       4822.25       4821.79       103.22 o                         
  12   2   0        395.60        476.46        70.30 o                         
  14   2   0       1842.59       1673.43       132.82 o                         
   1   3   0       3333.98       3166.39        43.70 o                         
   3   3   0        545.22        530.64        33.20 o                         
   5   3   0       1326.20       1171.65        60.19 o                         
   7   3   0       8091.82       8078.49       222.50 o                         
   9   3   0       2369.22       2382.04        89.78 o                         
  11   3   0        607.24        629.29        68.57 o                         
  13   3   0       1131.24       1286.62       110.84 o                         
   0   4   0       2840.89       2650.42        88.13 o                         
   2   4   0        502.66        588.14        30.14 o                         
   4   4   0        275.93        382.37        27.30 o                         
   6   4   0       3269.05       3321.96       109.39 o                         
   8   4   0       1366.43       1511.40        87.94 o                         
  10   4   0        471.44        497.36        48.25 o                         
  12   4   0         63.68         88.36        30.96 o                         
  14   4   0        157.17         40.36       140.05 o                         
   1   5   0       3817.69       3862.84       123.07 o                         
   3   5   0       7049.83       6482.91        94.91 o                         
   5   5   0       2315.73       2140.35        78.95 o                         
   7   5   0       2422.60       2189.91        96.80 o                         
   9   5   0         40.54         76.41        35.43 o                         
  11   5   0        943.10        947.30        67.80 o                         
  13   5   0        484.98        536.87        71.85 o                         
   0   6   0       5591.46       5260.26       218.07 o                         
   2   6   0       3819.11       3745.28        75.62 o                         
   4   6   0       1404.53       1292.52        49.21 o                         
   6   6   0       5684.00       5925.64       144.35 o                         
   8   6   0       2947.05       2968.23       122.80 o                         
  10   6   0        699.76        662.95        70.90 o                         
  12   6   0       1702.13       1977.42       103.16 o                         
   1   7   0       5690.70       5638.31       174.86 o                         
   3   7   0        330.57        339.02        20.61 o                         
   5   7   0       1175.35       1221.45        53.56 o                         
   7   7   0       2521.48       2714.16       107.44 o                         
   9   7   0        254.23        162.74        39.48 o                         
  11   7   0        295.56        383.81        50.19 o                         
   0   8   0       4953.45       5162.88       255.74 o                         
   2   8   0       4000.95       3786.28       222.97 o                         
   4   8   0       1124.11       1205.51        42.37 o                         
   6   8   0       1655.95       1606.08        85.87 o                         
   8   8   0        380.48        369.85        41.77 o                         
  10   8   0        424.98        548.06        87.45 o                         
   1   9   0       1151.96       1186.09       124.16 o                         
   3   9   0        344.91        461.41       101.99 o                         
   5   9   0        417.58        517.43       103.07 o                         
   7   9   0        225.02        161.36        83.96 o                         
   9   9   0        755.93        503.58       102.44 o                         
   0  10   0        570.37        575.41       113.66 o                         
   2  10   0        632.37        673.50       123.88 o                         
   4  10   0        639.61        814.76       130.66 o                         
   6  10   0        783.31        923.63       147.25 o                         
   8  10   0        154.14        144.59        89.81 o                         
   1  11   0       1281.98       1397.39       171.38 o                         
   3  11   0        246.77        194.63        86.31 o                         
   5  11   0         42.13        191.25        86.71 o                         
   0  12   0       3161.36       2940.16       255.15 o                         
   1   1   1      20539.23      20961.56       102.76 o                         
   2   1   1      49149.30      49399.48       195.68 o                         
   3   1   1      16758.33      17229.92       173.07 o                         
   4   1   1         10.46         36.16        21.15 o                         
   5   1   1       6389.73       6441.51        84.68 o                         
   6   1   1         13.09         22.94         8.29 o                         
   7   1   1       9605.44       9487.66        83.36 o                         
   8   1   1         22.65          8.93         8.30 o                         
   9   1   1       2819.91       2840.31        61.88 o                         
  10   1   1        765.47        792.32        42.80 o                         
  11   1   1       3727.19       3680.94       115.16 o                         
  12   1   1         29.40         51.03        28.66 o                         
  13   1   1       2735.04       2730.07       110.27 o                         
  14   1   1         87.82        162.23        46.22 o                         
  15   1   1        206.87        246.89        52.47 o                         
   0   2   1       1376.61       1220.61        37.71 o                         
   1   2   1       2336.29       2574.57        28.41 o                         
   2   2   1       3040.37       3257.23        44.21 o                         
   3   2   1       3940.65       3903.70        83.57 o                         
   4   2   1        761.95        780.39        74.75 o                         
   5   2   1          8.67          9.37        16.23 o                         
   6   2   1       3761.69       3810.17        72.19 o                         
   7   2   1         33.16         21.29        14.58 o                         
   8   2   1         85.79         37.08        15.74 o                         
   9   2   1        181.55        236.90        12.84 o                         
  10   2   1        301.56        330.68        20.79 o                         
  11   2   1          2.77         62.06        26.56 o                         
  12   2   1       5029.47       4907.42       157.68 o                         
  13   2   1         48.89         70.37        33.87 o                         
  14   2   1       1934.27       1936.91       100.23 o                         
  15   2   1         90.12        137.00        36.00 o                         
   1   3   1       3193.74       3369.28        33.31 o                         
   2   3   1       8241.13       8318.10       111.34 o                         
   3   3   1       1267.63       1177.28        40.06 o                         
   4   3   1       4387.28       4717.92        74.40 o                         
   5   3   1       6612.54       6621.78        98.69 o                         
   6   3   1       5311.36       5549.90       118.43 o                         
   7   3   1       1163.95       1189.36        45.97 o                         
   8   3   1        125.99        108.20        30.28 o                         
   9   3   1        520.44        518.01        32.17 o                         
  10   3   1        632.26        683.58        30.97 o                         
  11   3   1       3176.92       3143.03        79.84 o                         
  12   3   1         32.18         48.51        17.61 o                         
  13   3   1         68.07         55.36        35.83 o                         
  14   3   1         21.74         -8.09        31.84 o                         
   0   4   1       6446.16       6644.66       113.34 o                         
   1   4   1         20.11         28.30        13.39 o                         
   2   4   1       4587.63       4538.27        46.80 o                         
   3   4   1       1140.44       1291.62        30.10 o                         
   4   4   1       3737.35       3517.02        59.24 o                         
   5   4   1       1164.18       1163.22        42.31 o                         
   6   4   1       3977.88       3819.53        93.57 o                         
   7   4   1         33.79         48.87        23.43 o                         
   8   4   1       6123.49       6009.83       137.73 o                         
   9   4   1        152.32        157.46        21.77 o                         
  10   4   1       1069.56       1155.73        48.72 o                         
  11   4   1        295.81        246.53        26.43 o                         
  12   4   1        281.94        264.32        31.12 o                         
  13   4   1          9.61         84.74        48.40 o                         
  14   4   1        624.11        668.06        60.90 o                         
   1   5   1        308.74        335.22        23.21 o                         
   2   5   1        917.26        847.12        19.00 o                         
   3   5   1       3385.31       3504.17        54.59 o                         
   4   5   1        887.49        802.85        35.08 o                         
   5   5   1       1051.08        978.38        38.87 o                         
   6   5   1        127.99        148.04        20.26 o                         
   7   5   1         55.21         27.30        22.96 o                         
   8   5   1        324.62        293.58        31.58 o                         
   9   5   1       5016.98       4857.16       140.01 o                         
  10   5   1         13.04         16.38        17.72 o                         
  11   5   1         10.60         39.02        21.48 o                         
  12   5   1          0.62          4.73        18.18 o                         
  13   5   1         11.40         29.80        28.21 o                         
   0   6   1        952.91        810.66        64.74 o                         
   1   6   1        252.87        292.17        30.27 o                         
   2   6   1       7643.22       7718.23        49.79 o                         
   3   6   1         32.34         23.47         9.84 o                         
   4   6   1        250.78        342.37        19.98 o                         
   5   6   1        118.67         91.97        24.68 o                         
   6   6   1       1456.38       1422.80        51.34 o                         
   7   6   1         64.53         89.15        21.22 o                         
   8   6   1       2816.35       2889.74        88.39 o                         
   9   6   1        269.36        259.46        31.48 o                         
  10   6   1        133.14        165.88        31.08 o                         
  11   6   1         30.53         24.41        19.57 o                         
  12   6   1       2512.27       2514.52        81.57 o                         
  13   6   1         32.71         41.79        33.53 o                         
   1   7   1       5297.85       5158.22       118.34 o                         
   2   7   1       1939.67       1981.34        87.62 o                         
   3   7   1        347.55        295.30        14.07 o                         
   4   7   1          1.56         -3.94         8.66 o                         
   5   7   1       1070.96       1116.15        36.06 o                         
   6   7   1          0.78         17.98        18.90 o                         
   7   7   1       6239.50       6224.07       114.04 o                         
   8   7   1        886.27        838.40        46.96 o                         
   9   7   1        154.84        170.07        27.45 o                         
  10   7   1        133.58        142.46        29.24 o                         
  11   7   1       2214.08       2110.32        80.07 o                         
  12   7   1          0.20         31.30        19.38 o                         
   0   8   1        627.99        635.81        70.75 o                         
   1   8   1        765.11        819.02        54.28 o                         
   2   8   1        836.70        838.54        64.45 o                         
   3   8   1        385.38        444.52        62.31 o                         
   4   8   1        464.69        431.47        18.65 o                         
   5   8   1        929.16        937.71        32.35 o                         
   6   8   1        254.21        246.40        21.00 o                         
   7   8   1          5.44         10.98        13.76 o                         
   8   8   1       1441.59       1465.81        56.51 o                         
   9   8   1        435.58        393.16        35.93 o                         
  10   8   1        129.45         82.34        31.45 o                         
  11   8   1         18.83        103.82        36.13 o                         
   1   9   1        736.69        748.28        56.00 o                         
   2   9   1        655.29        742.14        81.59 o                         
   3   9   1       2609.33       2442.24       139.10 o                         
   4   9   1        269.60        300.04        70.39 o                         
   5   9   1       2865.82       2847.73       156.61 o                         
   6   9   1         11.37         48.43        43.28 o                         
   7   9   1        866.84        914.04       158.06 o                         
   8   9   1         65.35          9.90        41.76 o                         
   9   9   1          7.79         -0.68        39.08 o                         
  10   9   1        134.65        138.99        53.88 o                         
   0  10   1        166.08        135.43        74.82 o                         
   1  10   1       1438.26       1433.44        80.35 o                         
   2  10   1       1102.94       1108.35       102.18 o                         
   3  10   1         38.98         16.57        91.28 o                         
   4  10   1        358.98        556.27        85.13 o                         
   5  10   1        145.84        147.12        57.74 o                         
   6  10   1        108.40        160.97        61.97 o                         
   7  10   1         87.94        180.47        60.11 o                         
   8  10   1         82.36         56.99        45.75 o                         
   1  11   1          8.21         44.37        36.80 o                         
   2  11   1        216.59        276.61        61.62 o                         
   3  11   1         17.50         28.37        73.39 o                         
   4  11   1         37.87         -1.16        38.71 o                         
   5  11   1        604.11        688.50        95.20 o                         
   6  11   1         16.48        -23.45        98.53 o                         
   0  12   1        129.71        188.45        94.22 o                         
   1  12   1         62.64        152.33        63.35 o                         
   1   0   2        923.58       1049.31        16.11 o                         
   2   0   2       4708.53       5086.33        56.77 o                         
   3   0   2       1130.79        995.79        64.07 o                         
   4   0   2      18289.67      17842.29       206.05 o                         
   5   0   2      23607.37      24158.67       240.60 o                         
   6   0   2      13416.86      14069.57       199.23 o                         
   7   0   2       1126.97       1160.60        64.13 o                         
   8   0   2       2105.46       1946.53        73.34 o                         
   9   0   2        269.09        310.82        48.72 o                         
  10   0   2       6877.08       6761.85       206.29 o                         
  11   0   2         48.90         36.12        92.61 o                         
  12   0   2       1100.20       1187.07        99.62 o                         
  13   0   2        955.41        886.74        97.17 o                         
  14   0   2       1165.43       1101.16       134.21 o                         
  15   0   2        194.27        254.65        65.52 o                         
   1   1   2      15866.54      15821.09        59.93 o                         
   2   1   2       7809.72       7811.84        81.92 o                         
   3   1   2      11429.66      11385.41       115.11 o                         
   4   1   2       1721.81       2014.65        44.20 o                         
   5   1   2       8222.12       8407.38        63.74 o                         
   6   1   2        702.74        659.84        16.35 o                         
   7   1   2        167.17         91.06        14.41 o                         
   8   1   2          2.58          4.15         8.26 o                         
   9   1   2        134.28        105.77        22.59 o                         
  10   1   2        970.70        835.71        44.87 o                         
  11   1   2         25.31        -18.62        27.87 o                         
  12   1   2       1063.20        990.73        66.10 o                         
  13   1   2       1401.84       1241.50        75.73 o                         
  14   1   2         66.65        109.75        35.71 o                         
  15   1   2        134.34        169.53        41.76 o                         
   0   2   2      15361.88      14749.18       268.88 o                         
   1   2   2        155.46        154.46         8.12 o                         
   2   2   2       1971.66       2000.51        32.61 o                         
   3   2   2        488.08        484.96        31.44 o                         
   4   2   2        582.06        588.70        37.77 o                         
   5   2   2        984.55        934.98        53.34 o                         
   6   2   2      20797.28      20941.75       215.59 o                         
   7   2   2       1264.98       1283.51        44.67 o                         
   8   2   2       6625.80       6507.94        58.28 o                         
   9   2   2        587.99        613.87        20.35 o                         
  10   2   2       1659.67       1530.02        41.02 o                         
  11   2   2         67.68         64.20        28.89 o                         
  12   2   2       1810.43       1805.91        87.20 o                         
  13   2   2         10.50         35.58        45.49 o                         
  14   2   2       1330.93       1362.63        86.57 o                         
  15   2   2         21.18          6.90        33.81 o                         
   1   3   2       2464.62       2651.96        26.78 o                         
   2   3   2       1182.97       1202.88        23.90 o                         
   3   3   2      11067.37      10983.31       193.67 o                         
   4   3   2        936.61        999.64        51.35 o                         
   5   3   2       3719.59       3537.79       224.69 o                         
   6   3   2       4991.41       5408.12        98.74 o                         
   7   3   2        174.69         94.57        24.86 o                         
   8   3   2         10.44          4.87        16.12 o                         
   9   3   2       5261.73       5285.64        78.29 o                         
  10   3   2          2.34          2.14         9.63 o                         
  11   3   2        552.47        561.47        38.92 o                         
  12   3   2          0.09         17.59        25.50 o                         
  13   3   2       2096.49       1870.13        92.99 o                         
  14   3   2         77.07         75.92        33.63 o                         
   0   4   2       1799.95       1600.52        58.06 o                         
   1   4   2        136.40        117.49         8.13 o                         
   2   4   2         56.91         78.70        12.78 o                         
   3   4   2        179.59        206.21        17.16 o                         
   4   4   2         73.37         81.96        32.77 o                         
   5   4   2        311.75        366.01        22.98 o                         
   6   4   2          2.60         -7.75        17.13 o                         
   7   4   2         10.06          2.18        16.94 o                         
   8   4   2         16.39          6.76        20.18 o                         
   9   4   2         61.73         51.55        17.53 o                         
  10   4   2          7.49          9.74        17.19 o                         
  11   4   2          4.43         -4.41        17.65 o                         
  12   4   2          9.84         19.00        19.31 o                         
  13   4   2         60.38         64.72        27.50 o                         
  14   4   2         92.37         68.65        38.21 o                         
   1   5   2      12115.55      11936.25       131.95 o                         
   2   5   2       1259.36       1357.88        24.75 o                         
   3   5   2        416.11        410.97        18.20 o                         
   4   5   2       1008.01       1070.12        32.27 o                         
   5   5   2       3884.04       3764.92        75.19 o                         
   6   5   2        276.58        310.65        25.99 o                         
   7   5   2       5949.96       6081.04       113.76 o                         
   8   5   2       2368.93       2534.61        80.20 o                         
   9   5   2         16.15         36.85        20.06 o                         
  10   5   2        132.18        149.86        26.67 o                         
  11   5   2       2155.18       1957.68        66.85 o                         
  12   5   2          7.18         43.68        20.25 o                         
  13   5   2       1366.10       1441.68        91.88 o                         
   0   6   2          3.28          6.01        26.85 o                         
   1   6   2        438.64        396.42        34.06 o                         
   2   6   2       3922.72       3880.93        50.85 o                         
   3   6   2         69.23         94.54        10.77 o                         
   4   6   2       4304.95       4245.58        65.55 o                         
   5   6   2        596.25        655.15        30.31 o                         
   6   6   2       1365.49       1277.41        48.82 o                         
   7   6   2         60.09         54.26        16.61 o                         
   8   6   2       1122.10       1066.03        61.55 o                         
   9   6   2          6.31         -4.95        19.85 o                         
  10   6   2       1440.55       1532.06        64.38 o                         
  11   6   2        459.17        403.63        34.65 o                         
  12   6   2       1216.68       1161.47        56.84 o                         
  13   6   2          0.00         -1.58        28.48 o                         
   1   7   2       1788.36       1894.66        73.04 o                         
   2   7   2        110.56        134.37        31.71 o                         
   3   7   2       2181.68       2075.74        42.75 o                         
   4   7   2        127.98        144.95        14.39 o                         
   5   7   2        471.48        464.90        25.15 o                         
   6   7   2        232.74        239.36        22.16 o                         
   7   7   2        210.74        224.82        24.20 o                         
   8   7   2        335.45        360.44        34.27 o                         
   9   7   2        263.60        308.95        44.06 o                         
  10   7   2          7.64         13.46        23.81 o                         
  11   7   2       1078.37       1137.20        60.81 o                         
  12   7   2         89.65         75.76        22.75 o                         
   0   8   2       6571.66       6439.57       249.97 o                         
   1   8   2          0.78         -1.31        21.93 o                         
   2   8   2       1527.57       1527.33        82.76 o                         
   3   8   2        750.20        644.36        89.54 o                         
   4   8   2        950.80        862.10        26.02 o                         
   5   8   2        307.22        336.62        21.43 o                         
   6   8   2       2833.84       3015.92        64.25 o                         
   7   8   2          0.14         -9.90        13.75 o                         
   8   8   2        819.34        872.45        44.85 o                         
   9   8   2          1.43         -4.40        20.41 o                         
  10   8   2        640.10        527.76        60.16 o                         
  11   8   2         47.69         28.42        33.67 o                         
   1   9   2         29.33         79.09        32.18 o                         
   2   9   2        246.29        306.04        46.45 o                         
   3   9   2         29.90         56.96        42.22 o                         
   4   9   2         26.95         56.63        69.64 o                         
   5   9   2         33.10         52.17        46.28 o                         
   6   9   2        305.19        235.46        56.06 o                         
   7   9   2          9.73          1.63        37.32 o                         
   8   9   2        131.93        119.12        46.96 o                         
   9   9   2        152.66        154.40        47.20 o                         
  10   9   2          4.03        -16.95        59.52 o                         
   0  10   2        872.81        976.45        95.50 o                         
   1  10   2          4.43         30.09        34.54 o                         
   2  10   2         11.26         48.28        45.82 o                         
   3  10   2       1115.43       1141.88       104.74 o                         
   4  10   2        424.34        432.19        71.82 o                         
   5  10   2        184.58        203.37       112.41 o                         
   6  10   2       1245.30       1187.47       132.64 o                         
   7  10   2        421.02        347.09       121.07 o                         
   8  10   2        648.69        928.92       104.05 o                         
   1  11   2        104.70        152.76        58.35 o                         
   2  11   2          0.59         21.81        38.66 o                         
   3  11   2         61.00         55.55       109.68 o                         
   4  11   2          5.54         -3.46        36.80 o                         
   5  11   2         87.93        219.09        74.74 o                         
   6  11   2         79.14         13.24        41.65 o                         
   0  12   2        617.47        590.80       124.66 o                         
   1  12   2         22.95        134.27       105.33 o                         
   1   1   3      39432.55      39860.87       115.42 o                         
   2   1   3        181.23        197.95        13.95 o                         
   3   1   3       9444.53       9757.48        66.66 o                         
   4   1   3        815.10        876.41        22.70 o                         
   5   1   3      17574.99      17653.90       121.69 o                         
   6   1   3       1465.41       1735.06        26.69 o                         
   7   1   3        996.29        856.84        18.75 o                         
   8   1   3        175.80        170.94        18.03 o                         
   9   1   3       3930.61       3952.11        90.06 o                         
  10   1   3        736.97        694.30        45.01 o                         
  11   1   3        738.37        799.07        56.35 o                         
  12   1   3       1144.69       1006.22        66.64 o                         
  13   1   3       1983.23       1842.74        91.02 o                         
  14   1   3         10.36         27.31        34.04 o                         
  15   1   3        801.90        751.05        68.25 o                         
   0   2   3       7151.92       7517.98       311.90 o                         
   1   2   3       2665.43       3043.91        29.91 o                         
   2   2   3       6298.12       6211.40        56.48 o                         
   3   2   3        479.08        440.66        22.99 o                         
   4   2   3       1253.53       1104.19        38.99 o                         
   5   2   3       1136.13       1154.65        38.62 o                         
   6   2   3       3962.66       3631.29        92.77 o                         
   7   2   3        356.45        348.80        18.32 o                         
   8   2   3        611.51        586.27        18.56 o                         
   9   2   3       1088.55       1044.08        23.04 o                         
  10   2   3         38.76         44.26        13.13 o                         
  11   2   3        265.92        307.82        38.74 o                         
  12   2   3       1291.25       1193.23        72.72 o                         
  13   2   3        391.64        412.45        63.17 o                         
  14   2   3        233.83        317.54        49.15 o                         
   1   3   3       9524.22       9631.03        67.99 o                         
   2   3   3        599.25        628.49        17.63 o                         
   3   3   3        366.83        394.78        19.43 o                         
   4   3   3        201.82        194.09        19.68 o                         
   5   3   3       1717.64       1934.53        78.93 o                         
   6   3   3        921.53       1028.87        51.92 o                         
   7   3   3       2773.94       2739.13        87.55 o                         
   8   3   3        642.81        684.84        48.28 o                         
   9   3   3         13.11         11.93         9.49 o                         
  10   3   3       1898.62       1749.46        41.60 o                         
  11   3   3        819.15        789.10        41.16 o                         
  12   3   3        266.97        314.31        34.50 o                         
  13   3   3         93.01        182.94        47.56 o                         
  14   3   3        124.08        130.73        39.23 o                         
   0   4   3       2728.07       2564.27        40.19 o                         
   1   4   3       7375.98       7619.89        57.44 o                         
   2   4   3       7284.15       7087.37        88.18 o                         
   3   4   3       1478.79       1697.01        34.00 o                         
   4   4   3        581.69        441.07        30.40 o                         
   5   4   3          1.97        -12.78        14.96 o                         
   6   4   3       6323.40       6114.88       149.99 o                         
   7   4   3       1886.90       1783.99        63.29 o                         
   8   4   3       6097.52       6143.09       110.56 o                         
   9   4   3          6.56         34.74        19.96 o                         
  10   4   3        124.50        147.07        18.33 o                         
  11   4   3       1807.63       1634.31        59.61 o                         
  12   4   3       1265.92       1215.99        63.02 o                         
  13   4   3          0.04         -8.21        30.34 o                         
  14   4   3       1272.40       1390.21        84.69 o                         
   1   5   3       2221.05       2301.69        35.31 o                         
   2   5   3        446.27        440.35        20.88 o                         
   3   5   3          0.75         32.88        17.80 o                         
   4   5   3       1229.88       1322.03        45.68 o                         
   5   5   3        433.27        370.53        25.66 o                         
   6   5   3        503.40        493.10        32.79 o                         
   7   5   3       2146.83       2031.97        67.97 o                         
   8   5   3        476.00        450.10        36.81 o                         
   9   5   3       2338.56       2402.57        75.54 o                         
  10   5   3        530.18        477.20        39.03 o                         
  11   5   3        147.15        195.89        28.27 o                         
  12   5   3         41.37         71.54        24.74 o                         
  13   5   3        204.68        182.57        31.01 o                         
   0   6   3       9821.81       9912.71       273.28 o                         
   1   6   3        442.70        432.25        34.72 o                         
   2   6   3       7450.93       7645.71        77.19 o                         
   3   6   3        579.09        583.50        22.14 o                         
   4   6   3        132.50        200.24        16.25 o                         
   5   6   3        390.55        367.39        24.19 o                         
   6   6   3       2341.48       2334.40        61.64 o                         
   7   6   3          2.24         24.70        16.29 o                         
   8   6   3       4214.64       4141.32       102.58 o                         
   9   6   3        797.89        822.52        50.90 o                         
  10   6   3          7.39        -20.73        20.73 o                         
  11   6   3          8.44         19.80        20.84 o                         
  12   6   3        649.43        713.18        80.58 o                         
  13   6   3          0.87         13.43        33.86 o                         
   1   7   3       4302.35       4430.10       110.19 o                         
   2   7   3        149.30        195.23        35.41 o                         
   3   7   3       2887.45       2622.89        41.92 o                         
   4   7   3       1018.13        954.54        31.17 o                         
   5   7   3        711.33        668.11        30.42 o                         
   6   7   3        494.16        528.89        30.94 o                         
   7   7   3       2675.95       2610.40        70.11 o                         
   8   7   3         57.40         35.13        16.99 o                         
   9   7   3          7.64         19.17        19.90 o                         
  10   7   3        846.70        886.96        56.55 o                         
  11   7   3       1217.98       1312.52        64.84 o                         
  12   7   3        128.44        108.89        26.11 o                         
   0   8   3         44.23         41.48        33.88 o                         
   1   8   3        154.17        151.95        30.36 o                         
   2   8   3        190.86        238.32        43.55 o                         
   3   8   3       1848.48       1702.18        92.36 o                         
   4   8   3         18.69         24.54        12.58 o                         
   5   8   3         92.59         95.91        13.31 o                         
   6   8   3         20.24         44.35        14.07 o                         
   7   8   3        344.81        343.45        27.70 o                         
   8   8   3       1258.60       1169.02        51.18 o                         
   9   8   3        298.10        313.02        30.73 o                         
  10   8   3         12.51         81.49        33.95 o                         
  11   8   3          1.90         23.58        29.48 o                         
   1   9   3       3400.03       3431.36       130.38 o                         
   2   9   3        478.96        508.98        54.38 o                         
   3   9   3       1023.79       1025.11       124.59 o                         
   4   9   3       1565.74       1571.88       115.16 o                         
   5   9   3        437.16        494.58        81.86 o                         
   6   9   3        984.47        825.18        88.97 o                         
   7   9   3       2536.67       2462.13       188.08 o                         
   8   9   3         51.28         76.39        45.93 o                         
   9   9   3        164.27        303.70        91.76 o                         
  10   9   3        279.52        326.20        98.68 o                         
   0  10   3        293.20        292.00        60.91 o                         
   1  10   3         16.50         56.55        48.92 o                         
   2  10   3        448.35        480.34       103.40 o                         
   3  10   3        116.82        166.26        52.44 o                         
   4  10   3         96.04         65.62        40.68 o                         
   5  10   3          1.87         30.67        59.57 o                         
   6  10   3          8.17         80.95        45.18 o                         
   7  10   3         62.88         14.07        39.76 o                         
   8  10   3        103.61        120.86        53.72 o                         
   1  11   3        462.66        509.79        61.71 o                         
   2  11   3        230.37        397.92        94.50 o                         
   3  11   3          5.55         53.09        50.74 o                         
   4  11   3        287.40        225.68        79.38 o                         
   5  11   3        256.44        290.96        72.37 o                         
   6  11   3         37.68         40.87        56.38 o                         
   0  12   3       3020.64       3299.70       270.02 o                         
   1  12   3         94.08        193.77        62.52 o                         
   0   0   4      14431.65      13775.59       121.62 o                         
   1   0   4       4957.82       4980.35        62.74 o                         
   2   0   4       1093.47       1121.72        26.28 o                         
   3   0   4       1429.08       1544.94        32.20 o                         
   4   0   4       1519.72       1468.41        32.14 o                         
   5   0   4        266.48        370.34        17.64 o                         
   6   0   4      22073.62      22755.47       269.15 o                         
   7   0   4        679.85        602.40        51.94 o                         
   8   0   4         41.62          8.54        44.89 o                         
   9   0   4          5.55         -1.99        24.65 o                         
  10   0   4        309.37        282.41        47.88 o                         
  11   0   4       1011.24        902.31        84.61 o                         
  12   0   4       9681.72       9328.07       287.42 o                         
  13   0   4         24.40         -1.86        40.39 o                         
  14   0   4       2548.04       2567.62       160.78 o                         
  15   0   4         14.41        145.57        57.43 o                         
   1   1   4       1308.64       1349.87        20.03 o                         
   2   1   4      27919.20      28773.88       112.57 o                         
   3   1   4      38469.98      38946.43       158.73 o                         
   4   1   4          9.60         25.64         9.81 o                         
   5   1   4       2524.57       2686.13        42.36 o                         
   6   1   4        361.97        386.63        15.64 o                         
   7   1   4       2220.05       2316.48        37.76 o                         
   8   1   4        127.26        115.61         9.40 o                         
   9   1   4       2884.94       2882.22        98.11 o                         
  10   1   4        832.45        801.58        55.02 o                         
  11   1   4        516.57        589.10        50.96 o                         
  12   1   4         78.13         93.98        30.30 o                         
  13   1   4        150.93         83.31        49.33 o                         
  14   1   4          5.10          0.98        27.36 o                         
  15   1   4         41.55         75.80        42.92 o                         
   0   2   4      17750.59      18243.28       177.64 o                         
   1   2   4      56203.66      57962.34       147.64 o                         
   2   2   4      28221.69      28868.57       168.02 o                         
   3   2   4       4893.30       4907.47       123.90 o                         
   4   2   4       6447.46       6519.29       125.32 o                         
   5   2   4        422.60        526.84        28.84 o                         
   6   2   4       5286.08       5534.88        79.61 o                         
   7   2   4       6617.37       7097.48        87.67 o                         
   8   2   4       4909.19       4681.71        53.83 o                         
   9   2   4         12.30         12.71         7.00 o                         
  10   2   4       1229.40       1236.40        31.17 o                         
  11   2   4         89.88         80.77        26.37 o                         
  12   2   4        393.13        352.77        43.50 o                         
  13   2   4        532.36        492.64        54.80 o                         
  14   2   4        591.69        512.36        55.63 o                         
   1   3   4       1939.71       1888.05        27.94 o                         
   2   3   4       1053.44        924.54        22.49 o                         
   3   3   4         28.84         28.31         9.88 o                         
   4   3   4        341.83        259.38        18.54 o                         
   5   3   4       8859.32       9016.60       118.83 o                         
   6   3   4       3276.26       3201.61        90.44 o                         
   7   3   4       2668.20       2431.89       105.60 o                         
   8   3   4        427.23        424.44        26.09 o                         
   9   3   4       1382.44       1284.15        35.94 o                         
  10   3   4        626.71        717.32        31.16 o                         
  11   3   4        653.98        673.44        38.69 o                         
  12   3   4        102.86        112.23        24.25 o                         
  13   3   4       2496.20       2629.08       109.59 o                         
  14   3   4         23.81         30.24        34.42 o                         
   0   4   4        468.50        345.38        16.83 o                         
   1   4   4        289.53        215.14        14.26 o                         
   2   4   4        206.24        308.98        13.93 o                         
   3   4   4         36.13         33.56        10.05 o                         
   4   4   4       6031.29       6625.87        91.77 o                         
   5   4   4        133.89        233.19        22.92 o                         
   6   4   4        180.73        245.33        37.97 o                         
   7   4   4         22.05         36.95        21.28 o                         
   8   4   4         95.30        112.81        27.61 o                         
   9   4   4        232.47        181.13        27.84 o                         
  10   4   4        283.31        339.17        29.80 o                         
  11   4   4          0.50         72.23        20.98 o                         
  12   4   4         15.28         39.00        36.82 o                         
  13   4   4        347.43        334.35        43.10 o                         
  14   4   4          9.73         81.46        38.59 o                         
   1   5   4       1708.91       1678.26        35.57 o                         
   2   5   4        578.32        575.75        18.91 o                         
   3   5   4       3272.57       3162.77        50.38 o                         
   4   5   4        512.58        512.85        37.15 o                         
   5   5   4       5188.02       5055.56        94.79 o                         
   6   5   4        836.45        900.05        60.69 o                         
   7   5   4       4634.10       4435.90        99.31 o                         
   8   5   4        583.30        552.82        40.42 o                         
   9   5   4       1529.84       1614.20        63.42 o                         
  10   5   4         56.98         85.27        23.57 o                         
  11   5   4       3612.26       3516.72        89.74 o                         
  12   5   4         53.54         64.03        24.17 o                         
  13   5   4       1431.74       1458.57        74.79 o                         
   0   6   4       5950.64       5734.21       160.99 o                         
   1   6   4        885.66       1040.56        21.51 o                         
   2   6   4         10.59         59.13        26.71 o                         
   3   6   4        517.56        627.37        33.63 o                         
   4   6   4          3.63         -1.31        11.49 o                         
   5   6   4        393.19        416.00        25.98 o                         
   6   6   4       2803.52       2822.21        67.98 o                         
   7   6   4          0.03          4.01        18.53 o                         
   8   6   4        786.52        848.92        50.02 o                         
   9   6   4         58.27         57.00        20.06 o                         
  10   6   4        171.62        169.74        26.49 o                         
  11   6   4        299.73        308.41        35.27 o                         
  12   6   4        459.82        555.06        47.72 o                         
  13   6   4         32.64         37.98        22.99 o                         
   1   7   4       1067.57       1033.38        62.92 o                         
   2   7   4        120.64        142.14        14.45 o                         
   3   7   4         40.22         53.56        12.74 o                         
   4   7   4         69.65         68.71        11.17 o                         
   5   7   4        949.38        993.68        38.35 o                         
   6   7   4        101.54         71.40        18.74 o                         
   7   7   4       1031.61       1097.29        46.48 o                         
   8   7   4        102.58         83.94        18.29 o                         
   9   7   4          2.22         -4.26        18.14 o                         
  10   7   4        560.76        560.39        42.13 o                         
  11   7   4        559.27        508.19        44.88 o                         
  12   7   4         62.30         57.91        23.63 o                         
   0   8   4         83.90         81.24        44.77 o                         
   1   8   4        171.05        163.21        33.98 o                         
   2   8   4       3838.70       3815.59       128.62 o                         
   3   8   4          1.61         13.85         8.77 o                         
   4   8   4       4277.35       4395.48        61.92 o                         
   5   8   4         15.24         35.93        11.38 o                         
   6   8   4        979.64        903.09        39.13 o                         
   7   8   4          0.35        -11.37        13.73 o                         
   8   8   4        487.22        563.57        40.49 o                         
   9   8   4         26.36         19.76        19.23 o                         
  10   8   4       1070.14       1298.70        81.24 o                         
  11   8   4          1.11        -17.53        24.26 o                         
   1   9   4        222.61        135.72        48.52 o                         
   2   9   4          0.38         51.20        34.27 o                         
   3   9   4          5.00         18.50        36.18 o                         
   4   9   4         77.80         58.45        71.38 o                         
   5   9   4        199.95        155.15        53.58 o                         
   6   9   4        127.61        163.36        55.78 o                         
   7   9   4        244.17        351.48        67.37 o                         
   8   9   4          6.49        -18.20        38.53 o                         
   9   9   4         43.72        126.21        69.45 o                         
  10   9   4          2.84          7.68        57.88 o                         
   0  10   4       1162.18       1074.91        99.56 o                         
   1  10   4        364.67        347.35        52.38 o                         
   2  10   4        101.09         67.30        38.99 o                         
   3  10   4         11.24         -3.42        50.76 o                         
   4  10   4        479.26        422.31        90.66 o                         
   5  10   4         12.74         -3.01        45.42 o                         
   6  10   4        816.74        949.42       101.26 o                         
   7  10   4        701.11        683.49        91.85 o                         
   8  10   4        481.72        451.23        81.03 o                         
   1  11   4        480.53        560.18        64.91 o                         
   2  11   4       1664.87       1641.54       264.88 o                         
   3  11   4        568.10        602.21        83.87 o                         
   4  11   4          0.00        -26.36        36.77 o                         
   5  11   4        893.90        941.76       123.61 o                         
   6  11   4        283.79        360.33       152.63 o                         
   1   1   5        208.01        235.21         9.68 o                         
   2   1   5       4631.16       4911.28        43.33 o                         
   3   1   5        963.87        927.97        23.33 o                         
   4   1   5          7.50         18.36         9.77 o                         
   5   1   5       9544.23       9374.00        73.58 o                         
   6   1   5        109.68        123.87        10.33 o                         
   7   1   5       3898.72       3791.30        48.60 o                         
   8   1   5        356.64        359.28        15.66 o                         
   9   1   5       5496.28       5447.87       178.19 o                         
  10   1   5        341.11        321.86        78.76 o                         
  11   1   5       2396.02       2474.35        95.62 o                         
  12   1   5        912.54        933.93        66.13 o                         
  13   1   5       1803.31       1774.65        91.34 o                         
  14   1   5        364.74        414.75        64.89 o                         
  15   1   5        760.16        806.14        70.16 o                         
   1   2   5      12073.89      12153.82        73.22 o                         
   2   2   5        299.33        289.71        16.92 o                         
   3   2   5      10430.70      10441.16        82.48 o                         
   4   2   5         31.38         36.78        12.59 o                         
   5   2   5       2374.42       2376.69        44.06 o                         
   6   2   5       3175.88       3439.66        63.29 o                         
   7   2   5         12.61          4.38        10.51 o                         
   8   2   5       4459.64       4525.85        54.13 o                         
   9   2   5        164.81        180.64        11.07 o                         
  10   2   5       1703.22       1625.58        44.45 o                         
  11   2   5          2.82         29.13        28.78 o                         
  12   2   5          5.18         -3.99        27.50 o                         
  13   2   5          5.34         53.61        33.47 o                         
  14   2   5        275.55        346.92        49.90 o                         
   1   3   5       1657.12       1473.06        31.65 o                         
   2   3   5         12.56         11.46         8.69 o                         
   3   3   5         54.83         46.84        11.12 o                         
   4   3   5       1364.81       1322.89        37.51 o                         
   5   3   5       1041.51        867.19        35.74 o                         
   6   3   5         40.42         60.62        20.04 o                         
   7   3   5       4302.92       4482.36        92.59 o                         
   8   3   5        449.77        497.14        28.77 o                         
   9   3   5         41.31         43.66        20.69 o                         
  10   3   5       1002.15       1003.68        36.96 o                         
  11   3   5        875.06        897.11        43.00 o                         
  12   3   5        124.32         86.55        25.60 o                         
  13   3   5        327.69        329.99        46.32 o                         
  14   3   5        115.74        121.00        35.28 o                         
   0   4   5       4814.87       4673.60        62.02 o                         
   1   4   5         69.71         45.46         9.58 o                         
   2   4   5       1369.09       1349.79        27.75 o                         
   3   4   5        127.17        140.57        13.30 o                         
   4   4   5        269.50        231.78        17.45 o                         
   5   4   5       4039.28       4174.07        73.67 o                         
   6   4   5       9118.98       8994.84       146.64 o                         
   7   4   5          8.42         23.78        21.77 o                         
   8   4   5       4085.19       4169.85       121.52 o                         
   9   4   5        282.14        280.93        21.85 o                         
  10   4   5        568.81        619.80        36.80 o                         
  11   4   5       4559.10       4415.01        97.80 o                         
  12   4   5       4637.29       4576.67       121.06 o                         
  13   4   5          2.93          9.76        25.86 o                         
  14   4   5       2427.12       2403.54       111.22 o                         
   1   5   5          7.94         12.42         9.37 o                         
   2   5   5        543.91        635.25        22.45 o                         
   3   5   5       1956.10       1962.33        41.29 o                         
   4   5   5       1518.25       1583.77        40.50 o                         
   5   5   5        410.76        395.90        35.42 o                         
   6   5   5        342.27        356.68        40.79 o                         
   7   5   5        392.78        378.14        45.74 o                         
   8   5   5        407.62        401.43        32.83 o                         
   9   5   5        395.75        394.62        34.40 o                         
  10   5   5          1.27         33.61        20.85 o                         
  11   5   5          0.97         56.54        19.95 o                         
  12   5   5         35.07        105.26        27.17 o                         
  13   5   5        151.56        183.47        40.79 o                         
   0   6   5        904.41        856.64        26.93 o                         
   1   6   5       1532.21       1542.11        27.53 o                         
   2   6   5       8726.39       8785.01        94.58 o                         
   3   6   5         98.69         89.13        11.81 o                         
   4   6   5       3588.85       3470.02        86.39 o                         
   5   6   5         94.99        110.41        23.46 o                         
   6   6   5       2009.52       2059.67        66.94 o                         
   7   6   5       1452.67       1462.70        54.39 o                         
   8   6   5       1262.50       1241.60        59.07 o                         
   9   6   5        312.30        358.02        33.73 o                         
  10   6   5        773.46        773.95        48.06 o                         
  11   6   5        916.32        873.95        54.49 o                         
  12   6   5        437.40        437.48        42.41 o                         
  13   6   5         22.26         11.72        38.57 o                         
   1   7   5       3697.00       3400.63        99.16 o                         
   2   7   5         11.65         67.90        28.23 o                         
   3   7   5        647.98        654.16        40.62 o                         
   4   7   5        426.90        459.53        23.94 o                         
   5   7   5       3484.64       3489.22        69.74 o                         
   6   7   5        104.08         73.84        15.88 o                         
   7   7   5       1777.28       1685.94        57.66 o                         
   8   7   5          6.64         11.24        18.31 o                         
   9   7   5         46.04         37.44        20.31 o                         
  10   7   5        110.39         98.73        21.69 o                         
  11   7   5        690.38        684.35        48.42 o                         
  12   7   5         29.24         64.23        34.04 o                         
   0   8   5        187.32        190.16        45.15 o                         
   1   8   5       1345.21       1311.25        77.58 o                         
   2   8   5         13.59         74.72        34.27 o                         
   3   8   5        772.42        784.22        31.28 o                         
   4   8   5        251.05        267.41        33.21 o                         
   5   8   5       1458.28       1426.37        42.36 o                         
   6   8   5         19.62         42.32        16.54 o                         
   7   8   5          2.26         -6.37        15.21 o                         
   8   8   5          0.99         -4.42        15.95 o                         
   9   8   5        519.24        544.11        40.75 o                         
  10   8   5         94.49         99.77        41.19 o                         
  11   8   5        211.50        196.60        33.34 o                         
   1   9   5       1462.48       1395.17        85.66 o                         
   2   9   5        655.26        706.57        63.63 o                         
   3   9   5         21.94         17.66        34.41 o                         
   4   9   5         90.55         36.80        41.62 o                         
   5   9   5        693.51        687.73        78.01 o                         
   6   9   5         72.99         56.07        45.07 o                         
   7   9   5       2371.62       2279.12       146.69 o                         
   8   9   5         60.61         58.72        61.26 o                         
   9   9   5       1780.52       2372.54       223.87 o                         
   0  10   5        159.60        175.69        71.52 o                         
   1  10   5        314.68        309.36        50.90 o                         
   2  10   5        225.74        310.85        47.61 o                         
   3  10   5          0.23         -6.02        83.91 o                         
   4  10   5         81.12         73.68        45.35 o                         
   5  10   5        481.45        519.58        76.30 o                         
   6  10   5         85.40         28.11        48.81 o                         
   7  10   5         21.06         91.87        51.84 o                         
   8  10   5        255.27        292.55        68.46 o                         
   1  11   5        659.91        726.97        73.42 o                         
   2  11   5         17.73         48.85        49.37 o                         
   3  11   5          4.24          7.73        42.85 o                         
   4  11   5          0.03         51.62        47.52 o                         
   5  11   5        295.37        339.68        84.86 o                         
   0   0   6        442.95        484.15        30.84 o                         
   1   0   6       1366.64       1123.62        26.06 o                         
   2   0   6        159.19        188.47        12.48 o                         
   3   0   6       2827.93       2858.49        62.14 o                         
   4   0   6      10868.43      10112.36       115.76 o                         
   5   0   6       4513.30       4569.85        85.71 o                         
   6   0   6       1954.68       2077.65        49.22 o                         
   7   0   6        661.37        652.05        54.68 o                         
   8   0   6       2897.14       2576.51       166.44 o                         
   9   0   6         13.82          5.65        42.16 o                         
  10   0   6        923.58        946.17       119.45 o                         
  11   0   6       2468.79       2466.89       138.13 o                         
  12   0   6       5111.40       5156.08       207.26 o                         
  13   0   6          0.33        -14.02        41.55 o                         
  14   0   6       2965.64       2966.50       175.72 o                         
   1   1   6      17958.97      17911.75        76.50 o                         
   2   1   6       5424.44       5368.97        39.76 o                         
   3   1   6       1059.04       1087.83        21.98 o                         
   4   1   6       1589.09       1550.56        32.55 o                         
   5   1   6        474.86        582.44        20.72 o                         
   6   1   6        474.86        574.45        19.16 o                         
   7   1   6       7827.15       7789.03        70.71 o                         
   8   1   6        694.78        653.11        29.35 o                         
   9   1   6        311.23        368.30        27.19 o                         
  10   1   6       1036.09        987.39       190.23 o                         
  11   1   6          2.70         65.94        27.21 o                         
  12   1   6        567.35        656.89        57.91 o                         
  13   1   6        603.85        645.09        60.75 o                         
  14   1   6         41.78         69.43        32.45 o                         
   1   2   6      31231.37      31620.23       141.98 o                         
   2   2   6       4482.53       4257.66        46.90 o                         
   3   2   6         35.28         50.55         8.40 o                         
   4   2   6        122.65        116.86        14.39 o                         
   5   2   6       1823.46       1948.81        41.95 o                         
   6   2   6       9255.46       9270.37       106.44 o                         
   7   2   6        832.94        896.78        35.09 o                         
   8   2   6       1672.39       1513.86        39.37 o                         
   9   2   6         52.20         52.27        10.64 o                         
  10   2   6          7.43         17.32         9.45 o                         
  11   2   6        417.30        441.77        44.81 o                         
  12   2   6         56.83         91.48        27.00 o                         
  13   2   6        123.00         30.07        33.29 o                         
  14   2   6        489.79        488.91        53.31 o                         
   1   3   6      24368.32      25163.13       132.99 o                         
   2   3   6       8619.55       8807.46        77.04 o                         
   3   3   6      25392.42      25273.79       138.46 o                         
   4   3   6       2650.22       2851.55        50.45 o                         
   5   3   6       2355.28       2195.42        48.60 o                         
   6   3   6        715.03        750.50        47.72 o                         
   7   3   6       2123.56       2140.50        57.32 o                         
   8   3   6        269.02        276.03        23.53 o                         
   9   3   6       4400.95       4369.69        83.36 o                         
  10   3   6        929.73        891.93        40.10 o                         
  11   3   6        617.91        633.10        46.15 o                         
  12   3   6       1359.06       1308.47        66.75 o                         
  13   3   6        424.20        405.93        47.65 o                         
  14   3   6          1.42         83.09        39.53 o                         
   0   4   6       6768.23       6548.24        77.45 o                         
   1   4   6       2477.65       2467.27        45.23 o                         
   2   4   6       3805.18       3875.58        51.40 o                         
   3   4   6       3877.00       4186.28        59.35 o                         
   4   4   6        271.60        435.17        22.33 o                         
   5   4   6       1331.84       1316.87        39.08 o                         
   6   4   6        592.81        634.04        39.69 o                         
   7   4   6          0.01         12.63        24.06 o                         
   8   4   6        616.06        687.52        62.54 o                         
   9   4   6         69.75         69.93        16.36 o                         
  10   4   6         51.85         86.75        26.57 o                         
  11   4   6         19.97         56.95        23.62 o                         
  12   4   6         33.05         85.75        30.30 o                         
  13   4   6        459.58        457.03        43.32 o                         
  14   4   6          4.58         43.89        31.87 o                         
   1   5   6      11096.19      11348.18       105.02 o                         
   2   5   6         89.72         96.94        24.55 o                         
   3   5   6         23.66         18.30         8.63 o                         
   4   5   6        513.07        564.19        25.71 o                         
   5   5   6       2838.59       2719.54        57.51 o                         
   6   5   6        231.21        270.41        27.39 o                         
   7   5   6       8858.30       8945.17       203.22 o                         
   8   5   6          0.12        -19.81        24.22 o                         
   9   5   6        286.13        241.37        38.09 o                         
  10   5   6         19.75         26.74        21.11 o                         
  11   5   6       2223.84       2122.47        83.90 o                         
  12   5   6         22.48          7.78        27.29 o                         
  13   5   6       1658.57       1902.35       121.57 o                         
   0   6   6       1143.49       1216.07        38.24 o                         
   1   6   6        107.93        100.13        12.13 o                         
   2   6   6       1632.58       1576.64        45.04 o                         
   3   6   6        318.15        346.06        20.71 o                         
   4   6   6        858.70        846.48        33.71 o                         
   5   6   6         33.97         35.44        32.73 o                         
   6   6   6         42.71         35.77        22.49 o                         
   7   6   6          0.01          2.56        26.64 o                         
   8   6   6        219.29        217.72        24.48 o                         
   9   6   6          9.99         39.37        21.49 o                         
  10   6   6        148.62        240.84        31.01 o                         
  11   6   6          1.96         -1.34        21.11 o                         
  12   6   6         14.97         48.81        24.37 o                         
   1   7   6        221.10        251.10        19.43 o                         
   2   7   6        209.10        216.28        17.44 o                         
   3   7   6       2787.18       2615.05       180.45 o                         
   4   7   6        464.52        445.17        34.09 o                         
   5   7   6       1003.24        979.45        52.67 o                         
   6   7   6        475.55        430.63        28.88 o                         
   7   7   6        354.66        286.43        27.22 o                         
   8   7   6         49.14         18.77        23.77 o                         
   9   7   6        337.33        261.87        28.88 o                         
  10   7   6         14.28         11.33        19.22 o                         
  11   7   6        204.34        216.38        27.94 o                         
  12   7   6         70.04         49.44        21.99 o                         
   0   8   6        978.55        855.65        93.13 o                         
   1   8   6         24.46         29.43        31.26 o                         
   2   8   6       5184.19       5107.38        88.56 o                         
   3   8   6        257.96        278.62        20.92 o                         
   4   8   6        107.71        116.31        21.04 o                         
   5   8   6         99.41         63.01        14.20 o                         
   6   8   6       2096.20       2335.69        63.27 o                         
   7   8   6         54.85         44.53        17.17 o                         
   8   8   6       2036.47       1992.56        82.19 o                         
   9   8   6         52.72         42.27        21.59 o                         
  10   8   6         35.03         29.74        24.53 o                         
  11   8   6         95.68        106.48        27.67 o                         
   1   9   6         66.18         78.67        31.95 o                         
   2   9   6        103.63         95.60        31.66 o                         
   3   9   6         40.91         30.32        47.81 o                         
   4   9   6        430.32        644.21       270.05 o                         
   5   9   6         18.88         57.53        92.65 o                         
   6   9   6        148.57        150.78        46.66 o                         
   7   9   6        699.72        625.96       117.50 o                         
   8   9   6        390.25        290.38        95.59 o                         
   9   9   6        101.58        153.91        77.27 o                         
   0  10   6       2008.90       2018.54       185.85 o                         
   1  10   6       1294.15       1276.69        89.05 o                         
   2  10   6        822.82        785.59        71.15 o                         
   3  10   6         37.98        116.63        49.27 o                         
   4  10   6        416.92        424.27        70.00 o                         
   5  10   6        406.52        452.77        72.70 o                         
   6  10   6        686.83        800.00        94.05 o                         
   7  10   6          7.81         74.25        46.26 o                         
   8  10   6        433.17        518.68        82.93 o                         
   1  11   6        826.05        853.35        81.91 o                         
   2  11   6        589.26        564.37        84.84 o                         
   3  11   6        830.74        992.66       106.86 o                         
   4  11   6        179.59        239.29        66.08 o                         
   5  11   6       1782.14       1930.44       190.80 o                         
   1   1   7       3768.00       3611.69        37.81 o                         
   2   1   7         53.81         91.20         8.22 o                         
   3   1   7       3554.94       3510.07        34.60 o                         
   4   1   7        102.71        124.88        13.25 o                         
   5   1   7       6625.89       6539.51        77.08 o                         
   6   1   7       2610.76       2850.57        46.71 o                         
   7   1   7       2066.14       1845.63        35.91 o                         
   8   1   7         38.16         40.30        19.91 o                         
   9   1   7        991.12        924.90        58.93 o                         
  10   1   7        132.00         62.99        35.71 o                         
  11   1   7        597.75        551.77        72.20 o                         
  12   1   7         79.02        154.13        35.16 o                         
  13   1   7       3075.69       2709.68       114.04 o                         
  14   1   7         90.15        174.57        38.39 o                         
   0   2   7      80037.23      82150.79      1241.23 o                         
   1   2   7       2125.39       2327.68        38.83 o                         
   2   2   7          7.46         32.64         8.03 o                         
   3   2   7       1148.63       1171.30        24.50 o                         
   4   2   7       3749.51       4107.50        47.17 o                         
   5   2   7       2207.97       2317.95        46.75 o                         
   6   2   7       9034.92       8809.37       108.39 o                         
   7   2   7        323.84        323.60        23.26 o                         
   8   2   7       2006.97       2076.80        54.81 o                         
   9   2   7         71.44         76.87        11.72 o                         
  10   2   7       2876.29       2937.62        52.74 o                         
  11   2   7        167.07        161.76        49.21 o                         
  12   2   7        176.63        186.95        37.95 o                         
  13   2   7         19.72         -5.19        27.13 o                         
  14   2   7        304.61        492.02        56.60 o                         
   1   3   7       4116.42       4211.92        56.91 o                         
   2   3   7       8710.65       9034.85        75.70 o                         
   3   3   7       6424.35       6120.15        90.32 o                         
   4   3   7        319.41        324.23        18.11 o                         
   5   3   7         47.31         60.40        13.28 o                         
   6   3   7          0.02        -12.52        14.32 o                         
   7   3   7       1131.74       1100.01        43.14 o                         
   8   3   7        580.28        464.49        29.40 o                         
   9   3   7        659.30        570.25        25.50 o                         
  10   3   7        132.29        130.91        19.46 o                         
  11   3   7       1253.48       1190.62        61.54 o                         
  12   3   7          4.91         17.64        23.18 o                         
  13   3   7        279.72        217.86        42.84 o                         
  14   3   7          1.47        -29.80        31.44 o                         
   0   4   7        414.44        318.04        24.25 o                         
   1   4   7        388.16        394.98        20.38 o                         
   2   4   7       4719.91       4461.13        57.05 o                         
   3   4   7       4321.46       4666.54        64.68 o                         
   4   4   7      10149.69       9751.82        98.76 o                         
   5   4   7        306.06        249.76        19.13 o                         
   6   4   7       3806.78       3814.10        81.06 o                         
   7   4   7        275.30        301.23        28.11 o                         
   8   4   7       1899.42       1810.82        70.93 o                         
   9   4   7        561.12        525.17        33.25 o                         
  10   4   7       4647.26       4695.11       146.17 o                         
  11   4   7       1126.03       1119.73        59.59 o                         
  12   4   7       3815.79       3827.95       112.59 o                         
  13   4   7        225.49        233.52        35.65 o                         
  14   4   7       1077.32       1055.75        75.84 o                         
   1   5   7        314.25        416.22        23.98 o                         
   2   5   7      12371.06      13341.14       145.61 o                         
   3   5   7        127.67        101.01        21.50 o                         
   4   5   7         21.25         16.61        10.11 o                         
   5   5   7         97.30         92.26        15.98 o                         
   6   5   7        112.79        107.30        26.03 o                         
   7   5   7          2.92         24.63        14.82 o                         
   8   5   7        921.04        837.88        58.95 o                         
   9   5   7         42.33          0.10        24.35 o                         
  10   5   7        146.71        154.40        27.61 o                         
  11   5   7          0.84         53.97        25.08 o                         
  12   5   7         72.72         83.85        25.70 o                         
  13   5   7        531.36        464.00        45.56 o                         
   0   6   7       5881.68       5715.20        85.29 o                         
   1   6   7        696.96        659.66        22.47 o                         
   2   6   7         12.39         21.44        11.37 o                         
   3   6   7         43.47         28.82        12.27 o                         
   4   6   7       1857.03       1781.86        49.07 o                         
   5   6   7        381.79        385.55        26.28 o                         
   6   6   7       7261.34       7251.12       149.33 o                         
   7   6   7        276.06        292.86        36.28 o                         
   8   6   7        704.10        674.49        48.14 o                         
   9   6   7        943.43        952.26        47.56 o                         
  10   6   7        810.10        838.96        50.78 o                         
  11   6   7         12.30         -0.41        26.70 o                         
  12   6   7        231.29        287.14        35.75 o                         
   1   7   7       1512.65       1431.61        30.75 o                         
   2   7   7       1861.39       1854.82        48.31 o                         
   3   7   7       2156.05       2216.17        63.03 o                         
   4   7   7        142.74        151.58        20.38 o                         
   5   7   7       3508.14       3576.26       126.53 o                         
   6   7   7         31.01         37.69        18.55 o                         
   7   7   7        381.03        380.89        30.48 o                         
   8   7   7        203.23        162.72        23.72 o                         
   9   7   7        352.95        409.68        32.91 o                         
  10   7   7         50.00         85.14        21.95 o                         
  11   7   7        686.84        763.68        54.08 o                         
  12   7   7          3.35         25.54        26.29 o                         
   0   8   7          0.49          6.39        32.62 o                         
   1   8   7        219.59        225.68        34.18 o                         
   2   8   7        438.65        454.49        40.80 o                         
   3   8   7         12.19        -13.25        45.97 o                         
   4   8   7        131.23        151.66        28.89 o                         
   5   8   7        329.33        347.39        24.58 o                         
   6   8   7         15.88         22.33        14.36 o                         
   7   8   7         41.28         47.60        15.92 o                         
   8   8   7         67.99         96.43        23.35 o                         
   9   8   7         36.55        -24.11        24.11 o                         
  10   8   7         49.84         74.37        29.15 o                         
   1   9   7       1214.71       1232.26        80.55 o                         
   2   9   7        510.47        527.49        56.44 o                         
   3   9   7          7.74         25.05        41.38 o                         
   4   9   7          1.82        -36.62        36.62 o                         
   5   9   7        947.00        933.65        94.19 o                         
   6   9   7        276.94        214.46        55.15 o                         
   7   9   7       1094.75       1255.11       154.60 o                         
   8   9   7       1175.79       1174.79       153.34 o                         
   9   9   7        553.02        406.56       104.30 o                         
   0  10   7         36.32         13.31        62.17 o                         
   1  10   7         22.66         54.91        30.43 o                         
   2  10   7       1407.54       1407.30        92.57 o                         
   3  10   7        282.61        277.16        62.76 o                         
   4  10   7        522.67        554.47        79.50 o                         
   5  10   7        173.08        139.34        50.86 o                         
   6  10   7        233.22         79.30        47.38 o                         
   7  10   7         63.94        100.92        47.30 o                         
   1  11   7        778.84        929.61        98.98 o                         
   2  11   7         34.18        119.47        46.87 o                         
   3  11   7       1148.01       1347.60       183.68 o                         
   4  11   7         69.35         83.36        48.09 o                         
   5  11   7        427.92        472.86        81.78 o                         
   0   0   8       5738.93       4982.40       105.31 o                         
   1   0   8        331.01        366.28        21.09 o                         
   2   0   8         15.37         39.61        11.80 o                         
   3   0   8       3493.79       3741.50        58.17 o                         
   4   0   8       1538.55       1615.25        33.71 o                         
   5   0   8         17.90         -7.41        11.04 o                         
   6   0   8      22524.74      21459.24       413.36 o                         
   7   0   8        777.44        791.82        38.79 o                         
   8   0   8      12898.42      13259.50       378.23 o                         
   9   0   8       1000.82       1056.36       117.05 o                         
  10   0   8         17.06         18.91        40.23 o                         
  11   0   8        265.08        304.90        79.10 o                         
  12   0   8       5003.44       4565.02       280.52 o                         
  13   0   8        140.86        122.47        53.75 o                         
  14   0   8       1440.24       1633.85       235.17 o                         
   1   1   8       3193.92       3213.13        35.72 o                         
   2   1   8       4564.03       4612.88        38.83 o                         
   3   1   8       4271.34       4134.13        46.49 o                         
   4   1   8       1593.31       1522.73        27.95 o                         
   5   1   8        356.08        513.52        19.98 o                         
   6   1   8       1729.54       1877.61        53.47 o                         
   7   1   8       1031.44        949.03        25.20 o                         
   8   1   8          4.24          5.88        13.04 o                         
   9   1   8       3471.23       3642.06        74.57 o                         
  10   1   8       1459.16       1346.88       130.59 o                         
  11   1   8          2.21         28.58        70.50 o                         
  12   1   8        368.53        293.46       124.05 o                         
  13   1   8        511.50        449.41        52.68 o                         
  14   1   8          4.12         -4.43        30.07 o                         
   0   2   8       2054.66       2078.51        59.41 o                         
   1   2   8       7598.94       7549.20        72.36 o                         
   2   2   8       2689.65       2635.85        33.56 o                         
   3   2   8       1733.86       1863.73        36.49 o                         
   4   2   8       7711.62       7154.87        61.39 o                         
   5   2   8       5085.63       5419.67        79.01 o                         
   6   2   8          5.82          9.23         8.65 o                         
   7   2   8        248.84        227.67        20.84 o                         
   8   2   8        553.27        501.06        29.21 o                         
   9   2   8          0.24          3.78         9.02 o                         
  10   2   8        894.85        904.78        30.52 o                         
  11   2   8       1233.86       1217.28       100.72 o                         
  12   2   8        776.78        810.10        63.14 o                         
  13   2   8          0.23         33.24        35.53 o                         
  14   2   8        640.87        591.44        59.35 o                         
   1   3   8      40724.94      40855.69       265.76 o                         
   2   3   8       3841.57       3952.15        51.86 o                         
   3   3   8        867.52        862.94        30.72 o                         
   4   3   8        179.11        202.19        13.28 o                         
   5   3   8       8338.84       8211.74        85.12 o                         
   6   3   8         99.39        127.19        19.30 o                         
   7   3   8       8975.35       8888.83       196.45 o                         
   8   3   8       1017.35       1075.75        44.58 o                         
   9   3   8       4885.11       4658.71        92.08 o                         
  10   3   8        781.37        731.30        36.87 o                         
  11   3   8        822.93        777.67        75.32 o                         
  12   3   8          4.24         14.04        23.45 o                         
  13   3   8       1446.22       1438.21        84.71 o                         
  14   3   8        108.43        152.46        41.66 o                         
   0   4   8       8728.98       9167.81       125.08 o                         
   1   4   8        559.68        554.88        29.31 o                         
   2   4   8        870.59       1006.87        44.63 o                         
   3   4   8        595.25        632.48        28.73 o                         
   4   4   8        605.98        684.29        27.80 o                         
   5   4   8       1450.44       1456.25        46.24 o                         
   6   4   8        577.56        576.13        32.45 o                         
   7   4   8          1.02          8.18        16.17 o                         
   8   4   8       2814.86       2872.94        83.83 o                         
   9   4   8        100.22        137.43        24.78 o                         
  10   4   8         58.66         48.46        29.63 o                         
  11   4   8         36.12        113.97        31.26 o                         
  12   4   8          2.69         46.28        24.29 o                         
  13   4   8         14.76         29.19        34.92 o                         
   1   5   8        991.85       1089.29        39.76 o                         
   2   5   8        130.61        116.03        15.31 o                         
   3   5   8       4548.49       4571.00        68.29 o                         
   4   5   8        233.25        229.19        18.47 o                         
   5   5   8        831.23        813.26        41.57 o                         
   6   5   8        843.14        862.77        39.81 o                         
   7   5   8       4210.21       4005.71        87.86 o                         
   8   5   8        439.26        524.09        41.61 o                         
   9   5   8       1228.38       1250.30        82.42 o                         
  10   5   8          3.02         30.63        38.00 o                         
  11   5   8       3005.46       3192.70       100.65 o                         
  12   5   8         25.47         49.70        25.88 o                         
  13   5   8       1091.39       1127.53        68.18 o                         
   0   6   8       1031.37        932.44        40.03 o                         
   1   6   8        422.95        411.69        19.38 o                         
   2   6   8        720.44        730.54        34.29 o                         
   3   6   8        618.80        630.41        33.56 o                         
   4   6   8        241.73        227.87        20.50 o                         
   5   6   8         32.33         41.40        19.90 o                         
   6   6   8       1203.32       1273.95        66.12 o                         
   7   6   8          1.13         -1.07        22.69 o                         
   8   6   8         24.41         67.28        22.92 o                         
   9   6   8         98.57         88.92        31.12 o                         
  10   6   8         52.16         87.22        23.25 o                         
  11   6   8         26.50         55.17        22.21 o                         
  12   6   8        334.43        392.75        39.78 o                         
   1   7   8        883.42        814.36        25.78 o                         
   2   7   8        197.12        194.04        18.18 o                         
   3   7   8         18.37         38.58        20.50 o                         
   4   7   8       1360.95       1261.73        58.00 o                         
   5   7   8        261.75        238.00        25.38 o                         
   6   7   8        345.40        325.63        36.65 o                         
   7   7   8       4467.18       4707.48       131.23 o                         
   8   7   8         74.96         80.72        19.98 o                         
   9   7   8        477.34        475.80        35.81 o                         
  10   7   8          1.66         35.46        19.61 o                         
  11   7   8        432.82        408.42        37.39 o                         
   0   8   8        260.31        287.06        26.25 o                         
   1   8   8         48.42         57.44        15.15 o                         
   2   8   8       2290.31       2153.12        55.84 o                         
   3   8   8        943.40       1011.31        68.96 o                         
   4   8   8         46.11         55.70        75.22 o                         
   5   8   8         10.54         -2.81        17.15 o                         
   6   8   8        924.67        885.10        41.98 o                         
   7   8   8         57.98         62.34        17.40 o                         
   8   8   8       4731.85       4691.91       105.98 o                         
   9   8   8         79.93         48.99        24.82 o                         
  10   8   8        468.34        628.03        53.81 o                         
   1   9   8         81.20        173.98        39.40 o                         
   2   9   8        186.09        196.38        40.59 o                         
   3   9   8        196.83        234.77        55.49 o                         
   4   9   8         68.33         28.54        85.00 o                         
   5   9   8         68.07        106.88        47.28 o                         
   6   9   8          0.34         -0.67        34.05 o                         
   7   9   8       1149.85       1179.22       152.82 o                         
   8   9   8          2.49        -41.29        61.97 o                         
   9   9   8         51.71          6.56        33.91 o                         
   0  10   8       3037.16       2830.63       218.30 o                         
   1  10   8        417.11        434.49        85.78 o                         
   2  10   8        651.90        852.85        73.31 o                         
   3  10   8        152.14        200.44       102.64 o                         
   4  10   8        414.62        578.05        79.45 o                         
   5  10   8         97.70        144.41        55.33 o                         
   6  10   8        684.32        818.06        94.26 o                         
   7  10   8          0.04         -7.44        42.20 o                         
   1  11   8        815.34        951.58       100.97 o                         
   2  11   8          6.94         78.74        45.82 o                         
   3  11   8        247.86        189.81        54.78 o                         
   4  11   8         14.38        126.69        61.32 o                         
   5  11   8        340.32        608.58        90.97 o                         
   1   1   9        647.51        580.84        17.20 o                         
   2   1   9         38.05         24.37         8.20 o                         
   3   1   9       2883.18       2844.72        35.10 o                         
   4   1   9       2624.38       2863.45        37.90 o                         
   5   1   9      10555.65      10424.31        90.22 o                         
   6   1   9         25.25         16.00        13.98 o                         
   7   1   9        720.86        516.71        32.31 o                         
   8   1   9        350.30        293.63        30.85 o                         
   9   1   9       2702.46       2739.12        69.70 o                         
  10   1   9        216.26        209.45        26.32 o                         
  11   1   9        124.26         98.56        41.35 o                         
  12   1   9          2.85         27.15        39.01 o                         
  13   1   9       1876.81       1917.42        96.61 o                         
  14   1   9         43.47         79.87        32.81 o                         
   0   2   9      18740.21      19687.54       210.19 o                         
   1   2   9          7.14          7.22         9.18 o                         
   2   2   9       1247.15       1114.45        21.82 o                         
   3   2   9         97.02        116.78        11.06 o                         
   4   2   9       8418.44       8720.29        81.85 o                         
   5   2   9       4363.35       4863.40        54.04 o                         
   6   2   9       8231.77       8738.67        79.94 o                         
   7   2   9       1579.65       1653.84        52.45 o                         
   8   2   9        641.96        640.86        30.75 o                         
   9   2   9        332.72        357.67        20.71 o                         
  10   2   9       2142.83       2104.56        63.50 o                         
  11   2   9        103.34        100.11        41.86 o                         
  12   2   9       1119.44       1237.48       108.32 o                         
  13   2   9          1.53         83.44        33.01 o                         
  14   2   9        708.23        741.45        67.54 o                         
   1   3   9       2410.61       2463.07        50.31 o                         
   2   3   9        500.61        607.38        21.72 o                         
   3   3   9       1220.31       1305.21        34.32 o                         
   4   3   9       1574.56       1755.90        34.79 o                         
   5   3   9         91.98        120.36        13.48 o                         
   6   3   9        644.99        627.23        26.04 o                         
   7   3   9       1553.58       1676.90        70.02 o                         
   8   3   9       2045.34       1843.77        59.26 o                         
   9   3   9          4.58         44.28        17.14 o                         
  10   3   9        155.75        150.05        20.33 o                         
  11   3   9        463.39        537.29        55.29 o                         
  12   3   9        239.94        378.17       153.52 o                         
  13   3   9        220.10        398.59        51.43 o                         
  14   3   9          7.29         61.88        38.68 o                         
   0   4   9      59697.68      60389.03       387.06 o                         
   1   4   9       6601.27       7094.11        91.17 o                         
   2   4   9      12433.30      12350.50       119.10 o                         
   3   4   9       3156.00       3351.31        57.69 o                         
   4   4   9       2190.48       2198.37        53.22 o                         
   5   4   9         78.81         93.58        16.09 o                         
   6   4   9       7927.51       7768.43       109.59 o                         
   7   4   9        240.50        242.77        34.26 o                         
   8   4   9       1403.55       1530.60        61.99 o                         
   9   4   9        681.54        679.34        58.96 o                         
  10   4   9       1294.06       1266.16        79.64 o                         
  11   4   9         62.76         93.24        40.09 o                         
  12   4   9       1193.24       1187.71        66.12 o                         
  13   4   9         72.89         80.50        29.72 o                         
   1   5   9       1268.62       1301.90        45.05 o                         
   2   5   9        599.38        553.91        44.40 o                         
   3   5   9       4186.16       4058.09        66.36 o                         
   4   5   9       1026.82        939.86        37.67 o                         
   5   5   9        353.56        337.55        28.13 o                         
   6   5   9        378.04        395.05        36.16 o                         
   7   5   9       2829.24       2672.67        72.30 o                         
   8   5   9         23.02         51.94        22.80 o                         
   9   5   9        206.64        260.65        34.69 o                         
  10   5   9         74.58         74.35        29.98 o                         
  11   5   9          2.16         70.77        25.26 o                         
  12   5   9          6.77        -16.47        23.90 o                         
  13   5   9        227.94        340.09        59.82 o                         
   0   6   9        115.33        100.49        17.13 o                         
   1   6   9        777.94        745.07        26.58 o                         
   2   6   9       1309.71       1255.35        46.70 o                         
   3   6   9        293.33        291.86        25.37 o                         
   4   6   9       5576.38       5484.79        90.56 o                         
   5   6   9        655.73        645.07        46.40 o                         
   6   6   9        306.11        329.02        39.08 o                         
   7   6   9       1204.38       1159.34        60.59 o                         
   8   6   9         85.61         95.85        27.94 o                         
   9   6   9        413.40        402.87        41.07 o                         
  10   6   9       1921.20       2016.87        78.99 o                         
  11   6   9        253.46        211.84        27.87 o                         
  12   6   9         43.92         50.93        24.16 o                         
   1   7   9       4348.69       4192.70        60.36 o                         
   2   7   9        745.91        742.83        34.01 o                         
   3   7   9         10.85          1.51        27.10 o                         
   4   7   9        728.75        694.10        44.08 o                         
   5   7   9        730.07        776.21        51.00 o                         
   6   7   9       2489.08       2359.93        90.19 o                         
   7   7   9       2800.53       3120.65       109.06 o                         
   8   7   9          9.91         -2.11        21.55 o                         
   9   7   9        639.33        606.04        39.12 o                         
  10   7   9         43.66         42.36        20.62 o                         
  11   7   9        462.68        514.85        42.07 o                         
   0   8   9       2919.00       2889.60        87.54 o                         
   1   8   9         65.21         97.24        15.08 o                         
   2   8   9        204.12        224.20        23.31 o                         
   3   8   9         75.67         71.73        17.81 o                         
   4   8   9          3.50         21.62        45.27 o                         
   5   8   9        216.48        224.79        70.22 o                         
   6   8   9        328.34        341.21        38.68 o                         
   7   8   9        660.42        625.17        43.35 o                         
   8   8   9        564.58        605.50        38.88 o                         
   9   8   9        189.82        261.61        37.57 o                         
  10   8   9         25.65         82.24        28.87 o                         
   1   9   9       2409.65       2477.53       176.63 o                         
   2   9   9        443.14        445.07        54.57 o                         
   3   9   9        517.05        738.98        84.48 o                         
   4   9   9         17.20         32.09        50.49 o                         
   5   9   9        765.78        735.97        87.16 o                         
   6   9   9         23.75        -19.24        50.05 o                         
   7   9   9       1171.45       1054.27       147.74 o                         
   8   9   9         62.60         41.66        62.06 o                         
   9   9   9         60.92        120.54        53.65 o                         
   0  10   9        340.30        832.76       127.25 o                         
   1  10   9        247.36        346.79        85.16 o                         
   2  10   9        608.30        645.32        67.89 o                         
   3  10   9         60.24         10.75        36.23 o                         
   4  10   9        427.55        471.01        78.28 o                         
   5  10   9         39.61         39.30        41.54 o                         
   6  10   9        771.33        854.12        99.40 o                         
   7  10   9        130.25        152.35        57.98 o                         
   1  11   9        887.36        845.45        91.89 o                         
   2  11   9         83.84        109.27        92.52 o                         
   3  11   9        532.31        587.83       103.39 o                         
   4  11   9        196.98        232.31        63.56 o                         
   0   0  10         23.63         68.50        35.07 o                         
   1   0  10       7852.65       8207.96        95.45 o                         
   2   0  10      15041.93      15112.50        92.45 o                         
   3   0  10        104.02         79.37        13.28 o                         
   4   0  10       7572.92       7356.70        99.79 o                         
   5   0  10         84.49         36.83         8.29 o                         
   6   0  10        394.98        350.58        30.65 o                         
   7   0  10       6395.80       6238.59       118.52 o                         
   8   0  10       6301.63       6142.46       116.86 o                         
   9   0  10       1974.82       1972.06       164.37 o                         
  10   0  10        781.31        827.61       115.04 o                         
  11   0  10        163.09        106.64        65.67 o                         
  12   0  10        965.39       1085.31       140.78 o                         
  13   0  10        114.23         52.71        65.69 o                         
  14   0  10         46.29         76.49        52.66 o                         
   1   1  10        142.36        156.18        11.62 o                         
   2   1  10        280.90        243.25        11.38 o                         
   3   1  10        887.96       1041.58        24.71 o                         
   4   1  10        233.31        182.76        11.23 o                         
   5   1  10       2044.46       1991.44        35.67 o                         
   6   1  10         14.99        -14.63        14.63 o                         
   7   1  10       1946.45       1897.80        60.94 o                         
   8   1  10         33.21         26.72        15.09 o                         
   9   1  10       2719.31       2625.36        71.89 o                         
  10   1  10         23.20         26.73        12.57 o                         
  11   1  10        228.01        121.87        47.41 o                         
  12   1  10          5.66         26.80        38.43 o                         
  13   1  10        161.98        228.30        64.31 o                         
  14   1  10         21.95        158.87        41.07 o                         
   0   2  10       1718.35       1393.04       141.46 o                         
   1   2  10       9746.80       9988.83        91.30 o                         
   2   2  10       1999.83       1992.97        33.34 o                         
   3   2  10        428.26        379.04        17.73 o                         
   4   2  10          6.29         29.89         9.68 o                         
   5   2  10         14.08         58.08        12.00 o                         
   6   2  10       3832.73       3716.41        51.32 o                         
   7   2  10        654.60        543.27        32.20 o                         
   8   2  10        168.57        187.28        16.88 o                         
   9   2  10        162.50        173.02        16.87 o                         
  10   2  10        423.67        491.19        39.33 o                         
  11   2  10       1175.43       1133.41       101.78 o                         
  12   2  10       4953.55       4813.13       207.11 o                         
  13   2  10          0.01         10.98        38.94 o                         
  14   2  10       1014.84       1162.60       108.41 o                         
   1   3  10       6774.91       6830.62        86.24 o                         
   2   3  10       2067.64       2264.73        40.72 o                         
   3   3  10       9950.86       9520.17        90.91 o                         
   4   3  10        154.35        185.84        15.96 o                         
   5   3  10       5182.29       5089.22        67.06 o                         
   6   3  10        545.99        545.73        24.32 o                         
   7   3  10       2570.79       2385.25        43.12 o                         
   8   3  10       1791.13       1706.16        36.89 o                         
   9   3  10       4094.13       4055.37        90.89 o                         
  10   3  10        393.42        375.44        30.26 o                         
  11   3  10       1828.51       1866.58       116.37 o                         
  12   3  10         10.46          8.64        37.79 o                         
  13   3  10       1685.52       1702.52        93.24 o                         
  14   3  10        177.39        240.85        45.04 o                         
   0   4  10      10728.49      10740.44       200.55 o                         
   1   4  10       3656.74       3313.81        78.62 o                         
   2   4  10      10010.36      10462.83       112.12 o                         
   3   4  10       3273.66       3264.23        55.06 o                         
   4   4  10       2332.52       2362.20        56.08 o                         
   5   4  10       2416.91       2336.46        57.90 o                         
   6   4  10        655.07        690.60        34.33 o                         
   7   4  10          4.80         -1.73        13.42 o                         
   8   4  10        828.72        804.54        50.82 o                         
   9   4  10       1287.83       1280.56        77.79 o                         
  10   4  10        182.74        199.77        40.51 o                         
  11   4  10        287.98        307.40        70.81 o                         
  12   4  10         30.77         54.23        33.48 o                         
  13   4  10         31.70         64.73        25.65 o                         
   1   5  10       7067.63       6493.86       112.94 o                         
   2   5  10        186.33        142.87        20.13 o                         
   3   5  10       1314.22       1306.15        63.32 o                         
   4   5  10       1529.86       1485.93        49.11 o                         
   5   5  10       7028.13       7039.46       128.05 o                         
   6   5  10       2040.96       2276.63        64.11 o                         
   7   5  10       4484.01       4494.91       113.12 o                         
   8   5  10          0.02         25.44        23.92 o                         
   9   5  10         34.21         65.66        37.57 o                         
  10   5  10         41.98        -12.26        24.19 o                         
  11   5  10       1726.14       1695.72        83.79 o                         
  12   5  10         92.49         51.74        31.15 o                         
  13   5  10       1054.26       1223.61        97.27 o                         
   0   6  10        290.03        244.68        24.71 o                         
   1   6  10        270.44        281.71        18.53 o                         
   2   6  10        466.13        446.11        46.35 o                         
   3   6  10        244.23        260.26        24.68 o                         
   4   6  10       3166.16       3095.77        70.33 o                         
   5   6  10        569.55        489.82        42.58 o                         
   6   6  10        190.01        194.98        29.92 o                         
   7   6  10        256.05        282.57        34.84 o                         
   8   6  10          3.61        -21.32        21.32 o                         
   9   6  10          9.24         30.28        22.56 o                         
  10   6  10        327.97        392.40        45.26 o                         
  11   6  10         99.29        142.79        25.13 o                         
  12   6  10        558.03        528.98        42.20 o                         
   1   7  10          3.99         19.55        10.05 o                         
   2   7  10         61.03         77.71        13.75 o                         
   3   7  10          4.06          1.37        11.62 o                         
   4   7  10        346.20        283.39        32.00 o                         
   5   7  10       1058.91       1081.94        60.70 o                         
   6   7  10        913.92        876.67        59.95 o                         
   7   7  10        779.34        808.36        53.84 o                         
   8   7  10          7.84         18.34        23.56 o                         
   9   7  10        281.21        375.15        42.45 o                         
  10   7  10         59.70         73.47        22.91 o                         
  11   7  10        696.09        718.65        48.73 o                         
   0   8  10         85.60         83.16        21.77 o                         
   1   8  10       1122.73       1045.98        57.88 o                         
   2   8  10       1815.60       1685.58        57.22 o                         
   3   8  10        138.43        173.44        36.72 o                         
   4   8  10        361.33        393.36        90.06 o                         
   5   8  10        168.93        200.28        70.06 o                         
   6   8  10        967.25       1057.97        63.11 o                         
   7   8  10          7.32         -2.31        21.98 o                         
   8   8  10       1988.70       1907.13        83.80 o                         
   9   8  10         14.37          0.67        22.47 o                         
  10   8  10        535.79        458.38        48.69 o                         
   1   9  10         84.58         84.70        40.13 o                         
   2   9  10         51.93        131.24        37.82 o                         
   3   9  10       2257.58       2198.93       106.41 o                         
   4   9  10         92.37         86.69        39.37 o                         
   5   9  10        134.10        168.99        49.72 o                         
   6   9  10        137.47         51.48        60.20 o                         
   7   9  10        226.10        212.90        75.24 o                         
   8   9  10          2.56        -16.18        35.17 o                         
   9   9  10          8.79         35.93        44.22 o                         
   0  10  10       1436.77       1652.25       166.64 o                         
   1  10  10          5.33         53.01        41.93 o                         
   2  10  10       1783.63       1869.82       104.64 o                         
   3  10  10        487.43        454.11        70.65 o                         
   4  10  10        746.43        739.67        87.07 o                         
   5  10  10         11.90         11.77        49.18 o                         
   6  10  10        359.98        251.89        65.99 o                         
   7  10  10         29.87         26.68        46.78 o                         
   1  11  10        971.96       1048.19       103.68 o                         
   2  11  10         17.98        124.14        53.41 o                         
   3  11  10         95.68         99.33        52.20 o                         
   4  11  10         57.69         40.61        47.84 o                         
   1   1  11       5613.00       5627.73        54.47 o                         
   2   1  11          0.41          2.43         7.96 o                         
   3   1  11       1377.91       1238.34        30.61 o                         
   4   1  11         82.85         96.01        11.14 o                         
   5   1  11        710.69        585.99        21.95 o                         
   6   1  11          4.83         22.01        12.87 o                         
   7   1  11       2873.04       2930.22        99.14 o                         
   8   1  11        490.61        485.64        34.31 o                         
   9   1  11       5187.41       5313.91       105.91 o                         
  10   1  11        882.74        813.73        65.21 o                         
  11   1  11        111.67        116.01        62.32 o                         
  12   1  11        161.27         84.97        99.74 o                         
  13   1  11       1024.16       1112.42       108.59 o                         
  14   1  11         16.41         32.62        43.79 o                         
   0   2  11       3461.55       3839.67       113.84 o                         
   1   2  11          9.75         10.23         9.32 o                         
   2   2  11       1335.72       1665.75        31.48 o                         
   3   2  11        190.44        208.27        14.51 o                         
   4   2  11       6276.84       6615.61        84.80 o                         
   5   2  11       1192.17       1353.81        35.50 o                         
   6   2  11       4519.51       4373.67        56.01 o                         
   7   2  11         86.06         85.65        15.46 o                         
   8   2  11       1977.58       1927.55        54.62 o                         
   9   2  11         49.23         65.44        14.51 o                         
  10   2  11       4562.23       4457.85       130.74 o                         
  11   2  11          0.00         -0.24        40.57 o                         
  12   2  11       1878.55       2071.92       140.94 o                         
  13   2  11        125.75         51.67        44.68 o                         
  14   2  11        607.46        571.33        61.66 o                         
   1   3  11      12263.52      12861.54       129.61 o                         
   2   3  11          2.77         44.98        12.35 o                         
   3   3  11       2243.72       2506.15        50.42 o                         
   4   3  11        858.27        841.73        35.95 o                         
   5   3  11       1542.25       1491.67        46.51 o                         
   6   3  11       1454.54       1528.04        37.91 o                         
   7   3  11       2795.43       2641.11        49.83 o                         
   8   3  11        218.93        242.91        22.73 o                         
   9   3  11          3.05        -25.82        25.82 o                         
  10   3  11         70.75         97.49        20.68 o                         
  11   3  11        128.38        145.03        41.08 o                         
  12   3  11          9.12          8.32        40.54 o                         
  13   3  11        833.68        938.22       104.31 o                         
   0   4  11      29735.76      29265.05       309.32 o                         
   1   4  11       1743.79       1701.61        75.49 o                         
   2   4  11       5858.66       5559.95        85.16 o                         
   3   4  11        348.64        329.24        24.61 o                         
   4   4  11       2490.24       2326.49        70.89 o                         
   5   4  11         67.44         80.53        22.62 o                         
   6   4  11       5651.98       5709.47        93.24 o                         
   7   4  11         58.17         84.88        16.81 o                         
   8   4  11       2305.45       2432.12        85.64 o                         
   9   4  11          9.28          3.05        21.95 o                         
  10   4  11       1599.28       1507.61        73.68 o                         
  11   4  11        947.34        821.76        91.21 o                         
  12   4  11        471.82        505.77        60.25 o                         
  13   4  11          2.77        -26.12        26.12 o                         
   1   5  11       4327.03       4499.89        98.01 o                         
   2   5  11        152.11        125.54        16.51 o                         
   3   5  11       1704.31       1741.50        55.68 o                         
   4   5  11       2300.16       2384.91        74.16 o                         
   5   5  11          1.73         34.76        21.08 o                         
   6   5  11        459.38        437.55        36.58 o                         
   7   5  11        872.07        895.50        53.61 o                         
   8   5  11         81.22         77.68        23.27 o                         
   9   5  11        198.31        147.62        28.29 o                         
  10   5  11        299.77        225.59        33.93 o                         
  11   5  11          3.21         39.71        28.05 o                         
  12   5  11        128.48         77.21        33.30 o                         
   0   6  11         42.38         52.05        14.75 o                         
   1   6  11        389.70        327.41        22.27 o                         
   2   6  11        605.72        605.16        35.40 o                         
   3   6  11        362.12        353.53        28.73 o                         
   4   6  11        102.54         63.79        46.37 o                         
   5   6  11       1638.88       1703.96        75.45 o                         
   6   6  11       3402.70       3286.45       106.84 o                         
   7   6  11         80.95         81.80        27.05 o                         
   8   6  11       2224.38       2259.16        87.97 o                         
   9   6  11         17.15          6.72        25.26 o                         
  10   6  11       1725.79       1775.95        84.96 o                         
  11   6  11        623.27        627.49        53.92 o                         
  12   6  11        585.39        700.44        49.55 o                         
   1   7  11        130.82        145.92        14.90 o                         
   2   7  11         80.16         81.69        17.01 o                         
   3   7  11        761.33        732.49        40.30 o                         
   4   7  11         29.34         71.33        48.62 o                         
   5   7  11         30.20         53.28        23.06 o                         
   6   7  11         41.94         36.83        22.38 o                         
   7   7  11       1413.17       1424.52        68.63 o                         
   8   7  11        253.53        334.24        37.74 o                         
   9   7  11       2714.26       2838.55       105.52 o                         
  10   7  11          3.66          9.61        26.58 o                         
  11   7  11       1314.76       1515.46        68.10 o                         
   0   8  11         73.20        103.73        27.26 o                         
   1   8  11        128.42        122.42        36.33 o                         
   2   8  11          9.48         46.12        27.79 o                         
   3   8  11         42.86         89.06        31.17 o                         
   4   8  11         76.46        116.65        65.67 o                         
   5   8  11        223.30        115.63        48.66 o                         
   6   8  11        118.35        104.10        26.26 o                         
   7   8  11          1.68         23.40        21.70 o                         
   8   8  11        168.32        158.96        38.32 o                         
   9   8  11         35.59         -3.59        24.90 o                         
  10   8  11         65.09        108.65        29.59 o                         
   1   9  11       3626.33       3564.75       158.12 o                         
   2   9  11       1128.50       1070.83        89.79 o                         
   3   9  11        229.52        282.21        52.04 o                         
   4   9  11        198.63        327.51        65.51 o                         
   5   9  11       2815.98       2639.70       154.68 o                         
   6   9  11         60.24         15.68        45.44 o                         
   7   9  11       1441.07       1610.81       174.98 o                         
   8   9  11          0.13         39.77       104.87 o                         
   0  10  11         13.08        261.84        87.49 o                         
   1  10  11         64.53         93.67        41.74 o                         
   2  10  11        867.75        998.09       107.97 o                         
   3  10  11          7.49        -12.05        54.31 o                         
   4  10  11        283.94        400.62        72.59 o                         
   5  10  11        181.85        239.91        55.27 o                         
   6  10  11        160.87        120.38        50.24 o                         
   1  11  11         84.39        203.19        57.82 o                         
   2  11  11          4.08         83.25        69.37 o                         
   3  11  11        297.20        347.31        92.62 o                         
   0   0  12      11435.18      11284.11       194.11 o                         
   1   0  12       1422.48       1372.03        44.30 o                         
   2   0  12       3412.74       3269.32        58.42 o                         
   3   0  12        299.23        383.02        26.59 o                         
   4   0  12       9008.24       9188.99       214.75 o                         
   5   0  12          0.99         10.10         7.76 o                         
   6   0  12       2495.88       2357.35        54.27 o                         
   7   0  12        125.85        122.32        31.09 o                         
   8   0  12       3216.10       3107.85        91.07 o                         
   9   0  12         19.87         33.86        49.51 o                         
  10   0  12       2121.52       1866.55       170.61 o                         
  11   0  12        247.49        308.10        80.10 o                         
  12   0  12        253.79        225.60        80.78 o                         
  13   0  12        149.31        101.01        73.60 o                         
  14   0  12         16.05        110.53        88.58 o                         
   1   1  12        331.82        402.69        18.83 o                         
   2   1  12       2191.86       2032.74        36.03 o                         
   3   1  12      11892.51      12345.89       101.84 o                         
   4   1  12        760.30        683.04        22.12 o                         
   5   1  12       3184.68       3254.44        52.66 o                         
   6   1  12        159.81        180.22        18.98 o                         
   7   1  12         27.28         42.60         8.78 o                         
   8   1  12        108.51        131.83        21.25 o                         
   9   1  12       5477.82       5232.56       127.54 o                         
  10   1  12        330.53        294.56        27.35 o                         
  11   1  12         90.52        114.87        49.09 o                         
  12   1  12          3.73        -18.52        42.33 o                         
  13   1  12         19.59         13.30        44.61 o                         
  14   1  12         28.50         48.14        39.57 o                         
   0   2  12         91.75        166.78        31.21 o                         
   1   2  12       2909.60       2877.34        56.66 o                         
   2   2  12       7114.90       7183.13        88.25 o                         
   3   2  12        547.37        565.75        27.48 o                         
   4   2  12       1743.10       1581.08        39.54 o                         
   5   2  12       6581.03       6881.35        80.21 o                         
   6   2  12       1225.06       1203.41        41.99 o                         
   7   2  12         14.00         17.96         9.51 o                         
   8   2  12       1827.96       1775.65        53.45 o                         
   9   2  12       1253.91       1282.40        57.56 o                         
  10   2  12        281.97        329.28        32.11 o                         
  11   2  12        801.37        836.99        89.38 o                         
  12   2  12       3565.84       3616.60       183.58 o                         
  13   2  12         62.37        -42.99        42.99 o                         
   1   3  12      13418.12      13558.64       176.92 o                         
   2   3  12          0.47         53.42        11.09 o                         
   3   3  12         34.06         53.83        14.46 o                         
   4   3  12        663.51        741.51        34.66 o                         
   5   3  12       2033.76       2016.85        55.66 o                         
   6   3  12        982.66        978.10        39.06 o                         
   7   3  12       4505.40       4489.11        62.61 o                         
   8   3  12         76.30         56.72        20.89 o                         
   9   3  12         60.52         60.52        23.10 o                         
  10   3  12        483.82        456.24        34.63 o                         
  11   3  12        624.24        595.74        61.12 o                         
  12   3  12        375.48        328.80        64.56 o                         
  13   3  12       2787.98       3014.48       177.22 o                         
   0   4  12       4476.53       4421.59       125.70 o                         
   1   4  12        696.13        825.56        39.46 o                         
   2   4  12        525.43        604.95        33.42 o                         
   3   4  12         11.26         22.75        20.67 o                         
   4   4  12          0.38         20.92        18.61 o                         
   5   4  12        826.15        887.88        47.84 o                         
   6   4  12        501.16        537.44        49.26 o                         
   7   4  12        359.63        356.10        22.87 o                         
   8   4  12        279.32        296.11        24.71 o                         
   9   4  12         54.33         65.21        23.99 o                         
  10   4  12         50.70         57.57        30.20 o                         
  11   4  12        662.03        599.27        50.29 o                         
  12   4  12        116.27        147.49        33.66 o                         
  13   4  12         45.91         25.01        44.08 o                         
   1   5  12      10089.83       9724.04       148.70 o                         
   2   5  12        784.75        697.84        39.96 o                         
   3   5  12      10605.82      10246.55       164.98 o                         
   4   5  12        698.85        722.35        43.87 o                         
   5   5  12       4963.24       5165.01       115.28 o                         
   6   5  12       1863.97       1840.53        72.86 o                         
   7   5  12        825.61        722.43        48.39 o                         
   8   5  12        407.98        519.98        47.72 o                         
   9   5  12        122.96        166.06        31.48 o                         
  10   5  12          0.42        -21.55        24.12 o                         
  11   5  12        747.88        761.01        58.54 o                         
  12   5  12         44.13         29.66        23.47 o                         
   0   6  12       2805.77       2682.60        80.90 o                         
   1   6  12        352.05        378.16        24.50 o                         
   2   6  12        472.64        446.97        34.11 o                         
   3   6  12         69.53         24.63        70.17 o                         
   4   6  12          7.89         -4.98        34.82 o                         
   5   6  12        163.30        115.51        23.09 o                         
   6   6  12        791.21        967.19        57.01 o                         
   7   6  12        104.23        126.21        25.96 o                         
   8   6  12        321.97        396.44        41.17 o                         
   9   6  12         51.19         29.27        26.35 o                         
  10   6  12         23.67         22.84        27.80 o                         
  11   6  12         27.72         61.84        30.48 o                         
  12   6  12        465.83        569.56        58.54 o                         
   1   7  12        716.15        733.43        31.03 o                         
   2   7  12        459.12        390.68        32.56 o                         
   3   7  12        319.14        259.70        69.84 o                         
   4   7  12         12.34         31.18        45.36 o                         
   5   7  12        720.29        711.37       103.97 o                         
   6   7  12        151.59        125.77        41.08 o                         
   7   7  12         72.56        145.68        29.10 o                         
   8   7  12        228.72        176.55        32.26 o                         
   9   7  12        212.37        178.96        53.35 o                         
  10   7  12        314.05        305.29        42.20 o                         
  11   7  12        556.25        530.04        44.09 o                         
   0   8  12         18.23          4.16        31.86 o                         
   1   8  12        549.37        453.66       109.90 o                         
   2   8  12       3126.04       2928.47       133.85 o                         
   3   8  12         33.49         46.58        28.71 o                         
   4   8  12       3108.71       3299.62       225.70 o                         
   5   8  12        139.52        230.05        76.75 o                         
   6   8  12        865.38        940.41       127.96 o                         
   7   8  12        209.35        198.00        30.09 o                         
   8   8  12        650.51        579.72        60.27 o                         
   9   8  12          0.69         -5.96        31.43 o                         
   1   9  12         93.64        200.34        48.95 o                         
   2   9  12        164.54        203.23        45.17 o                         
   3   9  12        156.10        237.03        42.33 o                         
   4   9  12         13.78         97.40       169.05 o                         
   5   9  12        122.61        248.29        85.47 o                         
   6   9  12        461.80        294.22        80.81 o                         
   7   9  12        197.18        288.47       129.93 o                         
   8   9  12         43.69        174.42        60.40 o                         
   0  10  12       1306.94       1474.86       159.08 o                         
   1  10  12          5.13         68.91        40.41 o                         
   2  10  12       1293.32       1378.80       108.74 o                         
   3  10  12          7.71         28.66        76.53 o                         
   4  10  12        243.60        320.93        65.79 o                         
   5  10  12        169.38        193.59        59.28 o                         
   6  10  12        596.56        605.06        85.06 o                         
   1  11  12        153.68        325.07        71.95 o                         
   2  11  12         17.52        118.02        65.43 o                         
   1   1  13       5343.96       5091.18        59.37 o                         
   2   1  13        299.49        367.44        18.28 o                         
   3   1  13       4915.57       4697.30        57.85 o                         
   4   1  13          4.26         -4.25        12.92 o                         
   5   1  13        512.73        399.49        28.88 o                         
   6   1  13          1.84         17.31         7.97 o                         
   7   1  13       4627.09       4408.61        61.03 o                         
   8   1  13          1.41         -1.27        16.68 o                         
   9   1  13       3267.81       3298.37        91.02 o                         
  10   1  13        378.08        363.07        33.35 o                         
  11   1  13        173.01        124.67        55.91 o                         
  12   1  13         49.85         68.35        41.02 o                         
  13   1  13       1207.92       1326.36       123.19 o                         
   0   2  13         28.49        115.05        37.78 o                         
   1   2  13       1158.10       1184.35        41.93 o                         
   2   2  13        952.39        802.09        42.45 o                         
   3   2  13       6497.97       7103.64        97.38 o                         
   4   2  13       4113.69       4124.81        74.58 o                         
   5   2  13         78.09         86.79        14.96 o                         
   6   2  13       2306.01       2408.83        72.31 o                         
   7   2  13        677.51        688.05        34.27 o                         
   8   2  13       1313.61       1296.11        47.30 o                         
   9   2  13        180.15        160.47        22.63 o                         
  10   2  13       1542.98       1422.49        62.92 o                         
  11   2  13         54.40        101.31        41.26 o                         
  12   2  13       1502.59       1477.54       178.58 o                         
  13   2  13          6.32         -0.17        43.54 o                         
   1   3  13       2985.72       3176.92        69.63 o                         
   2   3  13        415.27        429.84        26.14 o                         
   3   3  13        919.04        907.63        33.03 o                         
   4   3  13        522.25        601.31        32.55 o                         
   5   3  13        613.61        613.85        32.55 o                         
   6   3  13         94.57         97.61        16.03 o                         
   7   3  13       1318.21       1366.90        44.22 o                         
   8   3  13        376.07        444.63        37.82 o                         
   9   3  13         10.10         16.46        14.77 o                         
  10   3  13         11.35         13.44        20.71 o                         
  11   3  13        433.68        454.82        71.05 o                         
  12   3  13         47.95         92.17        45.39 o                         
  13   3  13        401.29        481.67        78.64 o                         
   0   4  13      22294.04      21949.72       240.85 o                         
   1   4  13       4619.09       4586.59        97.09 o                         
   2   4  13       1986.97       1771.38        63.83 o                         
   3   4  13        126.01        139.83        31.27 o                         
   4   4  13       4231.86       4280.60        86.56 o                         
   5   4  13        896.66        887.73        41.19 o                         
   6   4  13       6888.12       6732.94       110.15 o                         
   7   4  13        628.11        595.60        34.73 o                         
   8   4  13         41.24         32.46        13.30 o                         
   9   4  13         12.74         35.48        24.53 o                         
  10   4  13        467.79        474.70        45.04 o                         
  11   4  13          4.47         -3.51        22.68 o                         
  12   4  13       1289.90       1400.32        95.86 o                         
  13   4  13         58.72        100.76        42.97 o                         
   1   5  13       2463.52       2527.91        79.73 o                         
   2   5  13        180.31        197.90        32.59 o                         
   3   5  13        450.35        507.47        39.97 o                         
   4   5  13        567.93        516.56        56.97 o                         
   5   5  13        848.77        831.54        49.29 o                         
   6   5  13        322.20        327.57        57.21 o                         
   7   5  13        595.12        556.92        45.55 o                         
   8   5  13        139.76        194.72        33.48 o                         
   9   5  13       1312.32       1244.53        69.43 o                         
  10   5  13         23.26         31.22        22.82 o                         
  11   5  13         12.45         -6.89        22.59 o                         
  12   5  13         67.54         45.42        24.71 o                         
   0   6  13        365.37        327.66        30.99 o                         
   1   6  13        323.89        309.17        23.53 o                         
   2   6  13       3623.89       3350.22       158.89 o                         
   3   6  13        637.72        607.26        52.81 o                         
   4   6  13       2399.05       2274.17       122.53 o                         
   5   6  13       3131.99       3064.49        94.07 o                         
   6   6  13         66.12         70.36        24.42 o                         
   7   6  13       1975.05       1827.11        87.93 o                         
   8   6  13       1956.48       1948.59        84.38 o                         
   9   6  13        571.97        633.60        52.25 o                         
  10   6  13       2682.62       2623.79       104.33 o                         
  11   6  13         71.28         15.56        29.70 o                         
   1   7  13        213.19        214.43        20.45 o                         
   2   7  13        579.88        581.82        76.20 o                         
   3   7  13         65.17         76.88        30.30 o                         
   4   7  13         12.76         35.50        47.66 o                         
   5   7  13        727.09        665.15        77.52 o                         
   6   7  13        933.77        896.13        56.07 o                         
   7   7  13       1912.94       1853.64        81.31 o                         
   8   7  13        116.04        103.31        28.28 o                         
   9   7  13        261.39        294.35        41.19 o                         
  10   7  13        126.67        125.70        33.14 o                         
   0   8  13       2662.68       2442.59       171.29 o                         
   1   8  13       1318.05       1292.60        91.02 o                         
   2   8  13        283.41        253.29        44.78 o                         
   3   8  13          1.10         11.37        36.20 o                         
   4   8  13          5.73        182.07        73.82 o                         
   5   8  13        140.63        268.70        85.61 o                         
   6   8  13        314.84        366.59        67.37 o                         
   7   8  13          3.29         33.01        27.12 o                         
   8   8  13        107.03        107.79        43.00 o                         
   9   8  13         66.83          4.19        44.30 o                         
   1   9  13       1628.00       1570.65       106.42 o                         
   2   9  13          5.60         -4.83        48.55 o                         
   3   9  13       2707.46       2854.21       238.85 o                         
   4   9  13          4.66         14.68        90.32 o                         
   5   9  13       1760.14       1579.30       171.89 o                         
   6   9  13         13.60         16.47        57.24 o                         
   7   9  13        773.93        738.07       140.41 o                         
   8   9  13          2.78         -2.19        44.55 o                         
   0  10  13        344.53        661.86       111.61 o                         
   1  10  13         80.52        148.46        49.51 o                         
   2  10  13        374.26        401.08        64.65 o                         
   3  10  13         69.68        -45.82        59.71 o                         
   4  10  13         41.93         23.53        46.01 o                         
   5  10  13         59.76         97.49        49.43 o                         
   6  10  13        310.56        315.38        63.93 o                         
   1  11  13        142.58        259.89        60.37 o                         
   0   0  14       8780.03       8638.92       183.84 o                         
   1   0  14         97.63         73.30        15.67 o                         
   2   0  14       1969.17       1761.25        47.51 o                         
   3   0  14        139.68        177.02        23.91 o                         
   4   0  14       7943.99       7487.75       114.92 o                         
   5   0  14       6952.73       7070.87       156.64 o                         
   6   0  14       3538.49       3313.81       100.54 o                         
   7   0  14        479.02        544.97        30.63 o                         
   8   0  14       1855.16       1817.22        53.40 o                         
   9   0  14         34.00         76.39        23.77 o                         
  10   0  14       3763.63       3992.10       251.47 o                         
  11   0  14       4324.28       4014.01       267.91 o                         
  12   0  14        610.03        623.11       122.21 o                         
  13   0  14         33.39        -86.68        86.68 o                         
   1   1  14        549.59        471.56        30.55 o                         
   2   1  14       1442.27       1388.67        37.90 o                         
   3   1  14         14.39         31.68        11.01 o                         
   4   1  14       3083.59       3176.68        69.44 o                         
   5   1  14       4131.81       4089.59        68.20 o                         
   6   1  14        706.72        665.56        24.93 o                         
   7   1  14        251.63        264.15        17.52 o                         
   8   1  14         13.54         20.54        10.49 o                         
   9   1  14       1939.59       1756.68        56.78 o                         
  10   1  14        191.82        178.70        21.65 o                         
  11   1  14         14.54         53.75        68.62 o                         
  12   1  14         37.71         23.12        39.20 o                         
  13   1  14        142.89        211.48        64.72 o                         
   0   2  14      12239.53      12733.28       313.11 o                         
   1   2  14        642.18        584.41        31.66 o                         
   2   2  14       2684.23       2681.99        77.08 o                         
   3   2  14        535.80        605.20        37.32 o                         
   4   2  14        103.09         99.31        20.06 o                         
   5   2  14        262.22        228.72        32.52 o                         
   6   2  14       2426.87       2539.96        61.96 o                         
   7   2  14        158.84        197.75        21.00 o                         
   8   2  14       1878.02       1945.47        57.93 o                         
   9   2  14       1556.41       1493.40        55.91 o                         
  10   2  14        917.07        865.60        43.91 o                         
  11   2  14        123.98        112.67        78.18 o                         
  12   2  14       1312.53       1300.36       116.82 o                         
  13   2  14          3.35          8.34        50.35 o                         
   1   3  14        241.98        334.24        32.45 o                         
   2   3  14       3603.89       3775.08        74.23 o                         
   3   3  14       4483.61       4250.22        68.42 o                         
   4   3  14        511.20        516.01        30.80 o                         
   5   3  14       3352.00       3259.02        72.87 o                         
   6   3  14       1066.36       1055.57        41.79 o                         
   7   3  14        412.49        448.37        38.22 o                         
   8   3  14       1869.13       1874.30        80.28 o                         
   9   3  14       1718.89       1729.98        58.94 o                         
  10   3  14         46.64         37.70        17.83 o                         
  11   3  14        941.06       1237.31       109.15 o                         
  12   3  14         14.24         17.64        58.30 o                         
  13   3  14       1550.29       1549.21       130.91 o                         
   0   4  14       2965.96       2688.44       161.02 o                         
   1   4  14       1724.16       1886.26        95.74 o                         
   2   4  14        211.02        210.39        25.97 o                         
   3   4  14        198.52        251.14        25.87 o                         
   4   4  14       2320.38       2343.88        66.53 o                         
   5   4  14        834.56        921.35        42.64 o                         
   6   4  14       1121.77       1169.88        48.67 o                         
   7   4  14         35.10         19.41        13.54 o                         
   8   4  14         20.42         28.84        18.86 o                         
   9   4  14        207.47        207.38        31.27 o                         
  10   4  14        220.31        225.02        34.83 o                         
  11   4  14        249.81        294.47        41.09 o                         
  12   4  14        113.66         86.36        38.34 o                         
   1   5  14       7743.71       7345.94       174.80 o                         
   2   5  14          0.37        -16.97        58.28 o                         
   3   5  14         12.32          9.18        18.55 o                         
   4   5  14        482.19        442.74        68.32 o                         
   5   5  14        814.97        782.64        57.42 o                         
   6   5  14        418.65        452.90        40.70 o                         
   7   5  14       8728.13       8587.47       134.92 o                         
   8   5  14          0.04          7.11        16.80 o                         
   9   5  14       1480.07       1532.65        77.02 o                         
  10   5  14          0.68         -7.56        22.25 o                         
  11   5  14        911.44        887.40        63.81 o                         
  12   5  14          0.13         75.66        34.59 o                         
   0   6  14        152.76        195.23        49.31 o                         
   1   6  14        820.45        715.64        80.28 o                         
   2   6  14       2038.17       1950.07       121.14 o                         
   3   6  14         83.88         87.37        28.95 o                         
   4   6  14          9.23        -25.20        37.92 o                         
   5   6  14       1258.91       1411.28        98.43 o                         
   6   6  14        224.70        253.00        32.98 o                         
   7   6  14        125.44        144.86        34.74 o                         
   8   6  14       2396.36       2414.97        94.80 o                         
   9   6  14         20.66         16.65        24.41 o                         
  10   6  14        613.27        841.33        63.85 o                         
  11   6  14         78.46         81.22        43.94 o                         
   1   7  14        724.25        656.87        60.97 o                         
   2   7  14         52.47          1.56        32.26 o                         
   3   7  14        206.38        139.67        37.83 o                         
   4   7  14          3.11         70.13        41.85 o                         
   5   7  14         31.29         84.42        39.46 o                         
   6   7  14        110.48         38.97        37.90 o                         
   7   7  14       2104.69       2141.24        88.44 o                         
   8   7  14         15.14         20.57        24.62 o                         
   9   7  14        829.66        989.59        66.69 o                         
  10   7  14        127.24        140.56        32.83 o                         
   0   8  14       1203.43       1286.09       127.93 o                         
   1   8  14         14.24        -17.05        26.97 o                         
   2   8  14        772.21        779.77        69.70 o                         
   3   8  14         12.51         -7.84        31.05 o                         
   4   8  14       1308.47       1376.01       153.66 o                         
   5   8  14         20.39         60.87        35.31 o                         
   6   8  14       1652.13       1760.71       126.37 o                         
   7   8  14          2.91         33.17        41.29 o                         
   8   8  14       1142.43        956.40        76.93 o                         
   9   8  14          6.50         32.39        34.13 o                         
   1   9  14         49.44         69.24        33.67 o                         
   2   9  14         14.39         55.66        50.98 o                         
   3   9  14          0.47        -31.35        86.89 o                         
   4   9  14        113.86         24.00        33.64 o                         
   5   9  14          7.41         91.77        62.88 o                         
   6   9  14          2.87        -11.68        42.47 o                         
   7   9  14         10.96         33.79        47.68 o                         
   0  10  14         46.16         70.77        45.47 o                         
   1  10  14        128.15        161.78        40.01 o                         
   2  10  14        428.53        495.25        67.49 o                         
   3  10  14         23.47         67.60        61.30 o                         
   4  10  14        601.21        505.20       105.34 o                         
   5  10  14        163.79        137.74        53.43 o                         
   1   1  15       5997.52       5870.75       101.38 o                         
   2   1  15       1405.58       1579.34        44.11 o                         
   3   1  15      10283.36       9819.53       130.10 o                         
   4   1  15         90.34         99.77        15.83 o                         
   5   1  15       1002.36        934.90        35.18 o                         
   6   1  15        566.16        539.27        26.53 o                         
   7   1  15       5104.72       4975.90        70.55 o                         
   8   1  15         59.02         52.43        16.42 o                         
   9   1  15       3385.88       3355.11        95.50 o                         
  10   1  15        129.20        129.33        23.45 o                         
  11   1  15        454.78        514.09        73.93 o                         
  12   1  15        272.79        164.24        50.28 o                         
  13   1  15       1345.98       1284.97       122.20 o                         
   0   2  15       4120.20       4183.01       137.03 o                         
   1   2  15        833.77        944.65        41.04 o                         
   2   2  15        802.93        704.26        34.60 o                         
   3   2  15         11.96          4.77        17.95 o                         
   4   2  15        832.91        839.36        44.61 o                         
   5   2  15        479.53        461.32        47.91 o                         
   6   2  15       3011.64       2981.20        68.82 o                         
   7   2  15       1080.94       1145.03        44.27 o                         
   8   2  15        199.77        242.70        28.46 o                         
   9   2  15          9.36         38.37        16.75 o                         
  10   2  15          4.81         37.77        25.38 o                         
  11   2  15        113.18        102.47        76.05 o                         
  12   2  15        889.08        836.68       118.68 o                         
  13   2  15          1.83        -29.71        46.31 o                         
   1   3  15       1598.03       1569.31        66.25 o                         
   2   3  15         82.80        101.35        15.69 o                         
   3   3  15        195.41        255.00        18.28 o                         
   4   3  15         34.53          8.63        32.37 o                         
   5   3  15       1101.64       1210.83        53.16 o                         
   6   3  15          2.29          6.54        15.46 o                         
   7   3  15       1162.36       1130.09        57.23 o                         
   8   3  15         39.11         43.25        19.50 o                         
   9   3  15        156.64        148.94        22.64 o                         
  10   3  15        284.81        271.51        27.31 o                         
  11   3  15        498.12        591.31        78.68 o                         
  12   3  15         54.42          7.03        36.04 o                         
  13   3  15        265.72        153.79       131.16 o                         
   0   4  15        178.18        268.88        56.93 o                         
   1   4  15         43.69         59.64        29.18 o                         
   2   4  15       2954.66       2921.74        82.94 o                         
   3   4  15       2466.31       2439.72        71.14 o                         
   4   4  15      14482.43      14590.88       261.56 o                         
   5   4  15       2177.95       2169.58        65.87 o                         
   6   4  15        632.89        704.21        38.76 o                         
   7   4  15        204.91        167.78        21.01 o                         
   8   4  15        199.43        190.80        21.17 o                         
   9   4  15         34.71         15.17        23.55 o                         
  10   4  15       1756.33       1813.67        73.06 o                         
  11   4  15         22.15         18.63        31.01 o                         
  12   4  15       1672.11       1696.45       109.70 o                         
   1   5  15       2014.09       2043.62        78.78 o                         
   2   5  15         64.67         57.24        16.48 o                         
   3   5  15         22.63         29.85        17.63 o                         
   4   5  15        156.51        186.38        41.01 o                         
   5   5  15       1376.92       1409.56        55.74 o                         
   6   5  15       2691.12       2611.11        76.38 o                         
   7   5  15         29.01         60.85        19.10 o                         
   8   5  15         34.39         55.06        27.17 o                         
   9   5  15        641.27        690.69        71.84 o                         
  10   5  15          0.32          0.31        24.19 o                         
  11   5  15         93.28        187.03        50.42 o                         
  12   5  15        132.61        167.59        44.14 o                         
   0   6  15       3366.40       3358.02       173.94 o                         
   1   6  15       3853.08       3650.26       184.42 o                         
   2   6  15       2504.40       2426.99       108.39 o                         
   3   6  15        107.53         57.23        22.98 o                         
   4   6  15        106.11        154.39        43.29 o                         
   5   6  15        827.78        721.16        78.29 o                         
   6   6  15        851.97        923.62        57.27 o                         
   7   6  15        486.85        489.28        44.57 o                         
   8   6  15       1407.42       1506.51        76.11 o                         
   9   6  15         41.88         10.11        24.85 o                         
  10   6  15        328.13        363.11        43.55 o                         
  11   6  15         45.65         18.69        27.25 o                         
   1   7  15        292.25        341.17        47.67 o                         
   2   7  15        658.22        449.33        65.80 o                         
   3   7  15       6988.41       6759.75       192.05 o                         
   4   7  15         44.93         27.02        66.58 o                         
   5   7  15       1537.38       1527.94       111.65 o                         
   6   7  15        226.53        111.83        77.35 o                         
   7   7  15        436.93        516.25        47.62 o                         
   8   7  15          8.86         -1.82        33.59 o                         
   9   7  15        100.24        138.26        33.04 o                         
  10   7  15         12.11        -26.65        26.65 o                         
   0   8  15        307.03        240.86        62.13 o                         
   1   8  15         43.39         60.73        26.85 o                         
   2   8  15        292.30        247.25        42.31 o                         
   3   8  15         34.35         29.32        32.34 o                         
   4   8  15        438.02        508.29        73.78 o                         
   5   8  15        509.59        505.98        93.38 o                         
   6   8  15         43.30         61.20        44.54 o                         
   7   8  15        122.99        123.60        47.92 o                         
   8   8  15         18.01         47.61        33.65 o                         
   9   8  15         66.07         23.01        38.22 o                         
   1   9  15       1744.91       1726.50       138.50 o                         
   2   9  15          5.62         -4.30        29.39 o                         
   3   9  15         74.50         30.12        61.14 o                         
   4   9  15        318.37        322.80        84.24 o                         
   5   9  15        626.80        560.03        79.76 o                         
   6   9  15         79.00         40.17        41.40 o                         
   7   9  15       1600.45       1730.20       136.34 o                         
   0  10  15         12.24         -1.58        35.90 o                         
   1  10  15          0.03         32.14        31.36 o                         
   2  10  15        649.47        722.68        79.55 o                         
   3  10  15         13.46         65.85        64.66 o                         
   4  10  15         37.31         99.31        70.56 o                         
   0   0  16      16840.62      16337.88       399.67 o                         
   1   0  16       7069.54       7348.40       148.27 o                         
   2   0  16        151.09        125.86        17.42 o                         
   3   0  16        165.16        214.15        18.06 o                         
   4   0  16       9554.40       9368.38       140.05 o                         
   5   0  16         19.86          8.86        12.29 o                         
   6   0  16       7011.01       6858.07       154.32 o                         
   7   0  16        601.51        624.98        77.04 o                         
   8   0  16       1693.66       1671.44        79.11 o                         
   9   0  16         13.93         13.77        21.78 o                         
  10   0  16       5816.41       5927.86       318.32 o                         
  11   0  16       3640.38       3434.77       252.38 o                         
  12   0  16       2286.79       2285.06       220.82 o                         
  13   0  16         65.77        305.02       104.25 o                         
   1   1  16          2.59         35.97        18.54 o                         
   2   1  16       8465.39       8802.66        97.37 o                         
   3   1  16        117.83        125.71        14.06 o                         
   4   1  16         63.68         76.27        15.20 o                         
   5   1  16        106.74         95.90        14.96 o                         
   6   1  16        778.67        803.66        33.38 o                         
   7   1  16         92.96        125.86        17.21 o                         
   8   1  16       3835.77       3720.96        78.64 o                         
   9   1  16        153.38        215.43        30.41 o                         
  10   1  16        650.20        562.07        48.79 o                         
  11   1  16         52.31         62.13        43.96 o                         
  12   1  16        307.60        482.06        78.25 o                         
  13   1  16        302.66        315.67        70.99 o                         
   0   2  16        614.89        706.80        62.12 o                         
   1   2  16        185.76        187.98        21.10 o                         
   2   2  16       3258.97       3296.12        73.83 o                         
   3   2  16        326.38        345.29        30.18 o                         
   4   2  16       4639.82       4682.98       161.41 o                         
   5   2  16        220.71        235.98        28.55 o                         
   6   2  16        984.14        918.69        39.69 o                         
   7   2  16         96.56         98.70        21.75 o                         
   8   2  16       1088.48       1197.47        49.49 o                         
   9   2  16       1201.88       1237.22        51.61 o                         
  10   2  16       1841.05       1885.64        78.89 o                         
  11   2  16         16.27         53.11        41.54 o                         
  12   2  16        360.44        236.15        58.37 o                         
  13   2  16         89.69        219.71        65.26 o                         
   1   3  16       5214.47       5369.82       160.35 o                         
   2   3  16       3325.96       3279.75        96.47 o                         
   3   3  16       1464.02       1377.39        51.08 o                         
   4   3  16        467.93        469.48        46.12 o                         
   5   3  16       2763.11       2668.17        81.95 o                         
   6   3  16       2408.44       2424.06        65.34 o                         
   7   3  16       1660.01       1815.57        72.35 o                         
   8   3  16         86.35         79.77        17.28 o                         
   9   3  16        289.21        320.11        29.05 o                         
  10   3  16        123.73        126.96        33.01 o                         
  11   3  16        149.10        197.45        54.45 o                         
  12   3  16         28.06        139.54        58.34 o                         
   0   4  16        173.22        307.61        65.64 o                         
   1   4  16       1141.27       1183.13       130.00 o                         
   2   4  16         47.31         32.98        16.74 o                         
   3   4  16          0.02          2.66        15.43 o                         
   4   4  16        116.53        132.54        32.76 o                         
   5   4  16         24.98         44.60        17.52 o                         
   6   4  16        176.92        153.27        21.65 o                         
   7   4  16         48.88         59.88        18.13 o                         
   8   4  16         14.85         20.78        25.76 o                         
   9   4  16          7.23        -20.38        34.04 o                         
  10   4  16          9.40         11.26        17.49 o                         
  11   4  16        543.97        549.49        66.22 o                         
  12   4  16          0.15         67.02        49.29 o                         
   1   5  16       1486.64       1349.24        65.99 o                         
   2   5  16       1790.82       1806.10        72.79 o                         
   3   5  16        884.54        964.16        51.88 o                         
   4   5  16       1408.46       1596.56        97.58 o                         
   5   5  16        287.34        371.24        41.33 o                         
   6   5  16        390.07        429.40        34.24 o                         
   7   5  16        863.07        809.91        45.53 o                         
   8   5  16        112.57        108.56        26.85 o                         
   9   5  16       1732.09       1737.68        82.72 o                         
  10   5  16        121.94        129.33        30.23 o                         
  11   5  16        937.87        959.00        82.47 o                         
   0   6  16       5046.67       4445.62       154.46 o                         
   1   6  16          0.09          1.66        21.40 o                         
   2   6  16       1942.52       1977.27        82.83 o                         
   3   6  16        217.05        179.92        40.21 o                         
   4   6  16        515.79        575.73       109.08 o                         
   5   6  16        222.08        250.17        55.94 o                         
   6   6  16        935.07        951.32        65.18 o                         
   7   6  16          0.82        -17.37        17.53 o                         
   8   6  16       1143.18       1133.72        68.48 o                         
   9   6  16        202.52        239.36        36.23 o                         
  10   6  16        351.62        387.93        45.60 o                         
   1   7  16       4360.44       4011.93       125.29 o                         
   2   7  16       1420.15       1228.34        84.72 o                         
   3   7  16          3.99         37.76        27.90 o                         
   4   7  16         91.11        148.72        68.99 o                         
   5   7  16       1286.30       1194.19       131.34 o                         
   6   7  16         68.22         52.98        45.99 o                         
   7   7  16        399.22        473.92        69.05 o                         
   8   7  16         62.85        108.42        49.85 o                         
   9   7  16         93.63        118.74        36.49 o                         
   0   8  16        591.99        602.75        92.33 o                         
   1   8  16          7.34          8.68        22.63 o                         
   2   8  16       1418.03       1444.30        94.18 o                         
   3   8  16        134.97        105.12        32.10 o                         
   4   8  16       1396.87       1488.71       174.01 o                         
   5   8  16         65.08         49.02        66.77 o                         
   6   8  16        783.99        759.36        89.49 o                         
   7   8  16        295.16        349.13        68.28 o                         
   8   8  16        596.05        495.77       106.48 o                         
   1   9  16         21.38         61.95        34.84 o                         
   2   9  16          7.63         12.07        26.05 o                         
   3   9  16        194.85        137.77       109.93 o                         
   4   9  16        160.41        102.95        96.02 o                         
   5   9  16          3.69        -17.57        44.86 o                         
   6   9  16        110.82         92.88        55.48 o                         
   0  10  16        412.44        471.91        93.75 o                         
   1  10  16          2.90         40.16        51.67 o                         
   2  10  16        104.72        110.63        36.83 o                         
   3  10  16          2.27        -65.77        65.77 o                         
   4  10  16        292.54        329.26        66.08 o                         
   1   1  17      10765.07      11146.76       170.44 o                         
   2   1  17        557.78        592.22        27.81 o                         
   3   1  17       1351.30       1210.74        36.97 o                         
   4   1  17        291.16        250.69        25.03 o                         
   5   1  17       1175.96       1064.96        40.08 o                         
   6   1  17        357.92        343.88        23.97 o                         
   7   1  17       5899.82       5550.78       103.30 o                         
   8   1  17         68.80         87.93        23.80 o                         
   9   1  17       4262.84       4262.13       123.19 o                         
  10   1  17          1.82          7.46        22.10 o                         
  11   1  17        597.91        647.22       126.24 o                         
  12   1  17         65.60         18.87        47.49 o                         
   0   2  17       1385.60       1297.59        85.23 o                         
   1   2  17        778.03        841.32        40.81 o                         
   2   2  17        475.64        469.59        30.14 o                         
   3   2  17        165.94        103.16        20.65 o                         
   4   2  17       1595.00       1576.52        81.94 o                         
   5   2  17        338.52        376.38        33.49 o                         
   6   2  17         68.04         54.20        20.70 o                         
   7   2  17       1453.38       1431.99        53.99 o                         
   8   2  17        358.16        365.25        29.90 o                         
   9   2  17         14.13         13.28        21.13 o                         
  10   2  17        198.50        208.77        31.86 o                         
  11   2  17        483.87        381.24        72.27 o                         
  12   2  17        218.55        293.90        61.23 o                         
   1   3  17         15.55          8.32        21.52 o                         
   2   3  17         24.02          9.58        15.14 o                         
   3   3  17       1167.28       1089.83        66.90 o                         
   4   3  17         50.21          8.17        32.63 o                         
   5   3  17       1013.67       1022.11        53.36 o                         
   6   3  17       1438.19       1454.75        84.04 o                         
   7   3  17          9.14         -1.35        22.99 o                         
   8   3  17         12.76         26.56        16.69 o                         
   9   3  17         70.87         73.07        31.20 o                         
  10   3  17        608.19        654.40        50.44 o                         
  11   3  17        169.35        211.24        59.29 o                         
  12   3  17         15.13         69.78        40.29 o                         
   0   4  17        152.51        177.08        54.33 o                         
   1   4  17        473.88        494.18        79.99 o                         
   2   4  17        192.13        223.81        28.90 o                         
   3   4  17         83.82        145.37        21.67 o                         
   4   4  17        168.57        171.71        49.40 o                         
   5   4  17        171.87        186.64        37.33 o                         
   6   4  17       2859.70       2929.15        79.01 o                         
   7   4  17         49.13         31.49        16.41 o                         
   8   4  17       3544.37       3564.71       110.94 o                         
   9   4  17          4.33         26.63        21.94 o                         
  10   4  17       1355.40       1364.73        84.44 o                         
  11   4  17          2.92          3.92        34.97 o                         
  12   4  17       2115.44       2057.54       149.29 o                         
   1   5  17        219.28        232.52        30.69 o                         
   2   5  17        329.73        326.21        33.47 o                         
   3   5  17       1500.67       1482.28        64.31 o                         
   4   5  17        244.51        292.02        45.99 o                         
   5   5  17         10.23          4.36        32.45 o                         
   6   5  17        850.13        783.83        44.63 o                         
   7   5  17        300.22        324.91        30.12 o                         
   8   5  17        293.60        228.48        33.26 o                         
   9   5  17        809.11        763.31        57.83 o                         
  10   5  17         60.67         47.94        36.31 o                         
  11   5  17        259.56        260.36        71.95 o                         
   0   6  17       1908.36       1684.32        96.14 o                         
   1   6  17       4824.81       4477.18       153.21 o                         
   2   6  17       5009.38       5070.19       132.83 o                         
   3   6  17        403.88        369.82        36.79 o                         
   4   6  17       1752.58       1888.37       112.26 o                         
   5   6  17        316.21        284.25        67.78 o                         
   6   6  17        116.31        136.71        35.08 o                         
   7   6  17         61.78         26.39        19.49 o                         
   8   6  17       1483.69       1579.54        80.43 o                         
   9   6  17          4.59         23.53        25.46 o                         
  10   6  17        448.58        519.07        79.16 o                         
   1   7  17       3896.06       3963.54       109.88 o                         
   2   7  17       1649.63       1413.70        92.34 o                         
   3   7  17       1454.33       1119.55        90.42 o                         
   4   7  17        294.03        253.70        76.39 o                         
   5   7  17       1643.31       1697.63       186.03 o                         
   6   7  17         73.02         65.02        30.06 o                         
   7   7  17       2428.49       2519.28       183.24 o                         
   8   7  17         87.23         64.74        27.01 o                         
   9   7  17        136.78         75.25        33.52 o                         
   0   8  17        426.65        553.73        88.66 o                         
   1   8  17         38.49         41.88        23.09 o                         
   2   8  17        186.39        133.45        30.16 o                         
   3   8  17         15.33         41.18        41.80 o                         
   4   8  17         29.39         82.18        65.65 o                         
   5   8  17          2.14         12.79        66.44 o                         
   6   8  17        684.13        652.75        83.96 o                         
   7   8  17          7.01         86.56        72.00 o                         
   8   8  17        462.46        512.60        78.95 o                         
   1   9  17         29.04          2.95        26.67 o                         
   2   9  17         15.06         45.76        27.16 o                         
   3   9  17        515.70        554.50        57.07 o                         
   4   9  17         69.33        158.96        78.22 o                         
   5   9  17        113.39        273.30        95.73 o                         
   6   9  17         95.52        127.47        93.17 o                         
   0  10  17        861.27       1006.45       127.15 o                         
   1  10  17         46.01        -22.31        28.09 o                         
   2  10  17         86.44        117.97        36.13 o                         
   3  10  17         21.10         60.93        95.86 o                         
   0   0  18       8528.98       9632.52       328.98 o                         
   1   0  18       4465.73       4551.10       160.18 o                         
   2   0  18       4519.79       4268.85       103.89 o                         
   3   0  18       9389.77       9537.79       114.03 o                         
   4   0  18       6261.06       5945.91       151.63 o                         
   5   0  18       5448.80       5222.39       109.69 o                         
   6   0  18       2395.56       2284.36        98.37 o                         
   7   0  18        356.21        362.91        44.99 o                         
   8   0  18        877.38        890.55        63.53 o                         
   9   0  18       1761.58       1599.25        82.41 o                         
  10   0  18       3850.22       3746.95       263.04 o                         
  11   0  18       1075.15       1131.49       157.98 o                         
  12   0  18       2761.30       2749.74       244.67 o                         
   1   1  18          8.74        124.36        28.22 o                         
   2   1  18        170.41        183.11        22.10 o                         
   3   1  18        526.30        528.60        26.38 o                         
   4   1  18        447.63        437.82        33.07 o                         
   5   1  18          9.16         20.82        14.81 o                         
   6   1  18        284.63        367.85        25.77 o                         
   7   1  18        398.05        359.26        30.43 o                         
   8   1  18          0.79         33.60        27.22 o                         
   9   1  18          6.01         53.04        32.40 o                         
  10   1  18        210.80        249.35        33.90 o                         
  11   1  18         19.29         -1.61        56.82 o                         
  12   1  18         57.21        141.97        85.31 o                         
   0   2  18       4600.10       4405.85       286.62 o                         
   1   2  18       1934.51       1899.10        60.65 o                         
   2   2  18       2713.24       2632.11        66.42 o                         
   3   2  18        730.15        656.85        34.82 o                         
   4   2  18       4535.98       4744.08       139.55 o                         
   5   2  18        745.27        778.19        47.26 o                         
   6   2  18       2824.75       2949.19        98.14 o                         
   7   2  18        865.07        901.37        57.91 o                         
   8   2  18         56.19         51.56        29.71 o                         
   9   2  18        261.01        295.91        36.45 o                         
  10   2  18        621.67        604.23        69.74 o                         
  11   2  18        182.22        184.88        48.11 o                         
  12   2  18        461.00        425.03        99.76 o                         
   1   3  18       2523.80       2712.01       120.26 o                         
   2   3  18        215.07        166.17        32.62 o                         
   3   3  18       3427.26       3203.32       104.39 o                         
   4   3  18       2710.91       2584.43       114.54 o                         
   5   3  18       2364.84       2222.01       103.27 o                         
   6   3  18          0.34         63.63        32.72 o                         
   7   3  18        277.87        290.84        28.12 o                         
   8   3  18        129.09        151.36        23.82 o                         
   9   3  18       2126.50       2223.24        90.58 o                         
  10   3  18          0.08          9.44        22.61 o                         
  11   3  18         75.15         57.73        45.04 o                         
  12   3  18          8.69        -21.06        90.11 o                         
   0   4  18       2323.70       2514.80       172.24 o                         
   1   4  18        703.18        683.97        75.95 o                         
   2   4  18        677.21        622.87        42.16 o                         
   3   4  18        618.65        578.82        37.50 o                         
   4   4  18        269.19        205.33        45.06 o                         
   5   4  18        101.02         55.05        23.27 o                         
   6   4  18        439.47        429.24        38.55 o                         
   7   4  18       1002.06       1018.70        48.04 o                         
   8   4  18        200.02        272.00        36.89 o                         
   9   4  18          0.07          9.48        21.87 o                         
  10   4  18         57.12         85.36        25.63 o                         
  11   4  18        391.68        482.35        89.60 o                         
   1   5  18        684.67        639.98        85.91 o                         
   2   5  18         82.24         39.08        18.85 o                         
   3   5  18         23.23         43.47        17.26 o                         
   4   5  18        721.06        664.63        67.70 o                         
   5   5  18       1854.01       2061.45       111.55 o                         
   6   5  18         80.75         75.43        30.37 o                         
   7   5  18        919.25        914.69        48.66 o                         
   8   5  18         28.50         54.95        44.77 o                         
   9   5  18        562.79        679.98        54.04 o                         
  10   5  18         28.57         20.19        30.54 o                         
  11   5  18       1025.53       1042.87        87.62 o                         
   0   6  18       1109.26       1291.19       139.11 o                         
   1   6  18        163.33        184.69        35.61 o                         
   2   6  18       1697.13       1601.67        76.79 o                         
   3   6  18         44.76         38.79        22.03 o                         
   4   6  18       2495.06       2457.48       129.87 o                         
   5   6  18        371.13        449.19       140.17 o                         
   6   6  18        840.07        874.63        63.64 o                         
   7   6  18         39.15         22.85        26.11 o                         
   8   6  18        417.61        419.90        44.00 o                         
   9   6  18          0.31         28.45        26.66 o                         
  10   6  18        381.51        574.27       111.83 o                         
   1   7  18       1062.15       1085.81        60.75 o                         
   2   7  18       1539.90       1387.33        77.26 o                         
   3   7  18       1855.00       1831.07       137.30 o                         
   4   7  18        266.91        333.77        90.45 o                         
   5   7  18       1314.66       1357.92       105.91 o                         
   6   7  18        982.37       1008.86        73.11 o                         
   7   7  18         98.32         86.76        55.16 o                         
   8   7  18        192.77        180.55       102.06 o                         
   9   7  18         93.63        129.53        39.30 o                         
   0   8  18        998.15       1163.18       353.29 o                         
   1   8  18         24.50         -8.23        18.92 o                         
   2   8  18       1418.59       1356.46        80.71 o                         
   3   8  18        108.53         51.17        29.28 o                         
   4   8  18       1064.05       1001.71       151.10 o                         
   5   8  18         16.47         14.74        52.12 o                         
   6   8  18        500.40        601.34        75.04 o                         
   7   8  18         10.34         45.16        45.53 o                         
   1   9  18         67.02         51.70        43.87 o                         
   2   9  18          6.04          3.05        24.64 o                         
   3   9  18        400.05        280.27        53.40 o                         
   4   9  18        220.96        366.01       113.80 o                         
   5   9  18          0.57        -70.06        70.06 o                         
   0  10  18         42.11         74.77        50.60 o                         
   1  10  18          2.18          7.64        24.23 o                         
   1   1  19       2960.02       2927.45        94.90 o                         
   2   1  19       1676.57       1594.96        55.99 o                         
   3   1  19       4725.35       4643.61        94.42 o                         
   4   1  19        584.57        600.42        40.84 o                         
   5   1  19       4527.61       4368.26        96.40 o                         
   6   1  19        336.76        339.17        30.82 o                         
   7   1  19       1180.02       1224.32        53.52 o                         
   8   1  19       1184.42       1135.08        65.01 o                         
   9   1  19       3746.81       3743.49       116.18 o                         
  10   1  19         22.71         70.31        38.59 o                         
  11   1  19        726.82        888.24       124.67 o                         
  12   1  19        131.10        168.65        52.33 o                         
   0   2  19       4786.83       4972.13       223.90 o                         
   1   2  19        472.97        485.95        32.22 o                         
   2   2  19       1651.66       1645.85        54.90 o                         
   3   2  19        241.07        216.14        23.04 o                         
   4   2  19        408.51        382.55        59.69 o                         
   5   2  19         10.23         69.06        38.48 o                         
   6   2  19        759.34        810.96        56.78 o                         
   7   2  19        587.10        542.74        47.42 o                         
   8   2  19          6.75          9.32        22.71 o                         
   9   2  19        445.47        402.86        42.58 o                         
  10   2  19          4.03         10.28        27.89 o                         
  11   2  19        719.10        836.16       300.93 o                         
  12   2  19        410.70        352.21        66.54 o                         
   1   3  19       1340.11       1349.74        88.51 o                         
   2   3  19        767.96        705.55        67.06 o                         
   3   3  19        510.49        580.40        87.61 o                         
   4   3  19        324.53        254.19        37.06 o                         
   5   3  19        160.55        219.63        78.35 o                         
   6   3  19        388.46        403.62        37.92 o                         
   7   3  19       3768.35       3626.81       104.16 o                         
   8   3  19         59.23        117.92        26.87 o                         
   9   3  19         62.22        174.27        36.76 o                         
  10   3  19          4.08        -23.92        23.92 o                         
  11   3  19        185.57        187.74        59.86 o                         
   0   4  19         13.22         59.47        49.86 o                         
   1   4  19          7.13          5.49        25.51 o                         
   2   4  19       3630.32       3608.02        96.27 o                         
   3   4  19        122.52        106.60        17.61 o                         
   4   4  19         25.20          2.89        29.75 o                         
   5   4  19         24.01         -7.99        37.22 o                         
   6   4  19        189.81        189.20        38.15 o                         
   7   4  19        194.71        176.32        37.15 o                         
   8   4  19       4633.65       4471.19       126.11 o                         
   9   4  19        191.18        230.95        31.81 o                         
  10   4  19        520.62        533.81        46.12 o                         
  11   4  19          0.07        -46.28        46.28 o                         
   1   5  19         73.94         69.62        20.74 o                         
   2   5  19          0.45          9.88        16.04 o                         
   3   5  19        272.26        215.80        28.11 o                         
   4   5  19         36.66        104.71        56.85 o                         
   5   5  19        432.85        408.82        57.98 o                         
   6   5  19        101.40         98.19        33.10 o                         
   7   5  19        691.36        669.65        65.43 o                         
   8   5  19         43.00         13.45        21.85 o                         
   9   5  19        107.53         94.75        37.33 o                         
  10   5  19        177.43        153.87        34.65 o                         
   0   6  19       1760.86       1940.82       169.22 o                         
   1   6  19       1266.05       1075.35        77.41 o                         
   2   6  19       3390.70       3154.38       107.12 o                         
   3   6  19        139.14        136.47        30.86 o                         
   4   6  19       1737.79       1570.55       107.50 o                         
   5   6  19          1.14          8.08        29.68 o                         
   6   6  19        299.07        329.65        99.89 o                         
   7   6  19        115.89        132.83        39.92 o                         
   8   6  19        149.54        165.28        32.07 o                         
   9   6  19        174.94        170.30        41.29 o                         
   1   7  19       2898.01       2454.15       104.86 o                         
   2   7  19        327.91        315.27        41.27 o                         
   3   7  19       2925.63       3047.40       155.24 o                         
   4   7  19        242.75        218.61        45.90 o                         
   5   7  19        377.54        399.78        64.61 o                         
   6   7  19        103.24         38.71        33.02 o                         
   7   7  19        503.74        471.42        79.24 o                         
   8   7  19          9.30         15.28        41.93 o                         
   0   8  19       1118.00        964.72       105.69 o                         
   1   8  19          4.29         22.10        21.65 o                         
   2   8  19        740.82        675.71        50.69 o                         
   3   8  19         19.33         87.44        47.63 o                         
   4   8  19       1032.10        919.45        92.88 o                         
   5   8  19          3.68         15.66        37.49 o                         
   6   8  19        223.78        231.86        60.19 o                         
   7   8  19         46.57          9.90        62.84 o                         
   1   9  19        778.03        693.92        54.88 o                         
   2   9  19        129.43        130.76        43.98 o                         
   3   9  19         22.07         -5.35        27.27 o                         
   4   9  19         77.50         53.63        61.75 o                         
   5   9  19        208.11        233.65        58.44 o                         
   0   0  20       2429.78       2301.12       171.79 o                         
   1   0  20         36.62         30.16        32.15 o                         
   2   0  20       1909.21       1898.85        98.88 o                         
   3   0  20        453.37        532.67        33.50 o                         
   4   0  20       3145.39       2931.58       101.75 o                         
   5   0  20       1281.07       1262.79        90.00 o                         
   6   0  20       2709.33       2786.78       111.96 o                         
   7   0  20         53.20         60.36        30.25 o                         
   8   0  20        371.30        403.64        47.62 o                         
   9   0  20        131.45         64.18        49.51 o                         
  10   0  20       2290.20       2520.95       226.57 o                         
  11   0  20       1095.92       1030.77       150.39 o                         
  12   0  20       1845.64       2296.50       229.47 o                         
   1   1  20        578.45        624.03        48.46 o                         
   2   1  20       1783.38       1740.87        59.37 o                         
   3   1  20        769.38        793.62        40.75 o                         
   4   1  20        647.61        658.74        49.40 o                         
   5   1  20         35.09         74.07        19.78 o                         
   6   1  20        421.34        405.72        33.74 o                         
   7   1  20         30.19         28.85        20.84 o                         
   8   1  20       1164.76       1153.08        67.49 o                         
   9   1  20        280.50        380.94        41.97 o                         
  10   1  20        528.24        517.38        47.13 o                         
  11   1  20         11.19         23.68        44.74 o                         
  12   1  20         65.38         94.80        51.88 o                         
   0   2  20       1332.19       1167.02        91.59 o                         
   1   2  20       1718.38       1705.97        63.24 o                         
   2   2  20        338.27        291.87        29.13 o                         
   3   2  20        731.85        711.13        41.04 o                         
   4   2  20       5661.97       5623.18       195.25 o                         
   5   2  20       3094.84       3046.27       145.65 o                         
   6   2  20       2465.87       2594.67        97.51 o                         
   7   2  20         88.04         55.65        30.02 o                         
   8   2  20        363.79        349.88        41.26 o                         
   9   2  20         26.10         42.03        22.93 o                         
  10   2  20       2838.72       2932.73       108.05 o                         
  11   2  20         15.65         78.92        48.88 o                         
   1   3  20        732.32        819.89        74.04 o                         
   2   3  20          0.52        -10.06        33.80 o                         
   3   3  20        275.35        312.80        47.05 o                         
   4   3  20         21.88         76.58        55.69 o                         
   5   3  20        566.32        625.98        58.88 o                         
   6   3  20        618.85        645.93        61.55 o                         
   7   3  20        765.35        835.45        54.14 o                         
   8   3  20          5.26         10.07        29.20 o                         
   9   3  20       3774.58       3914.81       126.33 o                         
  10   3  20          0.13         37.21        25.60 o                         
  11   3  20        131.48        118.29        78.63 o                         
   0   4  20        293.31        381.35        78.75 o                         
   1   4  20         72.43         66.07        27.99 o                         
   2   4  20        131.60        112.75        26.64 o                         
   3   4  20        682.70        646.77        61.51 o                         
   4   4  20        141.94         79.86        34.46 o                         
   5   4  20        279.62        210.55        37.90 o                         
   6   4  20         32.42         47.86        28.69 o                         
   7   4  20         63.04         18.86        30.49 o                         
   8   4  20          4.39         36.93        25.68 o                         
   9   4  20         21.21          7.93        23.78 o                         
  10   4  20         69.18         66.56        47.32 o                         
   1   5  20        374.91        358.06        74.96 o                         
   2   5  20       3939.01       3681.64       107.14 o                         
   3   5  20       1748.50       1713.28       112.03 o                         
   4   5  20        306.71        347.07        53.11 o                         
   5   5  20       1280.02       1224.46        90.10 o                         
   6   5  20          1.89        -13.95        25.93 o                         
   7   5  20       1371.95       1282.79       164.94 o                         
   8   5  20        248.51        248.38        44.49 o                         
   9   5  20        574.12        603.45        69.14 o                         
  10   5  20         10.79         91.48        63.88 o                         
   0   6  20        276.07        297.56        79.09 o                         
   1   6  20          1.31         18.02        20.01 o                         
   2   6  20        171.71        154.15        30.98 o                         
   3   6  20          0.51         32.37        20.63 o                         
   4   6  20        620.42        653.91        73.26 o                         
   5   6  20         89.57        148.34        43.30 o                         
   6   6  20       1518.02       1553.35       136.61 o                         
   7   6  20          0.44        -39.79        71.95 o                         
   8   6  20        202.86        308.78        90.54 o                         
   9   6  20         23.71         37.77        46.71 o                         
   1   7  20        436.68        559.65        52.74 o                         
   2   7  20          0.54         21.81        21.71 o                         
   3   7  20        587.92        599.71        72.91 o                         
   4   7  20         23.24         79.30        50.59 o                         
   5   7  20         16.74         14.28        80.93 o                         
   6   7  20         39.82         90.66        38.94 o                         
   7   7  20        803.42        878.05       150.15 o                         
   8   7  20         49.22         37.19        60.23 o                         
   0   8  20        382.13        435.42        62.38 o                         
   1   8  20        447.94        376.01        40.72 o                         
   2   8  20       1878.38       2002.72       106.93 o                         
   3   8  20         26.69         49.46        36.85 o                         
   4   8  20        646.31        705.64        85.79 o                         
   5   8  20        192.69        237.75       125.42 o                         
   6   8  20         81.46         95.29        86.21 o                         
   1   9  20         60.74         35.08        26.76 o                         
   2   9  20        103.15        100.73        32.11 o                         
   3   9  20         38.24          1.01        35.53 o                         
   4   9  20          0.18         24.64        33.92 o                         
   1   1  21       3283.90       3116.80       104.04 o                         
   2   1  21          0.70         29.93        17.05 o                         
   3   1  21       4380.65       4099.11        85.84 o                         
   4   1  21        166.53        181.74        31.87 o                         
   5   1  21       3542.09       3521.35       109.89 o                         
   6   1  21        591.31        566.38        47.36 o                         
   7   1  21        406.30        382.21        33.76 o                         
   8   1  21        777.88        787.93        58.19 o                         
   9   1  21         90.50        185.61        31.51 o                         
  10   1  21         21.17          1.93        36.69 o                         
  11   1  21        593.62        748.36        92.49 o                         
   0   2  21        503.89        522.85        62.48 o                         
   1   2  21        255.08        247.57        33.77 o                         
   2   2  21        732.32        734.14        45.39 o                         
   3   2  21        627.49        613.97        39.79 o                         
   4   2  21       3440.19       3663.70       162.17 o                         
   5   2  21        426.62        347.11        96.11 o                         
   6   2  21        149.52        172.20        74.42 o                         
   7   2  21         29.99         40.51        24.93 o                         
   8   2  21         15.10         48.10        35.21 o                         
   9   2  21        204.70        278.55        39.66 o                         
  10   2  21        967.43       1076.05        70.21 o                         
  11   2  21        331.99        287.83        73.34 o                         
   1   3  21        251.10        274.35        48.56 o                         
   2   3  21         87.21        103.55        36.94 o                         
   3   3  21       1567.99       1449.79       149.49 o                         
   4   3  21        338.83        321.70        46.24 o                         
   5   3  21         18.50         27.92        30.89 o                         
   6   3  21          4.63          4.16        25.69 o                         
   7   3  21        786.14        809.31        59.58 o                         
   8   3  21         70.07         41.35        26.75 o                         
   9   3  21        505.42        625.15        55.84 o                         
  10   3  21          8.09         15.59        31.11 o                         
  11   3  21        588.78        745.36       156.47 o                         
   0   4  21        126.88        286.41        70.36 o                         
   1   4  21          0.18          0.54        30.01 o                         
   2   4  21       1934.57       1876.06        71.50 o                         
   3   4  21          5.34         -1.24        16.14 o                         
   4   4  21        987.80       1093.60       132.01 o                         
   5   4  21          3.80         13.41        29.56 o                         
   6   4  21       1043.32        950.79       139.34 o                         
   7   4  21          1.10         58.01        42.45 o                         
   8   4  21       2398.78       2425.38        93.34 o                         
   9   4  21         52.14         67.98        32.59 o                         
  10   4  21        518.37        600.93        79.47 o                         
   1   5  21        601.50        601.48        71.10 o                         
   2   5  21          9.85         21.14        21.16 o                         
   3   5  21       3048.31       3006.00       159.41 o                         
   4   5  21          4.62        -36.34        36.34 o                         
   5   5  21        235.21        277.54        47.58 o                         
   6   5  21         37.86         46.14        39.45 o                         
   7   5  21        209.33        157.21        74.41 o                         
   8   5  21        432.24        277.81        87.56 o                         
   9   5  21        581.24        600.01        58.04 o                         
   0   6  21        142.50        235.30        73.47 o                         
   1   6  21          1.21        -14.06        21.56 o                         
   2   6  21       1950.70       1925.68        85.25 o                         
   3   6  21        155.89        118.05        48.23 o                         
   4   6  21       2383.82       2263.75       132.71 o                         
   5   6  21        207.93        255.35        52.07 o                         
   6   6  21        163.28        154.43        40.14 o                         
   7   6  21          2.41         -6.37        59.53 o                         
   8   6  21        372.30        444.85       114.73 o                         
   1   7  21       2074.92       1916.14        94.34 o                         
   2   7  21        120.95        154.65        42.97 o                         
   3   7  21          6.00          9.31        32.04 o                         
   4   7  21        220.77        223.24        71.74 o                         
   5   7  21        729.38        844.91       116.05 o                         
   6   7  21         64.48         23.86        50.78 o                         
   7   7  21        619.39        692.43       135.05 o                         
   0   8  21        126.75        144.90        59.18 o                         
   1   8  21         62.53         43.89        24.95 o                         
   2   8  21         14.20         77.19        34.76 o                         
   3   8  21         10.56         50.32        47.98 o                         
   4   8  21         56.28         -6.47        61.95 o                         
   5   8  21          0.21         92.18        47.41 o                         
   1   9  21        256.52        295.38        88.16 o                         
   2   9  21         21.65         24.17        25.21 o                         
   0   0  22      13080.38      13343.30       426.91 o                         
   1   0  22       1915.95       1970.03       119.63 o                         
   2   0  22       1337.76       1278.47        67.44 o                         
   3   0  22        235.85        192.89        22.87 o                         
   4   0  22       2227.79       2266.19       127.67 o                         
   5   0  22         44.39         35.13        29.22 o                         
   6   0  22       2625.17       2707.70       139.72 o                         
   7   0  22       2973.19       3003.80       123.98 o                         
   8   0  22         54.89         20.86        29.00 o                         
   9   0  22         59.28         48.30        30.23 o                         
  10   0  22        147.89        215.10        96.82 o                         
  11   0  22         77.59        159.97        95.18 o                         
   1   1  22       3223.42       3128.48        86.09 o                         
   2   1  22       2954.44       3002.42        81.38 o                         
   3   1  22        462.22        497.59        21.65 o                         
   4   1  22        221.15        209.67        34.83 o                         
   5   1  22        133.64        125.67        30.67 o                         
   6   1  22        976.33        988.47        62.11 o                         
   7   1  22       1142.47       1158.89        55.67 o                         
   8   1  22         34.99         61.01        27.93 o                         
   9   1  22        180.96        163.44        33.86 o                         
  10   1  22         50.51         24.15        30.34 o                         
  11   1  22          5.08         14.62        49.63 o                         
   0   2  22        594.02        568.87        72.02 o                         
   1   2  22        622.79        551.39        47.92 o                         
   2   2  22        160.53        172.32        25.53 o                         
   3   2  22          0.81         15.38        16.08 o                         
   4   2  22       2514.20       2491.50       138.91 o                         
   5   2  22        959.64        998.69        91.62 o                         
   6   2  22        668.38        730.72        81.23 o                         
   7   2  22         24.10         -8.46        23.46 o                         
   8   2  22        782.97        800.07        60.69 o                         
   9   2  22        156.92        115.12        35.45 o                         
  10   2  22       3163.32       3257.57       141.37 o                         
  11   2  22         44.66        168.98        62.79 o                         
   1   3  22        576.63        695.45        72.79 o                         
   2   3  22        568.85        626.78        60.47 o                         
   3   3  22       1967.32       1856.37       186.18 o                         
   4   3  22        547.59        621.79        72.98 o                         
   5   3  22          9.99          8.27        45.87 o                         
   6   3  22        453.58        453.15        65.62 o                         
   7   3  22        901.93        979.68        94.29 o                         
   8   3  22         51.55         39.07        27.10 o                         
   9   3  22       2646.78       2677.14       109.91 o                         
  10   3  22        293.70        361.40        51.92 o                         
   0   4  22         11.95         31.94        42.47 o                         
   1   4  22       1346.68       1427.50       102.56 o                         
   2   4  22         24.75         48.83        19.39 o                         
   3   4  22         90.28        103.05        45.06 o                         
   4   4  22         74.33         88.44        60.21 o                         
   5   4  22        287.54        250.75        39.79 o                         
   6   4  22          6.10        -39.77        57.49 o                         
   7   4  22          3.52         30.95        42.23 o                         
   8   4  22          0.78         23.34        26.21 o                         
   9   4  22          6.01         -9.95        29.71 o                         
  10   4  22         54.07         32.71        56.69 o                         
   1   5  22       3032.12       2876.84       148.18 o                         
   2   5  22        515.47        412.56        39.85 o                         
   3   5  22       2663.66       2609.22       139.29 o                         
   4   5  22         17.26        -41.04        41.04 o                         
   5   5  22       1395.80       1457.12       102.56 o                         
   6   5  22        173.95        158.05        38.98 o                         
   7   5  22       1282.33       1332.39       171.33 o                         
   8   5  22          3.56         79.72        72.78 o                         
   9   5  22        104.59        116.40        27.88 o                         
   0   6  22         43.35         23.04        54.79 o                         
   1   6  22        703.86        664.53        54.91 o                         
   2   6  22        160.24        152.31        46.77 o                         
   3   6  22         27.13         40.51        34.58 o                         
   4   6  22        541.02        456.60        63.99 o                         
   5   6  22        286.46        323.82        69.87 o                         
   6   6  22        180.27        100.79        75.67 o                         
   7   6  22         32.66         32.52        66.22 o                         
   8   6  22        274.34        260.41        80.31 o                         
   1   7  22         49.48         44.59        48.13 o                         
   2   7  22        288.24        306.85        56.73 o                         
   3   7  22        799.73        745.63        83.86 o                         
   4   7  22        776.45        829.85        88.46 o                         
   5   7  22         49.67         73.49        39.64 o                         
   6   7  22          0.10         41.04        78.88 o                         
   7   7  22        196.62        276.00       100.46 o                         
   0   8  22       1965.34       1883.41       120.44 o                         
   1   8  22        126.95        165.83        40.48 o                         
   2   8  22       1892.69       1932.58       107.21 o                         
   3   8  22         52.20         95.69        42.97 o                         
   4   8  22         91.26        138.77        70.63 o                         
   5   8  22        145.49        298.91        61.25 o                         
   1   1  23        233.47        254.83        29.87 o                         
   2   1  23        491.18        584.38        39.79 o                         
   3   1  23       2043.81       1914.96        85.96 o                         
   4   1  23        291.58        331.42        39.51 o                         
   5   1  23       2518.81       2488.45        97.94 o                         
   6   1  23        384.98        332.85        38.31 o                         
   7   1  23        233.74        316.44        39.96 o                         
   8   1  23        261.66        269.24        39.20 o                         
   9   1  23       1260.40       1272.01        76.39 o                         
  10   1  23         80.55        112.01        60.61 o                         
   0   2  23       6869.38       6727.01       226.46 o                         
   1   2  23        401.37        423.91        63.63 o                         
   2   2  23          4.57         16.75        29.29 o                         
   3   2  23        954.23        888.97        61.51 o                         
   4   2  23         10.50         53.10        37.94 o                         
   5   2  23        646.35        682.13        80.22 o                         
   6   2  23       1079.08       1212.30       143.32 o                         
   7   2  23        436.86        322.78        73.42 o                         
   8   2  23       1194.66       1208.40        74.76 o                         
   9   2  23        145.24        205.68        37.09 o                         
  10   2  23        713.39        677.29        69.48 o                         
   1   3  23         41.71         90.70        66.59 o                         
   2   3  23        109.80        121.24        45.06 o                         
   3   3  23          2.69         29.65        33.64 o                         
   4   3  23        188.31        200.34        56.42 o                         
   5   3  23        522.13        616.79        77.88 o                         
   6   3  23        368.65        286.48        58.02 o                         
   7   3  23        801.72        804.29        89.11 o                         
   8   3  23         57.14         36.30        58.61 o                         
   9   3  23       1054.75       1160.52        76.34 o                         
  10   3  23         34.48         83.07        38.43 o                         
   0   4  23         55.41         58.86        52.95 o                         
   1   4  23        157.89        192.94        48.23 o                         
   2   4  23       3968.21       3931.98       113.61 o                         
   3   4  23        271.77        284.37        49.92 o                         
   4   4  23       4701.35       4748.22       181.07 o                         
   5   4  23         28.29        104.96        72.71 o                         
   6   4  23        202.32        139.89        37.94 o                         
   7   4  23          4.37         14.66        29.75 o                         
   8   4  23       1375.12       1307.30       108.29 o                         
   9   4  23          3.29         70.20        32.87 o                         
   1   5  23         14.03         48.53        37.39 o                         
   2   5  23        304.14        391.63       124.29 o                         
   3   5  23        590.81        512.60        69.95 o                         
   4   5  23        424.21        406.25        59.00 o                         
   5   5  23          8.18         25.15        24.52 o                         
   6   5  23        851.52        887.31       144.89 o                         
   7   5  23        140.57        150.21        64.06 o                         
   8   5  23          9.93         26.86        49.58 o                         
   0   6  23        533.32        661.88       114.30 o                         
   1   6  23        377.71        382.43        56.07 o                         
   2   6  23        538.96        585.65        99.22 o                         
   3   6  23         16.73         14.90        28.80 o                         
   4   6  23        223.64        145.18        43.94 o                         
   5   6  23         74.15         71.15        45.27 o                         
   6   6  23        487.61        514.17       121.34 o                         
   7   6  23         12.11        -64.55        74.97 o                         
   1   7  23         14.41        -15.61        34.40 o                         
   2   7  23         88.25        114.03        43.53 o                         
   3   7  23        452.04        558.68       153.49 o                         
   4   7  23         80.30         56.03        29.53 o                         
   5   7  23        538.92        521.98        95.45 o                         
   6   7  23        244.33        321.97       106.54 o                         
   0   8  23       1230.87       1275.75       167.48 o                         
   1   8  23         17.02         59.70        40.98 o                         
   2   8  23        249.84        262.08        48.79 o                         
   3   8  23        167.63        223.68        58.49 o                         
   4   8  23        724.43        980.38       151.50 o                         
   0   0  24       4739.63       4519.79       267.62 o                         
   1   0  24       2960.80       3094.18       156.22 o                         
   2   0  24       4559.61       4484.53       186.37 o                         
   3   0  24       2835.23       2665.58       145.29 o                         
   4   0  24       3287.16       3276.74       160.97 o                         
   5   0  24          1.32        -32.72        33.97 o                         
   6   0  24       1944.57       2023.47       127.92 o                         
   7   0  24        188.58        176.46        46.71 o                         
   8   0  24         68.38        148.48        47.76 o                         
   9   0  24        859.11        848.17       111.08 o                         
  10   0  24         15.45         31.15        54.11 o                         
   1   1  24       1309.46       1343.18        76.13 o                         
   2   1  24       1922.10       1868.15        88.23 o                         
   3   1  24        103.21         15.59        26.63 o                         
   4   1  24       1349.19       1286.91        73.27 o                         
   5   1  24        178.56        160.98        44.60 o                         
   6   1  24        163.65        191.98        47.73 o                         
   7   1  24        372.84        329.33        41.04 o                         
   8   1  24        195.42        180.19        47.92 o                         
   9   1  24        121.10         97.04        29.95 o                         
  10   1  24         43.69        -20.00        36.00 o                         
   0   2  24         27.81        107.11        44.55 o                         
   1   2  24        291.81        267.89        38.14 o                         
   2   2  24        713.88        593.32        65.28 o                         
   3   2  24         23.71         61.83        35.90 o                         
   4   2  24        135.14        128.28        38.44 o                         
   5   2  24        147.20        147.27        49.17 o                         
   6   2  24         96.20        149.05        53.41 o                         
   7   2  24        497.14        517.15        70.13 o                         
   8   2  24        781.85        895.62        91.33 o                         
   9   2  24          3.99         35.17        25.93 o                         
  10   2  24        724.92        843.84       153.39 o                         
   1   3  24        183.30        150.01        47.87 o                         
   2   3  24        101.53         71.20        38.70 o                         
   3   3  24       4265.00       4408.97       196.62 o                         
   4   3  24        100.84        124.92        45.43 o                         
   5   3  24        885.78        952.89        94.56 o                         
   6   3  24         56.21         62.44        41.06 o                         
   7   3  24        507.04        407.43        66.60 o                         
   8   3  24        223.27        273.64        55.03 o                         
   9   3  24       2519.76       2619.73       114.24 o                         
   0   4  24         58.45         81.85        62.60 o                         
   1   4  24         52.78         50.51        33.91 o                         
   2   4  24        604.93        595.32        73.31 o                         
   3   4  24        270.32        218.27        47.57 o                         
   4   4  24        158.31        177.76        52.64 o                         
   5   4  24         12.61         23.19        32.93 o                         
   6   4  24          3.92        -32.49        44.44 o                         
   7   4  24        334.45        410.82        69.41 o                         
   8   4  24          8.53         84.17        44.90 o                         
   9   4  24         78.38        149.43        48.47 o                         
   1   5  24       1375.60       1373.23       170.70 o                         
   2   5  24        401.03        431.16       100.28 o                         
   3   5  24       2349.16       2438.66       140.40 o                         
   4   5  24        515.96        560.62        69.31 o                         
   5   5  24        941.73        935.38        87.20 o                         
   6   5  24         20.15        -45.66        53.49 o                         
   7   5  24        781.97        811.07        96.37 o                         
   8   5  24         14.21          2.67        34.44 o                         
   0   6  24        398.73        410.36        94.08 o                         
   1   6  24        241.41        161.68        51.56 o                         
   2   6  24         63.25        154.12        54.72 o                         
   3   6  24          0.05        -32.30        38.58 o                         
   4   6  24         62.41         44.93        30.27 o                         
   5   6  24        190.50        195.62       135.27 o                         
   6   6  24        329.22        225.37        98.73 o                         
   7   6  24         13.57         44.47        57.88 o                         
   1   7  24         28.41         57.65        33.77 o                         
   2   7  24        273.40        317.03        62.71 o                         
   3   7  24         68.22        175.74        51.72 o                         
   4   7  24         27.15          6.63        45.17 o                         
   5   7  24         70.83         90.27       133.11 o                         
   0   8  24         25.31         71.41        69.90 o                         
   1   8  24        717.83        737.00        91.21 o                         
   2   8  24       1158.09       1170.87        86.89 o                         
   1   1  25       2637.23       2538.93       103.43 o                         
   2   1  25        334.14        408.51        46.69 o                         
   3   1  25        256.98        324.61        43.78 o                         
   4   1  25          2.23        -23.56        34.00 o                         
   5   1  25       1094.58       1288.15        74.64 o                         
   6   1  25         43.68        102.93        30.70 o                         
   7   1  25         34.97         32.81        25.37 o                         
   8   1  25        645.00        616.96        75.61 o                         
   9   1  25       1369.38       1307.07        81.32 o                         
   0   2  25        911.95        955.45        95.02 o                         
   1   2  25          0.39        -25.52        27.47 o                         
   2   2  25       1195.52       1221.17        73.31 o                         
   3   2  25       1122.58       1234.24        86.88 o                         
   4   2  25        315.74        404.49        67.81 o                         
   5   2  25        405.51        395.72        67.03 o                         
   6   2  25        654.48        687.34        85.07 o                         
   7   2  25        134.03        215.65        88.29 o                         
   8   2  25        868.62        868.27        92.82 o                         
   9   2  25        404.40        332.65        58.76 o                         
   1   3  25         63.41         52.53        72.20 o                         
   2   3  25       1725.04       1688.20       178.51 o                         
   3   3  25        490.20        625.44        95.92 o                         
   4   3  25          0.30         20.08        40.96 o                         
   5   3  25        653.89        606.23        82.01 o                         
   6   3  25        391.58        421.36        73.52 o                         
   7   3  25         37.78         87.36        42.29 o                         
   8   3  25          3.94         49.99        41.95 o                         
   9   3  25        343.20        429.10        68.25 o                         
   0   4  25       2571.02       2622.78       206.53 o                         
   1   4  25        123.14        201.33        49.71 o                         
   2   4  25       2725.97       2874.28       150.69 o                         
   3   4  25         52.43        -28.15        33.90 o                         
   4   4  25       2370.44       2264.70       121.85 o                         
   5   4  25        233.07        202.13        61.89 o                         
   6   4  25       1472.62       1425.04       119.13 o                         
   7   4  25         35.49         53.38        39.83 o                         
   8   4  25       1028.90       1190.92       112.47 o                         
   1   5  25         24.99        122.89        49.76 o                         
   2   5  25        316.67        341.84        60.45 o                         
   3   5  25        199.81        243.82        52.90 o                         
   4   5  25         36.19          9.21        77.27 o                         
   5   5  25         45.20        -37.15        37.15 o                         
   6   5  25          4.31         16.79        38.79 o                         
   7   5  25          0.86          4.12        32.47 o                         
   0   6  25         30.27         87.26        63.18 o                         
   1   6  25         18.87         40.14        40.43 o                         
   2   6  25        671.81        698.57        84.31 o                         
   3   6  25         23.03         23.98        29.68 o                         
   4   6  25        286.07        226.66        94.14 o                         
   5   6  25        167.82        220.50        87.85 o                         
   6   6  25          9.62        130.92        88.07 o                         
   1   7  25        632.08        605.50       160.04 o                         
   2   7  25        156.27        261.61        59.32 o                         
   3   7  25         26.05        -14.33        29.98 o                         
   4   7  25        112.09         71.43        35.08 o                         
   0   0  26        103.52        103.18        68.26 o                         
   1   0  26        922.25       1017.51        97.73 o                         
   2   0  26        504.60        515.47        73.97 o                         
   3   0  26        861.42        909.18        92.62 o                         
   4   0  26       1972.83       1932.64       132.51 o                         
   5   0  26       1497.97       1341.83       112.41 o                         
   6   0  26       1608.65       1606.09       119.57 o                         
   7   0  26        114.45        119.43        60.91 o                         
   8   0  26        277.67        317.24        73.69 o                         
   9   0  26        167.85        130.02        46.95 o                         
   1   1  26         17.96         96.95        41.22 o                         
   2   1  26        242.00        298.42        42.72 o                         
   3   1  26        881.84       1017.39        68.86 o                         
   4   1  26         96.37        138.57        32.77 o                         
   5   1  26        942.36        809.83        63.28 o                         
   6   1  26        490.81        442.88        48.65 o                         
   7   1  26         53.10         81.83        49.27 o                         
   8   1  26        229.80        279.31        79.14 o                         
   9   1  26         87.72        130.44       110.18 o                         
   0   2  26       1015.39       1062.38       107.90 o                         
   1   2  26         30.52         39.21        29.84 o                         
   2   2  26        513.25        584.04        56.83 o                         
   3   2  26         76.15         58.61        56.74 o                         
   4   2  26        253.04        296.21        61.81 o                         
   5   2  26        683.91        638.06       149.68 o                         
   6   2  26         31.72        105.43        48.22 o                         
   7   2  26        115.99        131.77        58.56 o                         
   8   2  26       1118.47       1039.50       101.10 o                         
   1   3  26        732.47        898.02        99.07 o                         
   2   3  26       1260.55       1379.24       134.64 o                         
   3   3  26       3313.35       3343.01       307.71 o                         
   4   3  26         56.06        156.14       145.53 o                         
   5   3  26       1307.30       1565.18       125.30 o                         
   6   3  26        276.96        323.02        65.61 o                         
   7   3  26        980.91        932.22        99.95 o                         
   8   3  26        964.89        981.36       102.45 o                         
   0   4  26        384.32        489.30        72.65 o                         
   1   4  26        543.08        464.76        96.44 o                         
   2   4  26        114.78        108.76        49.84 o                         
   3   4  26         39.09          2.38        32.90 o                         
   4   4  26          6.94         93.74        40.09 o                         
   5   4  26         27.46         43.41        42.70 o                         
   6   4  26        168.74         97.61        46.55 o                         
   7   4  26          9.64        123.16        49.42 o                         
   1   5  26        640.66        653.64        90.96 o                         
   2   5  26        463.84        441.64        83.95 o                         
   3   5  26       1212.74       1339.00       108.97 o                         
   4   5  26         12.43         13.31        35.70 o                         
   5   5  26        312.95        250.90       111.36 o                         
   6   5  26        103.77        187.19        51.93 o                         
   0   6  26         68.66         46.62        59.10 o                         
   1   6  26        152.29        257.65        58.73 o                         
   2   6  26        353.16        328.58        81.97 o                         
   3   6  26        159.50        195.02        53.09 o                         
   4   6  26        105.53        193.86        83.69 o                         
   5   6  26         10.28        -52.96        76.38 o                         
   1   7  26          7.48         56.60        45.09 o                         
   2   7  26        302.37        239.84        56.96 o                         
   1   1  27        351.54        354.00        46.16 o                         
   2   1  27        723.74        753.46        62.43 o                         
   3   1  27       1681.24       1746.45        90.84 o                         
   4   1  27        428.27        511.88        52.56 o                         
   5   1  27        207.16        292.48        44.12 o                         
   6   1  27         44.28         63.96        25.35 o                         
   7   1  27        185.03        226.50        48.08 o                         
   8   1  27        109.20         78.20        41.72 o                         
   0   2  27       1362.60       1318.31       114.88 o                         
   1   2  27        210.70        277.41        46.91 o                         
   2   2  27        676.45        803.36        66.17 o                         
   3   2  27          0.34         11.11        67.08 o                         
   4   2  27       1413.77       1708.98       130.59 o                         
   5   2  27         40.95         26.77        68.87 o                         
   6   2  27       1047.52       1282.07       113.81 o                         
   7   2  27          5.01         19.25        63.98 o                         
   8   2  27        225.55        331.52        64.46 o                         
   1   3  27        358.62        441.44        75.59 o                         
   2   3  27        531.99        485.42        77.51 o                         
   3   3  27        210.97        402.26        72.73 o                         
   4   3  27        105.05         40.56        45.42 o                         
   5   3  27        998.60        975.68       101.86 o                         
   6   3  27         16.72          2.42        71.26 o                         
   7   3  27          1.57         40.17       134.35 o                         
   0   4  27       1846.58       1942.79       203.55 o                         
   1   4  27        334.12        448.82        77.23 o                         
   2   4  27        797.34        899.60       102.85 o                         
   3   4  27          4.23         34.99       100.68 o                         
   4   4  27       1991.68       2206.80       161.21 o                         
   5   4  27        127.73        221.42        61.26 o                         
   6   4  27        542.86        654.30        89.53 o                         
   7   4  27          0.90        -33.78        58.06 o                         
   1   5  27         63.46        125.65        48.85 o                         
   2   5  27        184.75        222.27        55.97 o                         
   3   5  27         36.22         87.15        43.93 o                         
   4   5  27        178.39         93.59        79.97 o                         
   5   5  27         38.79         46.57        40.62 o                         
   0   6  27        423.55        443.48       104.99 o                         
   1   6  27        455.83        539.89        77.15 o                         
   2   6  27        452.76        515.92        78.55 o                         
   3   6  27        167.62        209.03       136.31 o                         
   4   6  27        236.10        197.00        96.41 o                         
   0   0  28       2347.34       2293.20       211.76 o                         
   1   0  28        852.40        935.31       117.78 o                         
   2   0  28        126.54        244.99        58.73 o                         
   3   0  28          4.83         54.27        40.61 o                         
   4   0  28        127.11        202.55        57.66 o                         
   5   0  28         24.55         80.97        44.50 o                         
   6   0  28         39.64        150.89        54.70 o                         
   7   0  28        128.60        118.09        81.10 o                         
   1   1  28         69.52         87.11        29.38 o                         
   2   1  28         36.70         -1.01        27.40 o                         
   3   1  28        255.34        310.61        46.17 o                         
   4   1  28         22.50         27.90        26.32 o                         
   5   1  28        691.83        674.84        90.58 o                         
   6   1  28        754.68        779.78        63.38 o                         
   7   1  28         75.48        109.21        49.81 o                         
   0   2  28       2107.15       2174.67       145.95 o                         
   1   2  28       1280.60       1213.30        79.69 o                         
   2   2  28       1934.16       1982.05       141.67 o                         
   3   2  28        170.22        133.85        81.54 o                         
   4   2  28        374.80        521.09        80.67 o                         
   5   2  28        142.42        215.77        62.51 o                         
   6   2  28        111.02        110.45       103.75 o                         
   7   2  28        602.85        641.75        86.08 o                         
   1   3  28        466.36        426.07        73.22 o                         
   2   3  28         14.93        -35.14        46.94 o                         
   3   3  28       5166.13       5272.87       234.32 o                         
   4   3  28        515.12        629.43       171.53 o                         
   5   3  28        377.32        387.98        73.74 o                         
   6   3  28          2.95         17.28        71.06 o                         
   0   4  28        204.79        199.39        93.91 o                         
   1   4  28        106.59         82.83        48.55 o                         
   2   4  28        200.89        192.10        62.61 o                         
   3   4  28         97.33         98.95        49.97 o                         
   4   4  28        270.76        204.36        59.53 o                         
   5   4  28        549.06        493.79        80.81 o                         
   6   4  28         24.52         58.95       103.91 o                         
   1   5  28        541.66        647.56        62.65 o                         
   2   5  28         71.89        121.54        43.09 o                         
   3   5  28        500.10        478.98        66.43 o                         
   4   5  28         57.57         88.83        38.78 o                         
   0   6  28        225.74        158.00        73.73 o                         
   1   6  28        193.38        200.46        56.68 o                         
   2   6  28        293.06        289.70        61.13 o                         
   1   1  29          8.76         19.57        30.09 o                         
   2   1  29        176.49         90.56        42.66 o                         
   3   1  29       1475.85       1497.89        88.18 o                         
   4   1  29         44.53          9.44        29.63 o                         
   5   1  29        121.41        142.42        37.22 o                         
   6   1  29        100.28         84.94        32.88 o                         
   7   1  29        481.75        642.28       176.44 o                         
   0   2  29        319.33        384.36       100.55 o                         
   1   2  29        498.55        466.53        74.19 o                         
   2   2  29        515.83        598.53        89.53 o                         
   3   2  29         17.16         41.11        35.98 o                         
   4   2  29       1871.84       2020.15       147.83 o                         
   5   2  29         21.52         89.11        53.28 o                         
   6   2  29        881.38        937.65       102.24 o                         
   1   3  29         42.10        123.99        53.89 o                         
   2   3  29        946.79       1008.95       136.45 o                         
   3   3  29        704.55        791.61       124.82 o                         
   4   3  29        139.13         89.63        46.78 o                         
   5   3  29        370.05        340.39        74.83 o                         
   6   3  29         28.79         40.12        55.52 o                         
   0   4  29       1096.75        961.15       153.48 o                         
   1   4  29         23.82         -7.33        45.56 o                         
   2   4  29        104.79         86.34        44.48 o                         
   3   4  29         58.47         41.59        48.08 o                         
   4   4  29        808.68        725.65       107.19 o                         
   5   4  29          2.04        116.69        62.98 o                         
   1   5  29         98.15        147.88        64.75 o                         
   2   5  29        372.42        459.52        81.60 o                         
   3   5  29         32.95         83.82       100.33 o                         
   0   0  30        430.98        756.63       129.56 o                         
   1   0  30        388.03        373.36        67.98 o                         
   2   0  30         31.28        -37.08        47.47 o                         
   3   0  30        325.27        218.80        53.99 o                         
   4   0  30        144.05         62.83        38.17 o                         
   5   0  30        619.79        793.80        98.31 o                         
   6   0  30        725.36        783.24       165.80 o                         
   1   1  30         32.70         55.93        40.79 o                         
   2   1  30       1017.64       1036.44        77.00 o                         
   3   1  30        296.80        431.10        52.48 o                         
   4   1  30        327.17        293.05        49.47 o                         
   5   1  30        131.48        160.71        35.17 o                         
   6   1  30         12.38         45.21        45.42 o                         
   0   2  30        111.19        267.70        90.99 o                         
   1   2  30        218.62        175.12        60.17 o                         
   2   2  30       2383.73       2305.27       161.56 o                         
   3   2  30        211.99        244.25        63.51 o                         
   4   2  30       1355.39       1418.73       129.36 o                         
   5   2  30          2.11         50.37        97.86 o                         
   1   3  30       1504.14       1535.75       135.59 o                         
   2   3  30        211.86        221.42        63.63 o                         
   3   3  30        603.05        663.55        93.43 o                         
   4   3  30        193.92        289.61        72.02 o                         
   0   4  30         90.07        105.68        87.30 o                         
   1   4  30         73.89        222.63        65.71 o                         
   2   4  30         36.47         74.12        48.21 o                         
   3   4  30        102.12        108.46        47.61 o                         
   1   1  31        552.26        622.76        62.02 o                         
   2   1  31        350.52        322.17        48.86 o                         
   3   1  31       1940.13       1857.07       101.96 o                         
   4   1  31         42.31         13.90        31.50 o                         
   0   2  31         59.67        184.38       100.07 o                         
   1   2  31          9.52          4.67        46.07 o                         
   2   2  31        432.47        531.40        87.83 o                         
   3   2  31          1.31         -3.63        41.53 o                         
   4   2  31        648.81        669.91        94.90 o                         
   1   3  31        505.56        543.94        88.98 o                         
   2   3  31         94.76        228.50        73.73 o                         
   3   3  31        439.24        342.36        70.79 o                         
   0   0  32        273.00        179.08        88.16 o                         
   1   0  32        164.56        189.07        57.76 o                         
   2   0  32       1222.37       1300.06       278.45 o                         
   3   0  32        630.99        574.01        92.45 o                         
   1   1  32          1.26         51.72        31.97 o                         
   2   1  32        123.91        128.60        37.14 o                         
   3   1  32          0.48         80.21        49.70 o                         
   0   2  32        869.96        907.54       154.87 o                         
   1   2  32        180.79        173.22        70.97 o                         
   2   2  32        521.24        501.84        84.99 o                         
                                                                                
